# Supplementary material for: Genome-scale analyses of transcriptional start sites in Mycobacterium marinum under normoxic and hypoxic conditions
Source: BMC Genomics. 2021 Apr 6;22:235. doi: 10.1186/s12864-021-07572-8 (PMC8022548; doi:10.1186/s12864-021-07572-8)
Supplement: Supplementary file 1 — Additional file 1. [file 12864_2021_7572_MOESM1_ESM.xlsx]

## Sheet: Sheet1
Table S1. Regular RNA-seq in M. marinum under normoxic and hypoxic conditions
No.	Gene	Locus_tag	Product	length	N1_FPKM	N2_FPKM	N3_FPKM	H1_FPKM	H2_FPKM	H3_FPKM	Hypoxia/Normal	FDR p-value
1	dnaA	MMAR_0001	Chromosomal replication initiator protein DnaA	1533	227.405	210.785	200.766	146.732	160.661	211.312	0.811801	0.56064
2	dnaN	MMAR_0002	DNA polymerase III (beta chain) DnaN	1209	800.496	870.036	879.098	195.489	242.389	192.809	0.247364	2.0602e-40
3	recF	MMAR_0003	DNA replication and repair protein RecF	1158	395.606	438.572	420.854	77.7996	71.2419	70.0663	0.174584	3.17488e-62
4	MMAR_0004	MMAR_0004	conserved protein	564	131.229	146.535	141.079	45.7617	49.3495	40.686	0.324219	1.53694e-17
5	gyrB	MMAR_0005	DNA gyrase (subunit B) GyrB	2079	447.411	440.123	437.085	317.196	375.194	278.436	0.732909	0.666007
6	gyrA	MMAR_0006	DNA gyrase (subunit A) GyrA	2520	234.5	217.473	218.909	92.4073	97.0996	89.1692	0.415387	1.16462e-15
7	MMAR_0007	MMAR_0007	conserved hypothetical membrane protein	903	142.545	130.979	155.657	58.9839	65.97	64.7283	0.441964	9.66582e-09
8	ileT	MMAR_5487	#N/A	77	155.558	151.266	122.744	47.7049	36.4069	33.7372	0.274343	1.9171e-07
9	alaT	MMAR_5488	#N/A	76	318.737	330.178	311.43	96.6652	185.747	84.3133	0.381868	5.55896e-05
10	MMAR_0008	MMAR_0008	conserved hypothetical protein	837	46.2423	50.1378	39.6664	13.3968	9.92818	8.27642	0.232284	1.02207e-15
11	MMAR_0009	MMAR_0009	transcriptional regulator	762	108.039	109.358	91.0636	26.8937	29.5627	34.0914	0.293547	3.59157e-17
12	MMAR_0010	MMAR_0010	conserved hypothetical protein	429	411.725	368.726	344.777	423.84	388.808	278.144	0.969396	0.0402341
13	ppiA	MMAR_0011	peptidyl-prolyl cis-trans isomerase A, PpiA	549	364.551	355.678	373.592	135.226	208.809	133.279	0.436373	7.05633e-07
14	MMAR_0012	MMAR_0012	conserved hypothetical membrane protein	426	239.206	266.782	276.664	127.298	175.326	132.734	0.556261	0.00241154
15	MMAR_0013	MMAR_0013	conserved hypothetical membrane protein	282	581.019	580.675	564.891	194.359	219.765	196.828	0.35385	1.56739e-20
16	MMAR_0014	MMAR_0014	conserved hypothetical membrane protein	744	59.5917	53.5272	53.7451	42.226	53.2892	43.296	0.831883	0.412673
17	trpG	MMAR_0015	anthranilate synthase component II TrpG	687	196.991	172.035	173.084	49.6693	71.1181	49.4091	0.313952	1.53006e-16
18	pknB	MMAR_0016	serine/threonine-protein kinase B PknB	1881	135.388	125.62	128.364	46.611	45.6684	47.0939	0.357944	3.53696e-19
19	pknA	MMAR_0017	serine/threonine-protein kinase a PknA	1359	302.563	320.58	280.503	88.7698	89.0684	83.7248	0.289453	1.50456e-31
20	pbpA	MMAR_0018	penicillin-binding protein PbpA	1476	388.012	367.176	335.491	92.8667	100.933	82.6614	0.253476	3.21961e-39
21	rodA	MMAR_0019	cell division protein RodA	1410	158.425	163.148	130.509	28.1083	33.8701	30.8292	0.205289	1.84196e-41
22	pstP	MMAR_0020	serine/threonine phosphatase PstP	1560	352.451	315.893	319.342	80.2445	86.2565	84.4827	0.254113	4.16873e-43
23	MMAR_0021	MMAR_0021	conserved hypothetical membrane protein	468	661.239	676.73	701.824	157.804	181.84	136.179	0.23327	1.42074e-39
24	MMAR_0022	MMAR_0022	conserved protein	1641	462.571	446.119	495.316	137.841	171.563	136.247	0.317413	6.47394e-25
25	leuT	MMAR_5489	#N/A	83	1406.51	1900.67	1339.2	300.477	261.757	305.68	0.186794	6.73376e-29
26	MMAR_0023	MMAR_0023	killer suppression protein	381	364.354	374.494	377.4	271.728	276.707	237.73	0.704293	0.39203
27	MMAR_0024	MMAR_0024	plasmid maintenance system antidote protein	1077	288.414	296.85	328.147	201.767	234.82	220.058	0.718893	0.527569
28	MMAR_0025	MMAR_0025	conserved hypothetical protein	939	83.1999	78.347	69.0807	41.6926	36.9982	37.0714	0.501944	9.0336e-05
29	MMAR_0026	MMAR_0026	conserved hypothetical protein	792	66.5892	55.2574	46.918	141.824	159.154	136.229	2.59064	1.52895e-31
30	thyA_1	MMAR_0027	thymidylate synthase, ThyA_1	951	104.896	91.7674	82.2246	120.145	145.178	110.63	1.34804	1.01275e-08
31	MMAR_0028	MMAR_0028	conserved hypothetical protein	357	119.183	107.954	101.824	135.115	161.537	144.078	1.33976	7.12609e-09
32	MMAR_0029	MMAR_0029	conserved hypothetical protein	477	360.923	344.729	308.219	230.01	291.332	231.275	0.742321	0.790005
33	MMAR_0030	MMAR_0030	shortchain dehydrogenase	801	65.1715	68.6431	69.5862	28.1186	47.4972	26.4857	0.501972	0.00224865
34	MMAR_0031	MMAR_0031	conserved hypothetical protein	753	56.5053	43.3336	53.1027	15.4048	11.3016	21.6193	0.315975	2.48835e-07
35	MMAR_0032	MMAR_0032	conserved hypothetical protein	996	74.3101	75.411	70.2369	42.2182	39.4043	43.6438	0.569501	0.00426488
36	MMAR_0033	MMAR_0033	conserved hypothetical membrane protein	810	246.975	268.455	229.875	103.348	112.479	75.2602	0.390562	9.28226e-10
37	proV_1	MMAR_0034	osmoprotectant (glycine betaine/carnitine/choline/L-proline) transport ATP-binding protein ABC transporter ProV_1	1200	49.1632	53.4558	41.4	26.9051	23.1108	19.7718	0.484574	0.000256149
38	MMAR_0035	MMAR_0035	ABC transporter permease	669	227.277	231.839	191.869	124.119	131.547	128.4	0.589975	0.00647401
39	MMAR_0036	MMAR_0036	DNA-binding protein	408	1050.96	1139.39	1080.64	1491.2	1288.3	1959.14	1.44869	1.1932e-07
40	MMAR_0037	MMAR_0037	conserved hypothetical protein	960	49.6287	50.494	56.5464	16.1109	20.3367	20.9264	0.366211	3.79543e-10
41	amt_1	MMAR_0038	ammonium-transport integral membrane protein, Amt_1	1314	303.741	285.869	326.38	113.291	111.853	136.346	0.394644	9.36211e-11
42	MMAR_0039	MMAR_0039	conserved hypothetical protein	300	118.29	105.056	116.324	44.466	31.3707	41.8528	0.346482	1.65339e-08
43	MMAR_0040	MMAR_0040	conserved hypothetical protein	969	41.2345	41.3634	38.0977	25.0392	28.7235	30.0257	0.694212	0.429608
44	whiB5	MMAR_0041	transcriptional regulatory protein (Whib-like), WhiB5	417	5.78768	8.21521	8.91104	7.64976	8.88347	8.09854	1.07497	0.164992
45	MMAR_0042	MMAR_0042	transcriptional regulatory protein	792	106.543	114.516	105.157	22.2135	34.89	28.7547	0.263194	1.26674e-20
46	MMAR_0043	MMAR_0043	secreted protein P60-related protein	828	30.1197	26.686	35.9025	17.1616	14.0263	16.1053	0.51013	0.00555286
47	MMAR_0044	MMAR_0044	conserved hypothetical protein	381	39.8842	39.1128	42.6165	24.6103	19.4457	23.1821	0.552884	0.0390864
48	MMAR_0045	MMAR_0045	conserved hypothetical protein	1254	21.8836	17.6887	19.9697	30.3717	26.3471	33.7668	1.51969	2.00288e-08
49	MMAR_0046	MMAR_0046	conserved hypothetical protein	318	65.4947	52.5173	57.6641	163.54	184.811	196.874	3.10359	1.14113e-36
50	MMAR_0047	MMAR_0047	conserved hypothetical protein	306	61.6365	55.4164	66.7891	72.6568	58.8936	78.3856	1.14194	0.00297294
51	MMAR_0048	MMAR_0048	conserved hypothetical protein	1107	27.1312	23.287	26.1241	23.3149	26.0472	25.7351	0.981121	0.0214514
52	MMAR_0049	MMAR_0049	conserved hypothetical protein	321	114.449	116.859	137.402	56.3127	47.0965	50.4446	0.417275	1.60955e-06
53	MMAR_0050	MMAR_0050	conserved hypothetical secreted protein	324	171.602	153.841	178.764	21.7795	42.9523	40.8907	0.209482	1.13586e-17
54	MMAR_0051	MMAR_0051	conserved hypothetical protein	774	156.255	147.718	148.515	26.3519	36.4775	30.3184	0.205857	2.55933e-39
55	MMAR_0052	MMAR_0052	conserved integral membrane protein	1293	145.246	135.917	127.762	39.5482	40.4967	48.888	0.315297	7.20263e-18
56	MMAR_0053	MMAR_0053	conserved hypothetical protein	606	210.489	208.88	205.55	106.715	118.293	113.456	0.541611	5.73646e-05
57	MMAR_0054	MMAR_0054	conserved hypothetical transmembrane protein	1008	48.0635	51.8279	41.5122	34.2356	29.3007	25.9432	0.632795	0.138131
58	MMAR_0055	MMAR_0055	conserved hypothetical transmembrane protein	351	370.284	394.79	364.318	150.368	163.157	119.897	0.383766	3.90404e-12
59	mtc28	MMAR_0056	secreted proline rich protein Mtc28	1134	160.803	130.202	179.868	107.15	103.916	94.6098	0.649166	0.153931
60	leuS	MMAR_0057	leucyl-tRNA synthetase LeuS	2931	112.017	113.373	130.996	36.6081	34.5686	40.1201	0.312293	3.91221e-19
61	MMAR_0058	MMAR_0058	short-chain type oxidoreductase	666	142.94	134.381	130.389	66.6206	90.1974	106.615	0.646129	0.207764
62	MMAR_0059	MMAR_0059	transcriptional regulatory protein	504	271.355	251.323	225.352	116.996	130.115	127.998	0.501462	7.28585e-06
63	MMAR_0060	MMAR_0060	glutamine ABC transporter, ATP-binding protein	750	14.5404	14.2739	14.6482	12.1154	14.2837	12.0074	0.883669	0.323565
64	glnQ	MMAR_0061	ABC transporter permease protein GlnQ	1770	26.3113	24.7253	22.6824	28.235	27.8863	28.7662	1.1515	2.40513e-05
65	MMAR_0062	MMAR_0062	transcriptional regulatory protein (probably GntR-family)	765	122.105	122.812	104.962	50.923	63.4742	70.7451	0.529162	0.00145357
66	MMAR_0063	MMAR_0063	oxidoreductase	798	43.2376	39.0655	44.5406	36.5826	44.7901	32.6619	0.899017	0.157038
67	MMAR_0064	MMAR_0064	hydrolase	915	49.041	43.4302	49.5277	39.8282	50.0048	46.1824	0.957862	0.028915
68	ino1	MMAR_0065	myo-inositol-1-phosphate synthase Ino1	1119	167.672	140.443	179.175	96.7515	114.703	90.3838	0.619422	0.0410977
69	MMAR_0066	MMAR_0066	conserved hypothetical protein	543	284.46	263.397	232.672	127.819	163.546	84.8379	0.481985	0.000736497
70	MMAR_0067	MMAR_0067	conserved hypothetical membrane protein	870	120.827	117.637	121.449	32.2217	32.2222	27.9682	0.256762	1.53327e-30
71	MMAR_0068	MMAR_0068	conserved hypothetical protein	435	551.326	619.587	574.006	303.329	385.746	250.619	0.538532	0.00107323
72	ponA1	MMAR_0069	bifunctional penicillin-binding protein 1A/1B PonA1	2073	338.491	303.863	292.649	102.447	113.401	96.1995	0.333739	1.58459e-24
73	MMAR_0070	MMAR_0070	conserved hypothetical transmembrane protein	1641	211.131	189.188	183.91	59.7898	62.9634	67.5428	0.325722	1.13233e-21
74	MMAR_0071	MMAR_0071	transcriptional regulatory protein	639	167.025	201.845	166.744	29.0449	28.0459	22.0884	0.147829	9.58899e-47
75	rpsF	MMAR_0072	30S ribosomal protein S6 RpsF	291	1469.21	1412.97	1509.29	245.815	391.187	253.23	0.202718	1.98057e-32
76	ssb	MMAR_0073	single-strand binding protein Ssb	528	376.003	332.355	389.98	90.2574	136.905	84.788	0.284021	4.22303e-17
77	rpsR1	MMAR_0074	30S ribosomal protein S18-1 RpsR1	255	451.495	430.233	487.217	141.776	179.037	190.842	0.373758	2.7152e-11
78	rplI	MMAR_0075	50S ribosomal protein L9 RplI	459	442.264	430.083	447.021	64.4434	96.8472	64.1422	0.170864	1.36805e-43
79	dnaB	MMAR_0076	replicative DNA helicase DnaB	1383	304.422	349.262	405.071	134.548	161.653	135.93	0.408151	5.65087e-10
80	MMAR_0077	MMAR_0077	conserved hypothetical protein	429	89.3876	106.006	98.4807	39.8828	42.4748	43.5988	0.428606	5.26726e-07
81	MMAR_0078	MMAR_0078	conserved hypothetical protein	249	275.342	256.243	254.67	127.334	160.03	157.883	0.566288	0.00417882
82	MMAR_0079	MMAR_0079	hypothetical protein	204	240.558	215.788	213.039	123.675	149.688	147.291	0.628419	0.0800181
83	coxL_2	MMAR_0080	carbon monoxyde dehydrogenase (large chain), CoxL_2	2109	35.8991	41.6644	38.6858	22.2756	18.5617	21.3914	0.535304	0.00161459
84	coxM_2	MMAR_0081	carbon monoxyde dehydrogenase (medium chain), CoxM_2	1005	3.29089	2.38609	3.93855	17.0246	16.2382	18.0077	5.33206	1.32635e-29
85	coxS_2	MMAR_0082	carbon monoxyde dehydrogenase (small chain), CoxS_2	510	4.20647	3.35857	6.49412	5.30711	6.47829	9.16857	1.49041	0.0163935
86	MMAR_0083	MMAR_0083	amidohydrolase	912	5.58672	8.45166	6.90886	18.6547	17.5648	17.1855	2.5495	8.22052e-15
87	MMAR_0084	MMAR_0084	conserved hypothetical short-chain dehydrogenase	609	8.95343	9.56282	8.6219	14.7617	19.8923	18.3422	1.95283	9.37074e-09
88	MMAR_0085	MMAR_0085	transcriptional regulatory protein	2745	17.5193	16.0991	16.2738	14.8255	18.419	17.3184	1.01344	0.004147
89	MMAR_0086	MMAR_0086	hydrolase	780	23.1491	22.9481	21.645	9.41866	9.62684	9.3253	0.418805	2.52473e-05
90	MMAR_0087	MMAR_0087	conserved hypothetical protein	1767	33.0334	33.6855	29.3041	10.8865	12.1253	10.9281	0.353456	1.77177e-13
91	MMAR_0088	MMAR_0088	transcriptional regulator	603	9.48724	12.2145	12.4587	21.4811	23.577	23.6943	2.01263	2.04989e-10
92	MMAR_0089	MMAR_0089	conserved hypothetical protein	489	16.8173	16.8135	12.0593	9.29093	11.0561	12.0414	0.708874	0.747391
93	MMAR_0090	MMAR_0090	transposase, ISMyma01_aa2	795	7.30842	6.35593	8.23047	26.9933	20.0238	14.0508	2.78915	4.13949e-12
94	MMAR_0091	MMAR_0091	transposase, ISMyma01_aa1	282	4.43768	6.07401	8.59367	5.14176	1.77516	6.14128	0.683484	0.828532
95	MMAR_0092	MMAR_0092	conserved hypothetical protein	306	2.62905	1.11952	1.84792	14.2155	11.1243	12.1682	6.70205	1.03128e-10
96	ermB	MMAR_0093	integral membrane efflux protein ErmB	1674	24.2425	14.2228	15.1041	87.5414	85.2268	102.524	5.13899	1.93543e-43
97	mmpL5_3	MMAR_0094	conserved transmembrane transport protein, MmpL5_3	2865	12.4799	10.0142	9.50193	31.6144	41.0611	47.1194	3.74405	2.04134e-37
98	mmpS5_3	MMAR_0095	conserved membrane protein MmpS5_3	438	6.32652	10.1677	5.34848	23.6145	32.4587	57.5303	5.20098	1.30972e-15
99	MMAR_0096	MMAR_0096	hypothetical protein	387	0.692927	2.21301	2.50482	4.49605	5.17411	4.92254	2.69698	0.00148063
100	MMAR_0097	MMAR_0097	conserved hypothetical MbtH-like protein	237	1.50865	0.72273	1.02254	5.30231	4.22443	9.13418	5.73491	9.96882e-05
101	MMAR_0098	MMAR_0098	polyketide synthase	3159	9.47921	10.1124	9.05233	20.9303	20.981	24.4782	2.31775	4.08589e-26
102	MMAR_0099	MMAR_0099	non-ribosomal peptide synthetase	11670	41.155	38.9762	49.7004	235.608	151.028	302.063	5.30455	6.95326e-35
103	MMAR_0100	MMAR_0100	4-hydroxybenzoate synthetase (chorismate lyase)	600	19.5163	12.2756	13.7327	25.294	22.5268	34.2039	1.80177	7.57291e-07
104	MMAR_0101	MMAR_0101	polyketide synthase PKS	7335	49.1114	45.443	59.2941	282.602	221.996	474.491	6.36398	1.2206e-36
105	MMAR_0102	MMAR_0102	polyketide synthase PKS	6594	61.7335	54.8617	65.0262	320.355	253.198	531.909	6.08663	1.5707e-37
106	MMAR_0103	MMAR_0103	conserved hypothetical protein	1092	193.591	194.737	184.345	80.2002	98.7438	73.6667	0.441108	1.19703e-09
107	MMAR_0104	MMAR_0104	conserved hypothetical protein	1389	27.8652	31.1375	25.6474	24.3577	32.0756	28.7393	1.00617	0.011965
108	MMAR_0105	MMAR_0105	conserved hypothetical protein	264	136.451	165.123	133.104	136.942	192.274	112.504	1.0162	0.0379057
109	MMAR_0106	MMAR_0106	conserved hypothetical protein	1032	123.861	137.76	136.826	49.0819	60.9252	62.5107	0.432976	1.85725e-08
110	celA	MMAR_0107	cellobiohydrolase a (1,4-beta-cellobiosidase a) CelA	1053	450.079	429.194	461.055	86.2918	117.424	95.0621	0.222914	9.6151e-43
111	MMAR_0108	MMAR_0108	transcriptional regulatory protein	606	37.6136	42.1151	41.0568	17.0679	27.2602	32.865	0.639092	0.298889
112	MMAR_0109	MMAR_0109	conserved hypothetical protein	1086	39.0145	38.0112	37.6381	29.1954	29.7776	46.8044	0.9225	0.175862
113	MMAR_0110	MMAR_0110	oxidoreductase	1440	148.669	139.587	153.483	87.3343	98.8676	69.5142	0.578885	0.00598305
114	MMAR_0111	MMAR_0111	PE family protein	975	215.722	217.93	209.698	127.301	126.509	116.167	0.575078	0.000708186
115	dhaA_1	MMAR_0112	haloalkane dehalogenase DhaA_1	978	32.4464	28.723	30.8089	40.3266	36.2394	36.8326	1.23288	6.98142e-06
116	MMAR_0113	MMAR_0113	hypothetical protein	306	30.6722	35.8247	30.8867	50.8598	46.7877	36.5045	1.37756	8.70634e-05
117	MMAR_0115	MMAR_0115	conserved hypothetical membrane protein	261	38.7004	20.6726	33.1169	27.7773	24.5503	28.5322	0.874257	0.478581
118	MMAR_0116	MMAR_0116	conserved hypothetical membrane protein	1020	86.7585	89.7578	93.9272	24.8297	28.4652	25.2985	0.290609	3.59442e-24
119	MMAR_0117	MMAR_0117	conserved hypothetical protein	471	168.717	160.013	138.922	68.5481	65.2581	67.2881	0.430008	3.7065e-08
120	MMAR_0118	MMAR_0118	regulatory protein	576	13.0357	19.0319	10.0976	17.6213	14.6007	15.4843	1.13142	0.037704
121	MMAR_0119	MMAR_0119	conserved hypothetical membrane protein	1188	9.40526	7.64159	6.79971	17.6569	19.2148	21.2107	2.43567	2.95962e-17
122	MMAR_0120	MMAR_0120	conserved hypothetical protein	1389	27.093	25.0333	29.8929	16.9112	12.614	18.1413	0.581163	0.0613145
123	MMAR_0121	MMAR_0121	formate dehydrogenase H	2343	70.7699	62.3228	63.3694	36.3474	43.5003	49.7821	0.659821	0.202539
124	cyp279A2	MMAR_0122	cytochrome P450 279A2 Cyp279A2	1239	12.9139	10.0228	9.58413	15.2136	16.4037	20.1978	1.59329	2.02723e-07
125	MMAR_0123	MMAR_0123	transcriptional regulatory protein (LuxR- family)	3354	13.4854	12.2567	11.633	23.7484	24.388	25.4303	1.96833	6.21328e-24
126	MMAR_0124	MMAR_0124	quinone oxidoreductase	942	48.5843	38.3668	44.5922	116.778	144.652	159.396	3.19914	1.52766e-37
127	MMAR_0125	MMAR_0125	transcriptional regulatory protein (MarR family)	447	30.3958	28.931	22.2282	24.6529	19.0383	19.5655	0.775632	0.884159
128	MMAR_0126	MMAR_0126	conserved hypothetical protein	759	31.7979	24.0343	30.6519	24.7076	39.177	26.0118	1.03946	0.0345779
129	adhD_1	MMAR_0127	zinc-containing alcohol dehydrogenase NAD- dependent, AdhD_1	1110	20.4545	18.9033	23.652	34.1376	31.6593	33.8567	1.58156	2.70516e-10
130	MMAR_0128	MMAR_0128	oxidoreductase	1023	12.8445	14.4832	12.5553	19.8433	19.5736	20.4841	1.50192	5.4811e-08
131	MMAR_0129	MMAR_0129	monooxygenase effector, MmoB/DmpM family protein	318	3.65421	1.61592	4.82651	5.16763	6.2968	6.53525	1.78274	0.0209053
132	MMAR_0130	MMAR_0130	monooxygenase hydroxylase, subunit B (AamH_B)	1092	9.16795	7.37224	7.91531	12.4815	14.211	13.4011	1.63945	4.91624e-08
133	MMAR_0131	MMAR_0131	monooxygenase hydroxylase, subunit A (AamH_A)	1539	9.99003	7.45694	10.2878	19.7853	20.1669	24.3628	2.31893	1.29749e-16
134	MMAR_0132	MMAR_0132	two-component transcriptional regulatory protein	663	35.5932	29.7104	32.897	51.1757	55.7224	40.3574	1.49954	1.66625e-08
135	MMAR_0133	MMAR_0133	two-component sensor histidine kinase	1095	14.3673	14.0002	14.8282	35.6646	32.9159	25.3845	2.17533	6.57452e-17
136	MMAR_0134	MMAR_0134	conserved hypothetical protein	360	10.4285	8.56435	7.40488	19.6015	21.1363	16.5968	2.17195	1.76148e-07
137	MMAR_0135	MMAR_0135	conserved hypothetical protein	720	37.2448	37.469	33.9951	29.4023	26.4203	39.0867	0.873059	0.309691
138	MMAR_0136	MMAR_0136	conserved hypothetical intergral membrane protein	1185	49.8609	48.3506	48.741	83.6133	56.9454	117.21	1.75409	1.81265e-07
139	MMAR_0137	MMAR_0137	conserved hypothetical protein	267	85.0354	95.2664	75.0321	74.5806	100.119	130.699	1.19608	0.00299328
140	MMAR_0138	MMAR_0138	conserved hypothetical protein	1194	13.0263	13.987	11.975	14.2488	15.1772	11.5311	1.0505	0.0162077
141	fadE6_1	MMAR_0139	acyl-CoA dehydrogenase FadE6_1	2226	8.91466	7.42552	8.01999	15.6332	12.5486	19.1778	1.94414	3.72337e-11
142	MMAR_0140	MMAR_0140	conserved hypothetical protein	867	26.1874	28.6466	25.6224	52.9596	49.078	60.8242	2.02422	2.73226e-17
143	MMAR_0141	MMAR_0141	transcriptional regulatory protein (probably TetR-family)	576	24.2091	19.924	18.372	27.3549	27.1156	16.0857	1.12881	0.0206571
144	ltp1_1	MMAR_0142	lipid-transfer protein Ltp1_1	1212	153.699	144.718	154.963	284.891	273.428	269.135	1.82508	6.15373e-27
145	MMAR_0143	MMAR_0143	conserved hypothetical protein	399	126.576	108.181	141.923	155.294	149.049	152.35	1.21242	1.56542e-05
146	MMAR_0144	MMAR_0144	conserved hypothetical membrane protein	417	371.055	350.173	382.981	659.966	705.636	678.823	1.85148	2.44565e-29
147	MMAR_0145	MMAR_0145	transcriptional regulator	492	266.346	249.968	222.967	259.738	305.241	290.576	1.15728	2.40193e-06
148	MMAR_0146	MMAR_0146	predicted ATPase	1164	82.2458	86.1586	79.3925	17.3565	19.3529	16.3662	0.21419	2.89294e-39
149	MMAR_0147	MMAR_0147	conserved hypothetical secreted protein	744	15.4986	16.6913	15.8521	12.0831	7.13214	10.7076	0.622849	0.301693
150	MMAR_0148	MMAR_0148	glycosyltransferase	1209	18.1141	17.4262	16.7708	30.1429	41.3229	38.0317	2.0932	2.92788e-19
151	fadE25_2	MMAR_0149	acyl-CoA dehydrogenase FadE25_2	1212	58.3379	45.7189	57.1196	60.5354	68.233	72.5173	1.24885	3.29844e-06
152	MMAR_0150	MMAR_0150	transcriptional regulatory protein (probably TetR/AcrR-family)	645	64.3036	55.9007	58.7381	49.4566	41.7551	46.5852	0.770063	0.885368
153	eis1	MMAR_0151	enhanced intracellular survival protein Eis1	1218	20.769	18.8444	18.8355	15.2379	16.5221	14.7875	0.796378	0.700295
154	MMAR_0152	MMAR_0152	conserved protein	567	185.712	179.897	153.583	100.927	130.314	87.8138	0.614523	0.052165
155	MMAR_0153	MMAR_0153	conserved hypothetical protein	432	757.518	882.208	729.456	415.75	426.897	325.121	0.492899	1.69352e-05
156	MMAR_0154	MMAR_0154	coenzyme F420-dependent oxidoreductase	1041	824.066	882.186	854.209	333.546	386.146	330.813	0.41028	7.65595e-16
157	fadE36_1	MMAR_0155	acyl-CoA dehydrogenase FadE36_1	1068	43.6894	40.416	47.954	40.1866	38.9977	47.1067	0.95632	0.0423176
158	fadE2_1	MMAR_0156	acyl-CoA dehydrogenase FadE2_1	1224	15.7012	14.4139	15.9713	15.4791	18.2407	23.2044	1.23516	0.000461727
159	cyaA	MMAR_0157	adenylate cyclase, CyaA	1125	69.6826	73.387	76.9031	40.6423	37.2888	31.9428	0.499489	5.68485e-05
160	icd2	MMAR_0158	isocitrate dehydrogenase [NADP Icd2	2238	325.478	292.941	325.252	144.134	162.526	140.296	0.473636	1.95021e-09
161	MMAR_0159	MMAR_0159	conserved hypothetical membrane protein	837	25.3105	20.5667	26.0582	62.1336	61.3633	63.5215	2.59981	1.28704e-28
162	MMAR_0160	MMAR_0160	conserved secreted protein	792	16.8166	15.6797	20.6031	39.7889	45.003	48.4347	2.50901	3.93831e-21
163	MMAR_0161	MMAR_0161	conserved hypothetical membrane protein	726	24.1322	27.4861	26.4818	26.6295	30.8907	38.8829	1.23435	0.000422171
164	MMAR_0162	MMAR_0162	conserved hypothetical transmembrane protein	1089	30.7808	22.8855	26.4818	114.951	93.04	155.532	4.53564	9.82124e-35
165	MMAR_0163	MMAR_0163	conserved protein	1182	9.07488	10.0714	5.60406	9.56838	14.1454	10.0365	1.36363	0.00108365
166	MMAR_0164	MMAR_0164	nucleoside-diphosphate-sugar epimerase	981	21.6863	17.3732	13.0929	43.5535	58.3773	69.9092	3.29496	4.65082e-22
167	MMAR_0165	MMAR_0165	conserved hypothetical transmembrane protein	1098	7.89672	8.18995	10.447	22.3615	21.1545	32.9649	2.88241	2.83705e-16
168	gabT_2	MMAR_0166	4-aminobutyrate aminotransferase, GabT_2	1350	6.0916	4.50421	5.08618	7.01717	6.3038	11.0325	1.55296	0.000201644
169	MMAR_0167	MMAR_0167	glutamate decarboxylase	1509	4.50196	4.31339	3.47961	10.3776	10.5493	13.0261	2.76154	8.31422e-17
170	MMAR_0168	MMAR_0168	conserved protein	744	12.8555	12.2019	12.9205	17.9298	15.61	23.0447	1.48993	2.23846e-05
171	MMAR_0169	MMAR_0169	conserved protein	507	19.7464	18.7504	18.0043	24.9766	34.3604	42.0151	1.79381	7.47681e-08
172	MMAR_0170	MMAR_0170	conserved membrane protein	729	22.8067	13.9802	15.4026	61.261	88.7201	86.3545	4.52841	1.32288e-34
173	MMAR_0171	MMAR_0171	ATP-binding protein ABC transporter	975	8.70956	7.72988	8.03663	24.5877	26.4931	32.1501	3.4005	2.22396e-27
174	MMAR_0172	MMAR_0172	conserved membrane protein	777	10.5839	8.59742	8.94096	14.4313	9.53515	11.8131	1.27229	0.00373346
175	MMAR_0173	MMAR_0173	acyl carrier protein	282	16.4828	13.9702	15.7551	13.7114	18.4617	19.345	1.11491	0.0683578
176	pks16_1	MMAR_0174	polyketide synthase Pks16_1	1641	7.2447	7.2022	9.05766	11.1922	12.5073	11.6089	1.50219	2.66294e-07
177	yrbE6A	MMAR_0175	conserved hypothetical integral membrane protein YrbE6A	846	8.66404	9.31348	10.9808	15.4253	16.5682	21.4945	1.84707	2.79184e-08
178	yrbE6B	MMAR_0176	conserved hypothetical integral membrane protein YrbE6B	867	13.2999	10.3721	8.57187	42.4792	32.4492	45.4433	3.73317	2.94355e-25
179	mce6A	MMAR_0177	MCE-family protein Mce6A	1491	9.17257	6.66308	8.07263	32.9997	29.747	42.6281	4.40746	3.0146e-35
180	mce6B	MMAR_0178	MCE-family protein Mce6B	1074	7.40735	4.8643	7.14539	10.7106	9.78818	16.6089	1.91109	1.7573e-06
181	mce6C	MMAR_0179	MCE-family protein Mce6C	1047	7.25687	6.29852	6.48096	15.0491	9.37122	13.6463	1.89988	1.5815e-07
182	mce6D	MMAR_0180	MCE-family protein Mce6D	1113	11.0028	9.5416	13.1368	17.6308	24.0178	27.4636	2.05195	5.38379e-11
183	mce6E	MMAR_0181	MCE-family lipoprotein Mce6E	1128	7.84518	13.135	8.95174	3.77063	8.16574	6.60188	0.619346	0.328219
184	mce6F	MMAR_0182	MCE-family protein Mce6F	1239	10.966	10.9215	10.5621	32.0657	37.6558	39.9763	3.38056	1.2286e-38
185	MMAR_0183	MMAR_0183	PE-PGRS family protein	2553	14.4253	12.9153	16.232	73.1141	51.9615	81.5722	4.74261	1.03667e-40
186	MMAR_0184	MMAR_0184	conserved hypothetical membrane protein	1446	4.26538	4.73823	4.134	15.5092	15.371	21.0192	3.95045	3.83354e-27
187	MMAR_0185	MMAR_0185	PE family protein, PE35	297	4.21356	5.19052	6.79971	6.18397	7.41623	4.66489	1.12721	0.252431
188	MMAR_0186	MMAR_0186	PPE family protein	1107	8.39775	5.64768	7.73508	20.9572	17.7266	38.5636	3.54663	2.72761e-14
189	esxB_1	MMAR_0187	10 kDa culture filtrate antigen EsxB_1	303	6332.06	7625.1	6749.57	8064.68	7478.53	5402.14	1.01152	0.0134558
190	esxA_1	MMAR_0188	6 kDa culture filtrate antigen EsxA_1 (early secreted antigenic target - Esat6)	288	99.9403	88.9146	85.8293	144.662	123.411	115.456	1.39625	1.43162e-07
191	esxA_3	MMAR_0189	conserved hypothetical EsxA-like protein, EsxA_3	288	45.3145	47.2824	45.7195	130.229	110.896	215.277	3.2997	8.37686e-18
192	MMAR_0190	MMAR_0190	hypothetical protein	180	176.292	176.521	188.039	185.812	193.564	200.124	1.07146	0.000985788
193	MMAR_0191	MMAR_0191	PPE family protein, PPE51_2	1146	20.3579	20.5515	17.6928	26.992	26.7334	34.2288	1.50087	4.65125e-08
194	MMAR_0193	MMAR_0193	hypothetical protein	222	10.8715	10.4161	11.2802	88.8274	66.7461	82.6915	7.31598	3.84917e-35
195	MMAR_0194	MMAR_0194	hypothetical protein	129	12.4727	10.6225	10.0193	33.7204	29.4924	53.0292	3.51032	1.87468e-08
196	esxB_2	MMAR_0195	conserved hypothetical EsxB-like protein, EsxB_2	303	32.1559	11.0234	23.461	133.034	100.45	166.897	6.00808	4.48757e-23
197	esxA_2	MMAR_0196	conserved hypothetical EsxA-like protein, EsxA_2	288	44.073	41.0375	57.5	210.112	160.26	281.424	4.57046	2.50113e-28
198	MMAR_0197	MMAR_0197	conserved hypothetical alanine and proline rich protein	348	8.47641	7.87527	14.6241	82.2209	62.4306	93.5592	7.69024	2.63805e-34
199	MMAR_0198	MMAR_0198	conserved hypothetical protein	372	4.56549	4.83472	6.08025	26.2451	24.7606	25.8379	4.96391	4.74282e-20
200	MMAR_0199	MMAR_0199	conserved hypothetical membrane protein	2070	9.75922	10.5503	12.8	14.0561	13.5427	15.2268	1.29345	2.20649e-05
201	MMAR_0200	MMAR_0200	conserved hypothetical protein	492	14.8979	15.8406	15.2695	35.3653	43.3442	47.344	2.73982	1.78039e-19
202	MMAR_0201	MMAR_0201	hypothetical protein	276	51.1711	67.646	61.1708	79.1534	85.2463	106.985	1.50779	9.77357e-07
203	MMAR_0202	MMAR_0202	conserved hypothetical alanine and glycine rich protein	1539	70.6272	75.3485	71.5425	77.3824	60.2406	82.766	1.0132	0.0126594
204	MMAR_0203	MMAR_0203	conserved hypothetical alanine and glycine rich protein	1542	73.6781	70.9808	66.0074	62.312	58.3703	70.4754	0.907396	0.0766811
205	MMAR_0204	MMAR_0204	conserved hypothetical protein	552	99.2655	81.7647	84.2927	59.8904	54.9567	54.7475	0.6392	0.125579
206	MMAR_0205	MMAR_0205	flavoprotein	1605	251.566	215.363	230.967	102.327	93.195	101.752	0.425957	3.68458e-10
207	sdaA	MMAR_0207	L-serine dehydratase SdaA	1386	86.0339	86.6322	72.9706	62.2116	58.2945	51.0431	0.698386	0.421318
208	glyA2	MMAR_0208	serine hydroxymethyltransferase GlyA2	1278	150.588	133.357	121.36	116.331	143.128	94.4517	0.873195	0.228284
209	gcvH_1	MMAR_0209	glycine cleavage system H protein GcvH_1	405	26.2645	14.1682	20.9431	20.0491	26.6984	27.3674	1.20756	0.0133097
210	gcvT_1	MMAR_0210	aminomethyltransferase GcvT_1ne	1128	11.4112	14.4258	11.8163	18.7674	18.0179	17.5794	1.44383	7.48035e-07
211	gcvB_1	MMAR_0211	glycine dehydrogenase GcvB_1	2886	16.7873	14.6004	15.8426	21.9389	23.4166	30.3042	1.60193	2.70259e-10
212	MMAR_5544	MMAR_5544	hypothetical protein	99	24.3784	25.9526	27.7428	36.1274	67.7574	78.72	2.33887	4.43376e-06
213	MMAR_0212	MMAR_0212	conserved hypothetical oxidoreductase	1371	13.431	11.4941	10.1344	33.1383	39.1421	50.3383	3.49745	8.35552e-29
214	MMAR_0213	MMAR_0213	D-amino acid aminohydrolase	1761	31.9785	31.8549	31.7434	67.4625	63.2211	70.857	2.10868	1.03319e-27
215	MMAR_0214	MMAR_0214	conserved hypothetical protein	378	62.4294	94.9329	73.7283	31.966	39.2001	36.6527	0.466565	0.000698588
216	MMAR_0215	MMAR_0215	glutamine-transport transmembrane protein ABC transporter	1050	92.6225	93.3107	71.2407	46.5834	46.4362	48.0792	0.548651	0.00281518
217	MMAR_0216	MMAR_0216	glutamine-transport ATP-binding protein ABC transporter	993	416.692	393.719	324.993	68.0453	94.8762	62.0881	0.198176	1.51192e-33
218	MMAR_0217	MMAR_0217	conserved hypothetical lipoprotein	951	34.8715	38.0938	27.4365	45.9439	51.6914	47.439	1.44494	1.30959e-08
219	MMAR_0218	MMAR_0218	conserved hypothetical transmembrane protein	1299	6.95007	5.53815	5.28587	22.1013	26.8217	24.9977	4.1589	1.67132e-39
220	MMAR_0219	MMAR_0219	conserved hypothetical membrane protein	378	24.1205	22.4304	22.6527	65.9778	98.0002	93.6935	3.72338	9.34915e-31
221	MMAR_0220	MMAR_0220	conserved hypothetical protein	1176	5.09266	5.97174	5.70135	23.0977	22.1352	26.2869	4.26583	9.11607e-36
222	MMAR_0221	MMAR_0221	conserved hypothetical protein	1098	11.1531	11.6999	11.1827	9.1559	7.0211	7.88634	0.707002	0.677229
223	MMAR_0222	MMAR_0222	transcriptional regulatory protein (probably TetR-family)	594	48.0044	43.831	48.4139	27.5024	34.3843	25.5111	0.62316	0.0987975
224	MMAR_0223	MMAR_0223	oxidoreductase	831	24.6327	24.1162	30.9124	9.77121	12.6504	11.8791	0.430582	7.96703e-05
225	MMAR_0224	MMAR_0224	transcriptional regulatory protein	606	128.034	119.42	141.566	33.4978	38.8251	35.0083	0.275902	1.27509e-22
226	MMAR_0225	MMAR_0225	conserved hypothetical secreted protein	621	121.918	118.742	143.09	48.5661	91.0906	88.6836	0.595023	0.100103
227	MMAR_0226	MMAR_0226	conserved hypothetical protein	609	1054.16	1239.37	1263.04	213.965	223.418	190.104	0.176431	1.13636e-57
228	lpqP_1	MMAR_0227	conserved lipoprotein LpqP_1	981	92.3034	101.445	100.379	27.3934	28.1681	23.1265	0.26753	1.31165e-25
229	MMAR_0228	MMAR_0228	conserved hypothetical protein	450	23.4394	17.319	23.1571	41.2438	58.7365	62.3463	2.53971	2.16741e-15
230	MMAR_0229	MMAR_0229	conserved hypothetical protein	807	13.1811	10.7187	17.1171	11.7388	13.647	13.8418	0.956378	0.179911
231	MMAR_0230	MMAR_0230	dioxygenase	1185	112.772	103.278	115.751	169.755	191.62	218.124	1.74653	3.66305e-17
232	ctpA_1	MMAR_0231	cation transporter p-type ATPase CtpA_1	2370	22.1395	22.8744	25.393	240.806	196.563	208.077	9.16737	2.32525e-131
233	MMAR_0232	MMAR_0232	conserved hypothetical secreted protein	891	10.2329	8.3625	11.2422	878.449	773.76	864.851	84.3587	0
234	MMAR_0233	MMAR_0233	conserved hypothetical protein	213	12.5898	9.24789	12.136	2321.33	2100.15	2374.17	200.026	0
235	MMAR_0234	MMAR_0234	conserved hypothetical protein	492	126.451	136.299	114.603	82.3226	101.747	84.832	0.712601	0.528249
236	MMAR_0235	MMAR_0235	pyridoxamine 5'-phosphate oxidase	564	46.7541	51.1735	41.6793	41.3055	31.5979	40.5324	0.812537	0.603194
237	MMAR_0236	MMAR_0236	conserved hypothetical protein	1011	30.0611	33.6305	24.9293	22.2779	25.4507	23.1255	0.799518	0.687488
238	MMAR_0237	MMAR_0237	transcriptional regulatory protein (possibly TetR-family)	618	38.4743	33.9525	32.2861	23.9317	36.1271	23.9599	0.802373	0.738771
239	MMAR_0238	MMAR_0238	transcriptional regulatory protein (possibly TetR-family)	630	44.5519	43.6374	44.8781	30.3805	36.7103	34.2245	0.761383	0.991809
240	MMAR_0239	MMAR_0239	monooxygenase	1800	38.9829	41.3468	39.762	50.2122	60.4608	58.8345	1.41148	9.18369e-12
241	MMAR_0240	MMAR_0240	monoooxygenase	1677	21.8005	18.385	20.2794	32.337	31.2238	31.549	1.57297	6.17422e-13
242	adhD	MMAR_0241	zinc-type alcohol dehydrogenase AdhD	1158	21.8451	14.7177	16.2538	53.675	75.7378	70.814	3.79098	6.88048e-36
243	MMAR_0242	MMAR_0242	PE-PGRS family protein	1716	8.64705	7.3366	7.24953	17.9698	14.8195	22.96	2.39956	7.21987e-15
244	MMAR_0243	MMAR_0243	short-chain type dehydrogenase/reductase	813	37.7121	52.0392	47.1965	56.4772	56.1554	44.7339	1.1491	0.00089385
245	MMAR_0244	MMAR_0244	methyltransferase/methylase	600	57.0591	58.6658	60.3161	36.2494	36.3766	27.2765	0.567496	0.0141542
246	echA8_7	MMAR_0245	enoyl-CoA hydratase, EchA8_7	810	355.895	327.983	303.376	249.897	305.549	177.033	0.741936	0.819986
247	MMAR_0246	MMAR_0246	conserved hypothetical membrane protein	831	203.085	218.077	220.664	142.031	141.203	165.265	0.698786	0.422766
248	MMAR_0247	MMAR_0247	conserved hypothetical protein	615	61.3359	65.3119	65.1498	48.254	44.9315	55.0528	0.772889	0.86453
249	MMAR_0248	MMAR_0248	short-chain type dehydrogenase/reductase	861	23.8782	20.9881	21.0161	21.6683	22.0936	24.1372	1.03061	0.0130357
250	MMAR_0249	MMAR_0249	transcriptional regulatory protein (possibly TetR-family)	630	114.217	108.482	90.5255	48.9463	47.6758	46.045	0.455478	1.59218e-06
251	MMAR_0250	MMAR_0250	conserved hypothetical protein	825	18.2026	16.6097	20.954	21.3249	24.9994	19.9424	1.1883	0.000766308
252	mtn	MMAR_0251	bifunctional Mta/Sah nucleosidase Mtn	756	218.621	207.085	191.159	147.555	151.635	109.042	0.661785	0.191155
253	MMAR_0253	MMAR_0253	conserved protein	486	84.7894	83.3526	73.1346	39.9788	60.7719	39.0199	0.579296	0.0323876
254	MMAR_0254	MMAR_0254	ketoacyl reductase	804	74.8232	74.5653	65.1067	28.0137	26.7731	29.0794	0.390994	6.61052e-10
255	mmpL5_4	MMAR_0255	conserved transmembrane transport protein, MmpL5_4	2913	91.8117	89.348	80.8637	73.2704	69.0832	79.7253	0.847554	0.240683
256	MMAR_0256	MMAR_0256	non-ribosomal peptide synthetase	4251	51.1177	43.6377	50.7182	24.7632	24.965	31.0843	0.555513	0.00431074
257	MMAR_0257	MMAR_0257	conserved hypothetical protein	252	46.4673	41.1225	50.3276	71.3481	45.6893	77.3143	1.40919	0.000288919
258	fadD10	MMAR_0258	fatty-acid-CoA ligase FadD10	1596	33.0443	31.9285	42.4148	13.2036	19.0076	16.1139	0.450007	3.14126e-05
259	MMAR_0259	MMAR_0259	conserved hypothetical protein	555	54.4378	37.9609	50.506	85.6924	77.3894	102.194	1.85631	2.17753e-11
260	MMAR_0260	MMAR_0260	oxidoreductase	870	73.9759	46.8578	66.11	196.664	192.988	291.427	3.64323	1.5826e-26
261	MMAR_0261	MMAR_0261	PPE family protein, PPE1	1419	33.5755	22.3916	24.4789	36.7859	36.3364	48.3915	1.5105	5.12938e-07
262	omt_1	MMAR_0262	O-methyltransferase Omt_1	810	150.304	144.854	155.378	85.4472	96.0402	76.1155	0.571771	0.00159509
263	MMAR_0263	MMAR_0263	conserved membrane protein	714	219.838	214.589	227.181	181.823	157.05	175.973	0.778173	0.788135
264	ctpA	MMAR_0264	cation transporter p-type ATPase a CtpA	2292	30.1079	29.1083	32.2135	36.5236	40.7116	33.2465	1.20838	4.67459e-07
265	sigC_1	MMAR_0265	RNA polymerase sigma factor, ECF subfamily, SigC_1	555	69.4163	68.5148	72.6297	24.5582	28.8632	21.375	0.355224	6.21884e-11
266	MMAR_0266	MMAR_0266	conserved hypothetical secreted protein	744	51.542	48.4623	53.4194	38.848	40.3706	42.9469	0.796262	0.665907
267	MMAR_0267	MMAR_0267	conserved integral membrane protein	1977	261.788	251.819	281.935	205.505	223.736	208.224	0.801297	0.527851
268	MMAR_0268	MMAR_0268	conserved secreted protein	219	92.2447	117.32	103.65	88.7201	100.576	71.9623	0.834121	0.520125
269	ctpB	MMAR_0269	cation-transporter p-type ATPase B CtpB	2274	67.532	58.7152	64.12	56.6643	76.8284	50.3787	0.965878	0.0319367
270	MMAR_0271	MMAR_0271	short-chain type dehydrogenase/reductase	807	15.8394	15.0699	15.6156	41.0857	44.5387	39.1649	2.68221	3.35134e-29
271	cyp226B1	MMAR_0272	cytochrome P450 226B1 Cyp226B1	1272	24.6659	21.1416	24.5771	52.9683	55.648	68.2797	2.51328	1.57973e-25
272	MMAR_0273	MMAR_0273	amidohydrolase	1263	35.8116	35.6678	27.7583	73.3216	68.0144	85.975	2.29057	3.20728e-21
273	cyp271A1	MMAR_0274	cytochrome P450 271A1 Cyp271A1	1296	13.8633	14.4061	9.9729	47.1392	38.7034	53.1178	3.63368	1.14675e-29
274	gcpE_2	MMAR_0275	GcpE protein	1164	10.9815	7.79915	10.2711	36.457	35.3513	42.9985	3.95181	9.08987e-36
275	dxs2	MMAR_0276	1-deoxy-D-xylulose 5-phosphate synthase Dxs2	1854	14.3194	13.2115	11.982	13.1911	12.0424	10.9758	0.916392	0.122116
276	lytB2	MMAR_0277	LytB-related protein LytB2	1002	22.6591	29.2316	27.3299	28.8452	28.7767	32.9257	1.14298	0.000924677
277	MMAR_0278	MMAR_0278	conserved hypothetical protein	1017	13.0961	8.58962	7.70473	44.6732	61.3316	85.3149	6.50958	1.18222e-34
278	MMAR_0279	MMAR_0279	conserved hypothetical membrane protein	744	60.5529	59.1677	48.4249	75.2273	85.5857	79.0269	1.42638	4.10126e-10
279	MMAR_0280	MMAR_0280	non-plant terpene cyclase (C1 class)	996	42.1809	32.6752	34.4696	28.6307	31.7647	35.7323	0.879278	0.225353
280	cyp183B1	MMAR_0281	cytochrome P450 183B1 Cyp183B1	1389	6.88587	6.90574	7.9094	12.8748	13.3348	12.78	1.79667	8.01851e-11
281	idsB_3	MMAR_0282	polyprenyl synthetase IdsB_3	990	24.8299	25.6065	22.3574	136.796	158.876	89.6534	5.29337	9.50518e-49
282	cyp274A1	MMAR_0283	cytochrome P450 274A1 Cyp274A1	1356	14.2387	10.4844	10.6635	24.7366	22.8886	26.4374	2.09295	2.79978e-15
283	plcB_3	MMAR_0284	membrane-associated phospholipase C 2 PlcB_3	1743	25.7957	23.6834	19.6969	17.8024	18.4959	19.0274	0.799781	0.647378
284	MMAR_0285	MMAR_0285	conserved hypothetical protein	1518	12.4836	14.2739	9.47229	8.15095	8.37624	7.64383	0.667157	0.397438
285	lipJ	MMAR_0286	lignin peroxidase LipJ	1377	12.6584	12.3148	13.7861	12.0744	10.7608	13.3315	0.933113	0.125718
286	MMAR_0287	MMAR_0287	transcriptional regulatory protein	606	34.9585	31.9397	31.7257	32.0622	32.3818	34.2939	1.00116	0.0207421
287	MMAR_0288	MMAR_0288	conserved hypothetical protein	951	18.5167	11.4371	15.4596	53.669	79.3794	97.4274	5.07506	3.87927e-32
288	rpsR2	MMAR_0289	ribosomal protein S18 RpsR2	264	18.6224	14.5983	18.0532	46.1356	60.299	63.304	3.31043	7.88584e-19
289	rpsN2	MMAR_0290	ribosomal protein S14 RpsN2	306	40.312	40.023	56.4936	231.554	268.62	326.277	6.04005	1.32917e-51
290	rpmG1	MMAR_0291	ribosomal protein L33 RpmG1	165	11.3766	16.6097	12.7291	25.1915	23.0577	28.3392	1.88107	0.000212465
291	rpmB2	MMAR_0292	50S ribosomal protein L28 RpmB2	237	10.1834	12.2864	6.81692	15.4991	16.8977	21.5567	1.84225	0.000443422
292	MMAR_0293	MMAR_0293	conserved protein	1197	3.65914	3.93517	4.72401	7.67184	5.10214	6.94472	1.60076	0.00014846
293	rpmE_1	MMAR_0294	50S ribosomal protein L31 RpmE_1	273	20.3005	11.6074	16.5704	16.642	15.7697	33.6218	1.36213	0.0206564
294	MMAR_0295	MMAR_0295	short-chain type dehydrogenase/reductase	900	127.228	132.747	123.953	40.5994	59.6265	31.3656	0.342749	9.36767e-10
295	fadD12_2	MMAR_0296	long-chain-fatty-acid--CoA ligase FadD12_2	1587	58.8032	49.8643	52.7848	28.0189	28.7046	27.9364	0.524365	0.000101265
296	ctpI	MMAR_0297	cation-transporter ATPase I CtpI	4863	102.052	90.5395	90.8137	36.1376	40.5376	36.2536	0.398471	2.8657e-16
297	MMAR_0298	MMAR_0298	conserved protein	273	97.5732	108.231	83.7395	135.614	176.034	149.712	1.59341	7.5492e-11
298	MMAR_0299	MMAR_0299	PE-PGRS family protein, PE_PGRS1	1674	65.2519	67.3279	51.1031	176.815	174.461	165.011	2.81075	2.05363e-41
299	MMAR_0300	MMAR_0300	rhomboid family serine protease	870	123.807	124.232	133.056	64.8879	57.6548	55.1402	0.466243	6.34568e-07
300	MMAR_0301	MMAR_0301	conserved hypothetical protein	462	62.8809	67.8475	67.492	50.6341	47.4591	50.9806	0.752061	0.946722
301	MMAR_0302	MMAR_0302	short-chain type dehydrogenase/reductase	789	14.5014	12.3743	14.2313	20.4602	18.6534	23.3766	1.52018	1.17569e-06
302	MMAR_0303	MMAR_0303	acyl-CoA synthetase	1611	6.76926	6.64521	7.62175	30.9617	22.5594	28.5415	3.90101	2.38887e-33
303	MMAR_0304	MMAR_0304	transcriptional regulatory protein (probably GntR-family)	780	13.1789	11.4191	7.24953	20.0766	24.2596	21.87	2.07885	4.77671e-10
304	MMAR_0305	MMAR_0305	conserved hypothetical protein	1623	25.7753	22.5322	18.8637	65.3368	67.9181	65.3575	2.95681	1.03151e-40
305	MMAR_0306	MMAR_0306	short-chain type dehydrogenase/reductase	876	9.59182	8.21239	8.76045	33.7666	31.5444	21.4503	3.26604	7.29749e-22
306	MMAR_0307	MMAR_0307	dioxygenase	1395	6.1514	6.26211	5.50118	25.0844	23.6841	25.5121	4.14635	1.33178e-42
307	MMAR_0308	MMAR_0308	monooxygenase	1182	20.8722	14.926	15.9921	119.809	144.419	170.986	8.40339	1.76618e-81
308	MMAR_0309	MMAR_0309	monoxygenase	1863	13.0507	11.4467	10.8401	14.7359	16.3372	18.1736	1.39361	2.76619e-07
309	MMAR_0310	MMAR_0310	short-chain type dehydrogenase/reductase	936	61.3107	62.4942	63.7786	20.9648	23.8532	20.3528	0.347423	8.86113e-15
310	MMAR_0311	MMAR_0311	conserved hypothetical protein	1221	201.104	204.745	214.224	52.5681	66.5821	59.3592	0.287885	6.74263e-29
311	MMAR_0312	MMAR_0312	transmembrane acyltransferase	2013	553.999	513.436	516.947	265.793	317.168	223.728	0.509151	1.3119e-05
312	MMAR_0313	MMAR_0313	O-methyltransferase	666	111.936	123.45	115.955	35.4149	39.8372	30.8143	0.30189	1.36025e-19
313	MMAR_0314	MMAR_0314	conserved hypothetical protein	216	39.7278	41.6323	54.2277	28.6415	37.0811	21.648	0.644385	0.36416
314	MMAR_0315	MMAR_0315	divalent cation-transport integral membrane protein	1755	40.4409	30.8902	42.0243	60.9734	65.3769	52.2019	1.57515	3.74793e-11
315	MMAR_0316	MMAR_0316	conserved hypothetical secreted protein	756	387.346	303.717	341.714	1555.59	1744.54	1346.41	4.49907	1.12186e-79
316	oxyS	MMAR_0317	oxidative stress response regulatory protein OxyS	1218	66.5636	61.0333	63.5367	57.6181	69.4587	59.3632	0.975443	0.00563945
317	oxcA	MMAR_0318	oxalyl-CoA decarboxylase OxcA	1764	26.6034	24.2268	26.7895	52.2781	45.0082	54.5373	1.95599	6.00982e-19
318	fadD7	MMAR_0319	fatty-acid-CoA ligase FadD7	1635	17.9322	19.9049	21.1462	23.0577	24.3715	32.5713	1.35633	7.44745e-06
319	MMAR_0320	MMAR_0320	conserved hypothetical membrane protein	477	16.8656	19.2114	18.9673	17.4281	27.7059	15.9751	1.11018	0.0361567
320	fusA2	MMAR_0321	elongation factor G FusA2	2157	20.596	17.6687	16.3658	99.0403	97.8447	81.3732	5.09346	5.23299e-82
321	MMAR_0322	MMAR_0322	conserved hypothetical protein	402	28.6841	33.2348	29.5391	30.779	29.3882	36.1877	1.05354	0.0248978
322	MMAR_0323	MMAR_0323	dioxygenase beta subunit	501	37.8247	36.4113	39.3422	28.9417	26.5785	39.58	0.83731	0.503354
323	pepA	MMAR_0324	serine protease PepA	1074	1448.84	1363.52	1284.74	570.54	676.783	443.442	0.412673	1.87696e-09
324	treS	MMAR_0325	trehalose synthase TreS	1788	118.034	107.294	90.5392	64.6056	71.5056	62.4741	0.6287	0.0488354
325	MMAR_0326	MMAR_0326	conserved protein	1368	56.39	59.6625	54.5032	64.5141	75.3089	46.271	1.0911	0.00261971
326	MMAR_0327	MMAR_0327	conserved hypothetical transmembrane protein	681	96.8693	106.771	99.7598	185.523	137.903	194.927	1.70848	2.59022e-11
327	fbpC	MMAR_0328	secreted antigen 85-C FbpC	1041	1214.85	1075.44	1599.47	1354.61	1442.93	1209.46	1.03014	0.00853044
328	MMAR_0329	MMAR_0329	phosphoesterase	498	23.1546	17.7134	20.2762	15.9168	26.1355	24.1693	1.08304	0.0370501
329	MMAR_0330	MMAR_0330	acyl dehydratase	456	223.861	180.866	244.29	286.18	299.479	247.813	1.28421	7.84295e-07
330	fadE1	MMAR_0331	acyl-CoA dehydrogenase FadE1	1296	30.4856	22.6665	34.2819	54.8963	54.4629	50.1779	1.82466	3.87972e-13
331	MMAR_0332	MMAR_0332	acetyltransferase	606	18.8805	23.1775	20.9283	25.5222	19.9908	27.4351	1.15816	0.0055324
332	MMAR_0333	MMAR_0333	conserved hypothetical transmembrane protein	2031	19.7172	23.4877	19.3301	16.4202	19.4224	11.9805	0.764743	0.996058
333	MMAR_0334	MMAR_0334	transcriptional regulatory protein (probably TetR-family)	669	319.871	316.715	234.131	465.409	493.412	229.488	1.36475	0.000378111
334	MMAR_0335	MMAR_0335	flavodoxin oxidoreductase	1098	15.2236	15.5999	15.8913	86.4528	84.7091	56.4662	4.87273	1.45011e-48
335	desA3_2	MMAR_0336	linoleoyl-CoA desaturase, DesA3_2	1134	16.8686	13.9718	18.4499	145.424	148.589	118.816	8.37548	5.03033e-107
336	MMAR_0337	MMAR_0337	conserved hypothetical protein	525	630.991	788.899	766.569	962.048	1092.16	991.273	1.39288	6.01487e-11
337	MMAR_0338	MMAR_0338	coenzyme F420-dependent oxidoreductase	1059	98.5036	101.656	112.132	384.652	420.425	295.1	3.52292	9.24559e-51
338	MMAR_0339	MMAR_0339	conserved hypothetical protein	1113	22.1662	26.1624	21.2657	56.6268	59.6397	48.0808	2.3615	6.41638e-26
339	MMAR_0340	MMAR_0340	transcriptional regulatory protein (probably TetR-family)	600	36.202	40.9662	35.5434	35.9272	48.3909	24.9674	0.969603	0.130564
340	MMAR_0341	MMAR_0341	conserved hypothetical protein	1164	11.7494	9.12354	10.2017	13.1212	17.8047	12.8698	1.40937	1.39301e-05
341	ephF	MMAR_0342	epoxide hydrolase EphF	891	51.4656	48.5409	50.4992	16.0566	19.6642	19.0483	0.363901	2.56061e-11
342	MMAR_0343	MMAR_0343	zinc-dependent alcohol dehydrogenase	1044	55.2251	46.2672	58.1867	39.9068	38.9352	42.2178	0.758144	0.999953
343	MMAR_0344	MMAR_0344	conserved protein	213	109.951	110.573	134.634	70.3432	90.2482	73.9894	0.660498	0.272479
344	MMAR_0345	MMAR_0345	transcriptional regulatory protein	606	49.1189	50.1707	49.3214	89.8061	110.362	97.5947	2.00364	1.09943e-23
345	cyp138A3	MMAR_0346	cytochrome P450 138A3 Cyp138A3	1326	26.8298	23.51	20.7739	79.9711	70.7478	66.544	3.05515	2.6874e-38
346	msrA	MMAR_0347	peptide methionine sulfoxide reductase MsrA	516	142.57	136.1	157.96	473.772	493.999	380.77	3.08852	5.86839e-47
347	MMAR_0348	MMAR_0348	conserved hypothetical protein	507	165.728	206.93	195.339	118.21	156.202	125.874	0.704732	0.470311
348	MMAR_0349	MMAR_0349	oxidoreductase	1023	52.0772	62.7885	64.5928	46.3955	42.1812	40.3758	0.718564	0.634936
349	MMAR_0350	MMAR_0350	conserved protein	381	114.257	90.1392	103.891	832.944	722.382	848.875	7.79859	6.10917e-108
350	MMAR_0351	MMAR_0351	conserved hypothetical protein	402	742.673	853.453	719.992	430.665	512.55	442.869	0.598451	0.00668815
351	MMAR_0352	MMAR_0352	DNA glycosylase	912	34.1084	33.6188	35.2529	18.2307	14.8203	12.9128	0.446337	4.72833e-05
352	MMAR_0353	MMAR_0353	conserved hypothetical transmembrane protein	1407	100.378	89.5392	111.324	46.3745	52.4433	42.0344	0.467572	8.33638e-07
353	MMAR_0354	MMAR_0354	conserved protein	987	11.6829	15.7057	16.6963	45.7372	39.0536	44.1295	2.92437	2.98883e-24
354	MMAR_0355	MMAR_0355	transcriptional regulatory protein (possibly TetR-family)	636	643.281	742.648	591.247	325.105	415.589	274.48	0.513446	0.000288562
355	MMAR_0356	MMAR_0356	conserved hypothetical protein	933	123.495	117.221	108.573	121.945	129.951	105.061	1.02196	0.00112708
356	MMAR_0357	MMAR_0357	O-Methyltransferase	942	56.745	49.2768	60.6283	54.5922	58.2434	43.0202	0.935228	0.0734142
357	MMAR_0358	MMAR_0358	O-Methyltransferase	936	77.4501	72.1931	69.1295	62.1714	59.2585	46.0714	0.765641	0.951217
358	MMAR_0359	MMAR_0359	aldehyde dehydrogenase (NAD+) dependent	1485	229.819	226.134	206.167	229.848	250.197	198.958	1.0255	0.000480179
359	MMAR_0360	MMAR_0360	short-chain type dehydrogenase/reductase	861	149.602	139.059	163.25	99.5842	113.026	94.6378	0.679887	0.228522
360	MMAR_0361	MMAR_0361	quinone oxidoreductase	969	371.295	374.039	377.643	149.237	156.326	159.601	0.414225	3.08101e-14
361	MMAR_0362	MMAR_0362	conserved protein	381	112.614	95.3093	94.35	84.7406	83.8268	90.4557	0.856916	0.271043
362	MMAR_0363	MMAR_0363	conserved hypothetical membrane protein	576	66.5751	61.1102	70.2622	77.1979	90.3853	75.9184	1.23013	1.77246e-06
363	MMAR_0364	MMAR_0364	conserved hypothetical protein	219	66.9386	68.0455	85.9446	803.336	535.797	1011.43	10.6394	3.00101e-60
364	pknK_2	MMAR_0365	serine/threonine-protein kinase transcriptional regulatory protein PknK_2	2985	191.352	255.869	211.139	204.47	160.962	252.292	0.938277	0.116273
365	pknK_3	MMAR_0366	serine/threonine-protein kinase transcriptional regulatory protein PknK_3	3051	37.7356	35.9585	30.6336	22.7485	31.3385	24.6919	0.755111	0.931837
366	MMAR_0367	MMAR_0367	thioesterase	726	65.871	65.2354	37.6086	22.2356	23.4439	20.2764	0.390931	1.78621e-05
367	MMAR_0368	MMAR_0368	peptide synthetase Nrp (peptide synthase)	9570	135.772	126.998	94.1511	30.5248	35.0992	31.4699	0.272032	3.73222e-23
368	MMAR_0369	MMAR_0369	PE family protein	1770	278.162	259.156	195.151	84.4864	90.2769	86.6899	0.356948	3.69689e-13
369	MMAR_0370	MMAR_0370	PE family protein	1653	52.9944	48.5987	43.7378	53.391	51.3618	65.9	1.17424	8.89082e-05
370	MMAR_0371	MMAR_0371	PE family protein	1749	29.0292	25.6588	23.2319	65.5488	61.7659	96.692	2.87483	2.03864e-22
371	MMAR_0372	MMAR_0372	PE family protein	1653	72.7322	60.6706	55.8573	72.3965	101.149	104.56	1.46943	1.76787e-08
372	ptpB	MMAR_0373	phosphotyrosine protein phosphatase PtpB	831	82.5033	69.1538	84.5717	21.9852	27.4695	21.9867	0.302425	9.53023e-17
373	fadE2	MMAR_0374	acyl-CoA dehydrogenase FadE2	1251	233.865	234.886	243.439	78.8157	90.2753	85.5538	0.357551	5.63284e-21
374	MMAR_0375	MMAR_0375	conserved hypothetical protein	879	8.03369	7.9895	8.36294	7.36811	8.65649	8.47203	1.00453	0.102524
375	MMAR_0376	MMAR_0376	conserved protein	471	16.1315	15.4558	19.209	34.8898	24.2326	31.254	1.77919	2.39706e-07
376	pntAa	MMAR_0377	NAD(P) transhydrogenase (subunit alpha) PntAa	1089	143.562	133.931	162.822	30.6239	35.1198	28.705	0.214503	1.48016e-37
377	pntAb	MMAR_0378	NAD(P) transhydrogenase (subunit alpha) PntAb	339	358.869	338.532	370.304	55.0336	71.7668	60.0269	0.17498	5.9338e-50
378	pntB	MMAR_0379	NAD(P) transhydrogenase (subunit beta) PntB	1425	940.42	912.149	1014.43	309.532	381.647	290.099	0.342266	3.65236e-20
379	MMAR_0380	MMAR_0380	conserved hypothetical protein	126	1386.22	1139.19	1046.3	3199.92	3952.32	2821.11	2.79232	8.75002e-36
380	MMAR_0381	MMAR_0381	transcriptional regulatory protein (possibly TetR-family)	624	114.599	125.171	118.841	18.1247	25.9925	28.4477	0.20235	2.39014e-26
381	MMAR_0382	MMAR_0382	PE-PGRS family protein	1482	98.9777	95.8144	102.529	157.717	145.179	314.816	2.07759	0.000496789
382	MMAR_0383	MMAR_0383	PE family protein	1491	84.2917	76.051	69.6739	55.9504	78.6986	60.3995	0.847976	0.318718
383	MMAR_0384	MMAR_0384	PE family protein, PE4	1518	76.0206	67.9281	58.0045	78.5166	110.606	85.6223	1.36044	6.3386e-08
384	MMAR_0385	MMAR_0385	conserved hypothetical protein	909	7.27688	6.40678	6.57619	11.0596	9.03165	8.47821	1.41015	0.000342535
385	MMAR_0386	MMAR_0386	conserved hypothetical protein	1083	35.656	39.3027	37.071	33.1143	35.1295	38.6986	0.954589	0.0323228
386	fabG3	MMAR_0387	20-beta-hydroxysteroid dehydrogenase FabG3	741	42.2208	39.5278	42.08	79.1845	86.4726	67.0767	1.87948	6.32378e-19
387	MMAR_0388	MMAR_0388	oxidoreductase	1341	47.66	41.9596	56.0223	48.2245	40.4657	45.2655	0.919761	0.106532
388	MMAR_0389	MMAR_0389	conserved hypothetical regulatory protein	546	43.5478	37.0181	45.7165	22.1303	26.9551	28.2296	0.61224	0.113448
389	MMAR_0390	MMAR_0390	conserved hypothetical protein	816	22.3469	16.0582	24.155	49.9911	47.7283	60.0626	2.52209	3.80645e-18
390	MMAR_0391	MMAR_0391	conserved hypothetical protein	858	12.1892	11.3792	12.3336	41.1221	49.7095	56.3151	4.09856	1.28047e-39
391	MMAR_0392	MMAR_0392	conserved hypothetical protein	891	4.71517	4.22931	4.07982	22.6745	25.395	18.7567	5.13089	2.23983e-34
392	MMAR_0393	MMAR_0393	conserved hypothetical protein	921	8.92905	5.48639	9.20951	15.4286	16.5235	17.2996	2.08473	1.00802e-09
393	MMAR_0394	MMAR_0394	conserved hypothetical protein	678	3.42784	0.884225	2.6212	6.13068	8.71243	9.70648	3.54084	8.80122e-08
394	MMAR_0395	MMAR_0395	conserved hypothetical protein	1170	7.18156	7.83236	8.76848	20.0766	21.2218	23.3132	2.71678	5.2671e-22
395	MMAR_0396	MMAR_0396	acyl-CoA transferase	1170	17.8011	13.9811	18.7797	23.464	17.1144	18.0585	1.1597	0.0034393
396	MMAR_0397	MMAR_0397	conserved hypothetical protein	549	13.8396	9.67195	13.3899	52.1182	59.269	60.2517	4.65128	6.97369e-40
397	MMAR_0398	MMAR_0398	conserved hypothetical protein	705	20.1597	15.185	16.8436	71.162	81.5154	99.6115	4.8342	5.78174e-45
398	cyp191A3	MMAR_0399	cytochrome P450 191A3 Cyp191A3	1209	12.4211	9.4215	9.82195	46.0539	46.9541	51.4968	4.56362	7.78695e-53
399	MMAR_0400	MMAR_0400	dehydrogenase	969	7.01079	4.50755	5.58544	30.8251	30.6867	35.2981	5.66014	3.78424e-43
400	MMAR_0401	MMAR_0401	conserved hypothetical protein	762	37.3035	36.6401	38.5881	18.7749	24.0444	20.3412	0.561268	0.00994428
401	MMAR_0402	MMAR_0402	short chain dehydrogenase	735	10.7022	9.78783	11.8698	54.1851	75.7364	71.7477	6.23209	3.36123e-58
402	MMAR_0403	MMAR_0403	monooxygenase	1506	10.9805	10.0657	11.8006	50.9642	58.7685	63.4203	5.27153	8.43652e-70
403	lipW	MMAR_0404	esterase LipW	942	66.2341	70.6423	62.9436	67.4193	52.2915	67.1042	0.934917	0.072588
404	adhE	MMAR_0405	zinc-type alcohol dehydrogenase (E subunit) AdhE	1143	44.4983	35.9658	45.4435	26.048	19.0953	28.4852	0.584783	0.0759895
405	MMAR_0406	MMAR_0406	conserved hypothetical protein	474	74.1125	69.0207	66.6354	30.7942	35.274	32.335	0.469104	2.09972e-05
406	MMAR_0407	MMAR_0407	conserved protein	462	654.735	674.026	672.297	198.77	228.844	177.308	0.302301	3.10994e-27
407	MMAR_0408	MMAR_0408	transcriptional regulatory protein (probably GntR-family)	693	150.269	159.176	138.131	101.408	125.835	133.074	0.805041	0.590502
408	fadD5	MMAR_0409	fatty-acid-CoA ligase FadD5	1650	167.236	148.293	151.133	86.9401	95.8716	99.1872	0.604289	0.00928254
409	yrbE1A	MMAR_0410	conserved hypothetical integral membrane protein YrbE1A	804	2209.01	2295.65	2076.28	287.11	378.062	322.889	0.15014	6.79134e-82
410	yrbE1B	MMAR_0411	conserved hypothetical integral membrane protein YrbE1B	870	766.781	748.839	730.553	100.665	127.968	120.333	0.15536	2.40741e-78
411	mce1A	MMAR_0412	MCE-family protein Mce1A	1305	569.546	529.677	506.782	64.5916	72.4233	88.5827	0.140471	3.29789e-59
412	mce1B	MMAR_0413	MCE-family protein Mce1B	1041	568.096	501.767	518.749	47.8219	57.9941	54.983	0.10122	2.36118e-121
413	mce1C	MMAR_0414	MCE-family protein Mce1C	1566	388.545	329.011	337.566	38.5179	43.2827	40.2548	0.115679	3.52328e-108
414	mce1D	MMAR_0415	MCE-family protein Mce1D	1608	434.875	392.053	373.911	51.2782	60.1462	39.7419	0.125884	1.42858e-68
415	lprK	MMAR_0416	MCE-family lipoprotein LprK (MCE-family lipoprotein Mce1E)	1227	701.623	649.411	608.981	179.701	186.204	170.785	0.273819	1.55755e-38
416	mce1F	MMAR_0417	MCE-family protein Mce1F	1554	460.628	418.904	382.07	139.337	138.711	130.278	0.323657	4.51846e-24
417	MMAR_0418	MMAR_0418	conserved Mce associated membrane protein	681	226.291	231.401	212.686	31.9378	44.6934	30.6442	0.160022	5.22939e-50
418	MMAR_0419	MMAR_0419	conserved Mce associated transmembrane protein	990	269.517	299.752	252.868	72.3524	70.2856	53.2672	0.238288	6.82301e-29
419	MMAR_0420	MMAR_0420	conserved Mce associated protein	558	754.988	949.753	701.69	80.3811	101.555	71.6945	0.105397	2.81448e-70
420	MMAR_0421	MMAR_0421	conserved Mce associated membrane protein	822	220.968	203.69	192.812	77.0264	61.7523	56.4639	0.316198	1.17642e-15
421	lprO	MMAR_0422	lipoprotein LprO	1146	138.605	128.465	158.248	105.691	133.579	80.3205	0.751415	0.889935
422	MMAR_0423	MMAR_0423	conserved transmembrane protein	1374	48.8574	48.3069	62.3198	48.4733	56.2532	49.4722	0.966859	0.0279622
423	MMAR_0424	MMAR_0424	conserved hypothetical protein	726	33.2433	28.3119	35.8283	79.2228	78.0543	85.0415	2.48829	5.43056e-27
424	MMAR_0425	MMAR_0425	conserved protein	1428	35.5547	32.986	35.7516	36.6217	40.1738	31.5321	1.03869	0.00186517
425	sigG	MMAR_0426	alternative RNA polymerase sigma factor SigG	1032	46.5993	41.7429	34.2065	38.1228	53.6491	34.9892	1.03437	0.0183693
426	MMAR_0427	MMAR_0427	lysophospholipase	840	214.53	241.535	233.879	53.2809	81.7639	54.6355	0.274921	6.96147e-20
427	MMAR_0428	MMAR_0428	conserved hypothetical protein	750	450.394	393.047	396.363	122.185	143.237	118.112	0.30935	4.06541e-26
428	MMAR_0429	MMAR_0429	conserved hypothetical protein	525	239.218	220.716	219.877	96.6652	85.8164	85.9323	0.394836	7.89173e-12
429	bglS	MMAR_0430	beta-glucosidase BglS	2136	72.8994	76.7023	70.683	244.967	238.486	216.885	3.17924	6.97483e-69
430	MMAR_0431	MMAR_0431	PE-PGRS family protein	3405	26.8556	23.9701	26.5235	26.4587	26.7866	29.8304	1.07403	0.000288919
431	ilvD	MMAR_0432	dihydroxy-acid dehydratase IlvD	1695	161.425	167.801	167.947	55.4898	60.7803	56.9617	0.348434	5.73133e-23
432	MMAR_0433	MMAR_0433	conserved hypothetical protein	291	521.581	545.058	499.673	694.262	692.921	682.619	1.32145	1.00412e-11
433	MMAR_0434	MMAR_0434	conserved integral membrane protein	1257	246.331	248.414	212.137	183.948	175.069	160.233	0.734564	0.733978
434	MMAR_0435	MMAR_0435	conserved secretory protein	1026	82.2435	71.7035	79.9145	103.637	127.442	89.7148	1.37173	7.77078e-09
435	MMAR_0436	MMAR_0436	transcriptional regulatory protein	597	85.3449	79.7618	69.8204	95.2079	115.38	99.211	1.3187	2.31127e-08
436	MMAR_0437	MMAR_0437	oxidoreductase	2238	80.0813	79.2528	84.6066	113.122	117.879	119.712	1.4377	4.30429e-15
437	MMAR_0438	MMAR_0438	zinc metalloprotease	1995	179.402	167.209	193.428	68.3682	76.231	64.3255	0.38687	2.01787e-15
438	MMAR_0439	MMAR_0439	conserved membrane protein	648	92.2844	97.8028	105.837	153.352	111.398	152.739	1.41079	5.4187e-07
439	MMAR_0440	MMAR_0440	conserved transmembrane protein	690	114.261	121.142	116.371	113.336	94.0249	113.574	0.912334	0.083121
440	MMAR_0441	MMAR_0441	conserved hypothetical protein	540	464.981	510.055	509.217	178.473	190.597	200.445	0.383704	1.01986e-14
441	mmpL11	MMAR_0442	conserved transmembrane transport protein MmpL11	3018	168.527	169.641	168.734	73.9882	81.2099	82.8047	0.469524	1.50882e-09
442	MMAR_0443	MMAR_0443	exported protein	510	174.393	159.532	190.864	42.6464	65.1756	58.2374	0.316431	8.95518e-14
443	MMAR_0444	MMAR_0444	conserved transmembrane protein	1218	149.787	156.802	156.653	68.9672	60.9921	54.1733	0.397487	2.79234e-11
444	MMAR_0445	MMAR_0445	conserved transmembrane protein	1170	95.0411	108.482	91.5513	26.9341	24.4736	25.2375	0.259749	7.59644e-26
445	mmpL3	MMAR_0446	conserved transmembrane transport protein MmpL3	2883	237.22	238.513	221.859	85.0305	63.9331	82.2069	0.331384	4.60279e-14
446	MMAR_0447	MMAR_0447	conserved hypothetical protein	738	304.015	354.759	260.84	94.1765	103.918	68.0534	0.289412	7.83334e-16
447	MMAR_0448	MMAR_0448	S-adenosylmethionine-dependentmethyltransferase	909	108.76	112.401	96.7767	65.0815	66.6359	58.7759	0.599153	0.0115219
448	MMAR_0449	MMAR_0449	conserved hypothetical protein	1113	17.4278	20.853	19.5964	23.7972	16.5516	25.5964	1.1394	0.0065016
449	MMAR_0450	MMAR_0450	conserved secreted protein	1554	29.1631	34.6652	36.7515	92.3109	54.8916	106.596	2.52335	9.68514e-14
450	pckA	MMAR_0451	iron-regulated phosphoenolpyruvate carboxykinase, PckA	1830	509.216	425.69	500.089	298.447	356.599	281.306	0.652512	0.0912689
451	fadD4	MMAR_0452	fatty-acid-CoA ligase FadD4	1524	170.798	152.855	177.41	59.6863	70.425	54.7734	0.368985	2.04255e-15
452	echA8_4	MMAR_0453	enoyl-CoA hydratase, EchA8_4	969	38.4671	34.4695	36.4304	20.7496	24.4873	22.3406	0.617896	0.0594208
453	MMAR_0454	MMAR_0454	conserved hypothetical membrane protein	402	300.849	243.296	274.694	181.788	214.683	150.998	0.668592	0.230258
454	fadE3_2	MMAR_0455	acyl-CoA dehydrogenase FadE3_2	1173	67.8218	68.4856	64.9412	72.5195	61.0274	75.888	1.04068	0.00289868
455	MMAR_0456	MMAR_0456	conserved protein	1008	65.6218	56.331	55.4565	15.6314	18.2757	19.3286	0.300073	1.50048e-16
456	MMAR_0457	pseudo=true	#N/A	1222	24.9437	18.9229	21.8808	12.1029	15.8945	17.7152	0.695278	0.551683
457	MMAR_0459	MMAR_0459	conserved hypothetical protein	1302	7.41464	8.15653	7.69338	11.3593	9.22757	14.432	1.50525	2.25075e-05
458	MMAR_0460	MMAR_0460	conserved hypothetical membrane protein	744	64.1572	64.9233	56.1338	39.1078	41.8509	40.8519	0.657674	0.174674
459	MMAR_0461	MMAR_0461	conserved hypothetical transmembrane protein	1347	7.43237	7.50255	6.9566	19.9502	25.42	22.6926	3.1091	7.85039e-31
460	MMAR_0462	MMAR_0462	conserved hypothetical transmembrane protein	519	11.0227	12.5412	9.96138	40.9756	55.9432	48.0511	4.32419	2.69065e-34
461	lipC	MMAR_0463	esterase LipC	1221	209.083	207.971	207.277	66.4227	91.6733	74.9613	0.373291	5.30955e-15
462	MMAR_0464	MMAR_0464	conserved hypothetical protein	1440	54.1912	49.9587	41.5122	21.8839	28.5061	35.0577	0.586616	0.0606635
463	echA1	MMAR_0465	enoyl-CoA hydratase EchA1	783	54.3403	53.9237	41.5767	83.7024	63.2937	67.6811	1.4327	3.93526e-07
464	MMAR_0466	MMAR_0466	long-chain-fatty-acid-CoA ligase	1488	31.5379	29.0083	25.7325	72.9536	70.3794	70.0069	2.47268	2.88202e-35
465	MMAR_0467	MMAR_0467	conserved hypothetical protein	297	34.6113	44.9845	38.3504	50.1227	39.1038	33.5289	1.04077	0.0555992
466	MMAR_0468	MMAR_0468	fatty-acid-CoA ligase	1755	20.8826	22.3015	21.9097	24.0148	25.2152	30.6403	1.227	2.08441e-05
467	MMAR_0469	MMAR_0469	peptide synthetase	4665	16.8811	16.0272	16.3812	41.7328	43.6747	54.3869	2.83619	1.34167e-36
468	MMAR_0470	MMAR_0470	transcriptional regulatory protein	621	105.653	105.227	85.2033	69.5802	96.411	63.8634	0.776317	0.899981
469	MMAR_0471	MMAR_0471	enoyl-CoA hydratase	816	20.8133	23.405	26.5309	9.47698	8.22056	10.2934	0.395637	2.3642e-05
470	MMAR_0472	MMAR_0472	aldehyde dehydrogenase	1467	392.586	411.696	394.431	173.365	194.71	178.378	0.455866	9.32853e-12
471	MMAR_0473	MMAR_0473	methyltransferase	768	31.6581	25.6485	27.8735	80.4284	114.589	155.595	4.11614	3.05887e-28
472	MMAR_0474	MMAR_0474	glycosyltransferase	1164	639.613	662.266	618.138	234.106	270.769	206.586	0.370549	1.27441e-17
473	MMAR_0475	MMAR_0475	conserved transmembrane protein	1800	108.308	106.817	106.855	31.8995	23.8617	31.2212	0.270149	4.92301e-20
474	MMAR_0476	MMAR_0476	conserved membrane protein	1281	331.034	317.302	311.645	83.6859	92.3816	86.3216	0.273327	6.21773e-41
475	MMAR_0477	MMAR_0477	integral membrane acyltransferase	1167	32.6299	38.3818	49.2851	34.044	32.6009	29.4576	0.798879	0.725128
476	MMAR_0478	MMAR_0478	PE-PGRS family protein	2028	20.4075	20.4396	21.0316	80.602	74.7437	65.2856	3.56554	1.31186e-58
477	MMAR_0479	MMAR_0479	conserved hypothetical protein	297	36.1162	27.106	38.0784	76.4859	60.004	92.7147	2.26262	1.96016e-11
478	MMAR_0480	MMAR_0480	conserved hypothetical protein	294	212.219	244.696	211.293	326.82	220.671	335.176	1.32095	3.8548e-05
479	MMAR_0481	MMAR_0481	conserved hypothetical protein	270	531.028	479.921	441.899	669.496	697.867	704.282	1.42592	4.14909e-13
480	MMAR_0482	MMAR_0482	conserved hypothetical protein	1116	108.931	102.45	101.048	105.5	103.259	120.577	1.05412	0.000580482
481	MMAR_0483	MMAR_0483	conserved hypothetical alanine rich protein	327	117.817	123.62	139.328	79.8153	88.1783	91.6234	0.681831	0.346633
482	MMAR_0484	MMAR_0484	conserved hypothetical transmembrane protein	615	11.1916	9.46953	12.3469	40.0807	25.8845	67.7248	4.05022	7.18281e-15
483	MMAR_0485	pseudo=true	#N/A	1478	77.4733	86.3389	61.3232	45.5203	43.2179	52.4356	0.627062	0.123194
484	MMAR_5555	MMAR_5555	PE-PGRS family protein	1050	74.8302	66.7204	60.7777	39.6787	36.0429	41.5642	0.579681	0.0149047
485	php	MMAR_0487	phosphotriesterase Php	981	19.0438	21.5637	15.0692	21.9738	23.8816	30.9825	1.38007	4.11986e-05
486	fadE4	MMAR_0488	acyl-CoA dehydrogenase FadE4	1707	255.438	254.874	264.536	59.0071	63.4029	54.0756	0.227768	5.20117e-52
487	MMAR_0489	MMAR_0489	transcriptional regulatory protein (probably TetR/AcrR-family)	672	310.728	284.459	306.173	70.3412	72.2586	55.022	0.219249	8.56438e-38
488	gabD1	MMAR_0490	succinate-semialdehyde dehydrogenase [NADP+ dependent (SsdH) GabD1]	1377	150.278	129.865	166.196	40.7159	42.8978	35.8442	0.26764	1.98653e-25
489	MMAR_0491	MMAR_0491	PPE family protein	1185	28.8152	22.766	26.3133	159.64	121.664	218.343	6.41441	2.6298e-46
490	MMAR_0492	MMAR_0492	PE-PGRS family protein	2475	91.5545	72.079	85.0562	42.728	35.8002	44.3631	0.494155	0.000143631
491	MMAR_0493	MMAR_0493	conserved hypothetical membrane protein	1425	39.3933	37.0821	40.4186	51.4191	47.9869	57.6673	1.34372	3.62015e-08
492	glpQ2	MMAR_0494	glycerophosphoryl diester phosphodiesterase GlpQ2	789	39.7656	33.3239	37.5747	42.8806	54.8181	40.9364	1.25275	1.07976e-05
493	MMAR_0495	MMAR_0495	conserved hypothetical secreted protein	558	508.292	503.424	613.671	159.549	174.222	194.134	0.324787	1.65469e-16
494	MMAR_0496	MMAR_0496	conserved transmembrane protein	4179	71.0352	68.8796	63.3254	21.3269	24.3889	21.964	0.333004	1.73678e-24
495	MMAR_0497	MMAR_0497	small secreted protein	174	738.218	769.807	682.456	181.108	241.667	164.226	0.267978	3.56618e-23
496	MMAR_0498	MMAR_0498	conserved hypothetical small secreted protein	258	48.5049	79.0045	50.7227	28.8497	28.3283	23.8296	0.454506	0.00417192
497	lpqI	MMAR_0499	conserved lipoprotein LpqI	1194	111.472	123.157	104.46	22.6685	24.2332	24.4401	0.210392	2.75051e-40
498	MMAR_0500	MMAR_0500	transcriptional regulatory protein (probably TetR-family)	627	136.719	140.417	109.253	54.4223	66.9057	43.5032	0.426594	1.44055e-06
499	MMAR_0501	MMAR_0501	conserved transmembrane protein	1305	66.0304	67.7273	67.7195	29.7773	31.0714	34.1723	0.471622	9.32841e-07
500	MMAR_0502	MMAR_0502	conserved membrane protein	852	98.9348	90.2675	96.8987	112.889	107.992	117.997	1.18447	1.63605e-06
501	fabG4	MMAR_0503	3-oxoacyl-[acyl-carrier protein reductase FabG4	1365	211.78	227.191	219.202	40.224	61.4651	48.8468	0.228718	1.07944e-31
502	fadA2	MMAR_0504	acetyl-CoA acyltransferase FadA2	1326	144.8	155.657	149.072	56.8619	66.2175	71.3764	0.432577	2.89767e-09
503	fadE5	MMAR_0505	acyl-CoA dehydrogenase FadE5	1836	512.615	463.063	617.953	757.632	781.267	658.448	1.37883	3.30852e-09
504	MMAR_0506	MMAR_0506	oxidoreductase	489	131.796	144.491	178.246	95.4791	116.499	89.7795	0.663884	0.239284
505	MMAR_0507	MMAR_0507	hypothetical membrane protein	309	93.7268	103.382	97.7732	60.3766	69.9862	63.8932	0.658758	0.209928
506	MMAR_0508	MMAR_0508	conserved integral membrane protein	1251	23.6509	21.0172	20.0176	77.4249	71.788	109.296	3.99638	1.88318e-35
507	MMAR_0509	MMAR_0509	conserved hypothetical protein	159	157.974	185.292	180.359	179.347	272.022	202.048	1.24787	8.04961e-05
508	sdhB_1	MMAR_0510	succinate dehydrogenase (iron-sulfur subunit), SdhB_1	747	184.519	169.911	154.316	58.3614	71.303	60.626	0.374038	3.03922e-14
509	sdhA_1	MMAR_0511	succinate dehydrogenase (iron-sulfur subunit), SdhA_1	1929	604.675	609.539	603.237	106.186	126.433	98.8469	0.18238	5.46705e-71
510	MMAR_0512	MMAR_0512	succinate dehydrogenase (membrane anchor subunit)	822	477.386	436.032	464.046	196.035	212.296	231.228	0.464302	2.78614e-08
511	MMAR_0513	MMAR_0513	conserved hypothetical protein	297	298.26	239.629	239.078	109.684	139.56	89.7991	0.436368	3.39606e-06
512	MMAR_0514	MMAR_0514	PEP phosphonomutase	771	99.59	118.079	132.12	38.8667	49.3453	51.1017	0.398279	5.30752e-08
513	hsp	MMAR_0515	heat shock protein Hsp	459	13.6321	14.3672	13.3754	68.6554	66.0917	107.344	5.85118	3.41794e-35
514	nirB	MMAR_0516	nitrite reductase [NAD(P)H large subunit [fad flavoprotein NirB	2559	16.9414	13.5544	16.8569	45.2162	38.3809	48.7947	2.79587	4.02941e-29
515	nirD	MMAR_0517	nitrite reductase [NAD(P)H small subunit NirD	357	21.5331	21.8307	23.0802	26.8063	30.849	22.5576	1.20723	0.00411414
516	MMAR_0518	MMAR_0518	conserved hypothetical protein	456	41.1653	30.9894	37.9102	39.6412	48.9618	36.6497	1.13799	0.00287159
517	MMAR_0519	MMAR_0519	conserved hypothetical protein	762	6.92108	9.44102	11.3432	3.42514	5.78116	4.77279	0.504564	0.0656145
518	MMAR_0520	MMAR_0520	transcriptional regulatory protein	1152	6.20747	4.981	7.57317	6.79677	9.7338	9.77167	1.40192	0.000687894
519	narK3_2	MMAR_0521	integral membrane nitrite extrusion protein NarK3_2	1404	15.0889	12.9319	10.9318	12.9438	8.6285	9.55966	0.799224	0.73096
520	aac	MMAR_0522	aminoglycoside 2'-N-acetyltransferase Aac	546	91.1884	88.1532	68.0569	37.8871	46.2088	41.3929	0.507233	0.000688951
521	MMAR_0523	MMAR_0523	urea amidolyase-related protein	870	77.0582	74.0275	58.7748	23.9996	24.7421	31.8499	0.384025	1.16588e-07
522	MMAR_0524	MMAR_0524	conserved hypothetical protein	672	77.15	65.5071	56.2579	24.7417	18.7723	37.3686	0.406619	0.000393331
523	MMAR_0525	MMAR_0525	periplasmic iron-transport lipoprotein	993	73.6345	68.1353	67.1137	28.4252	30.1466	24.9399	0.399801	6.73098e-11
524	narU	MMAR_0526	integral membrane nitrite extrusion protein NarU	1398	14.834	14.6415	16.0637	16.664	21.1983	22.5461	1.32652	6.28374e-06
525	MMAR_0527	MMAR_0527	conserved protein	1263	18.9674	23.2587	23.1532	13.9296	10.4638	11.5867	0.550328	0.0229202
526	fadD2	MMAR_0528	fatty-acid-CoA ligase FadD2	1674	206.061	191.547	182.697	66.7532	78.8273	53.6415	0.343306	1.15194e-15
527	MMAR_0529	MMAR_0529	conserved hypothetical membrane protein	1362	34.2587	28.2963	28.9434	25.4083	36.7544	32.6151	1.03584	0.0087192
528	fadE6	MMAR_0530	acyl-CoA dehydrogenase FadE6	2187	141.541	129.19	133.895	59.4931	61.9393	58.0844	0.443661	9.67302e-12
529	serA3	MMAR_0531	D-3-phosphoglycerate dehydrogenase SerA3	963	33.3231	29.9708	24.5781	24.894	20.6892	28.5943	0.844154	0.434032
530	MMAR_0532	MMAR_0532	conserved protein	999	43.6648	45.608	40.9159	57.8636	66.5456	80.3512	1.5728	1.93845e-10
531	MMAR_0533	MMAR_0533	transcriptional regulatory protein	609	57.5368	70.5961	51.864	95.3953	127.081	137.495	1.99987	1.78037e-14
532	MMAR_0534	MMAR_0534	conserved protein	582	61.7419	67.8379	50.6613	140.347	143.298	140.6	2.35376	1.58815e-27
533	MMAR_0535	MMAR_0535	conserved hypothetical membrane protein	549	85.6427	80.0276	79.8977	56.1679	50.8802	44.479	0.617047	0.0624423
534	MMAR_0536	MMAR_0536	transcriptional regulatory protein (possibly TetR-family)	657	244.625	232.684	220.702	63.2664	77.718	67.0858	0.29809	2.70825e-26
535	MMAR_0537	MMAR_0537	conserved hypothetical protein	903	32.5676	37.2734	29.6106	30.8301	36.3666	37.2068	1.04979	0.00560728
536	MMAR_0538	MMAR_0538	PPE family protein, PPE3	1569	32.9293	29.967	31.9724	9.7959	12.9536	11.3138	0.359057	7.79606e-12
537	MMAR_0539	MMAR_0539	O-Methyltransferase	906	116.816	106.251	109.401	77.2468	93.0467	87.4522	0.77525	0.837999
538	MMAR_0540	MMAR_0540	hypothetical protein	150	472.562	454.482	403.903	113.42	110.131	123.538	0.260784	1.77758e-22
539	MMAR_0541	MMAR_0541	conserved protein	1863	175.992	196.249	179.469	44.1038	41.4342	49.5011	0.244764	3.53366e-31
540	MMAR_0542	MMAR_0542	conserved membrane protein	1602	103.504	100.078	105.489	18.1624	21.3737	21.7831	0.198399	3.94456e-47
541	MMAR_0543	MMAR_0543	conserved membrane protein	4002	120.97	125.448	118.971	12.995	16.2612	13.8045	0.117849	1.45814e-111
542	MMAR_0544	MMAR_0544	PE family protein, PE5	309	694.562	760.814	718.659	141.4	144.184	102.846	0.178668	6.10861e-44
543	MMAR_0545	MMAR_0545	PPE family protein, PPE4	1554	458.615	456.049	451.414	135.916	145.798	99.2409	0.278867	2.79779e-23
544	esxG	MMAR_0546	EsaT-6 like protein EsxG	294	1870.15	1679.95	1797.23	1328	1336.62	996.692	0.684699	0.296435
545	esxH	MMAR_0547	EsaT-6 like protein EsxH	291	702.506	695.743	788.374	559.396	552.203	375.232	0.679967	0.340388
546	MMAR_0548	MMAR_0548	conserved protein	897	300.948	347.062	332.938	173.502	185.728	135.053	0.503882	4.10911e-05
547	MMAR_0549	MMAR_0549	conserved transmembrane protein	1419	141.735	145.757	141.067	39.2383	46.2848	36.1258	0.283856	1.06302e-29
548	mycP3	MMAR_0550	membrane-anchored mycosin MycP3	1425	194.081	185.291	187.127	39.8193	40.0476	23.2735	0.182066	3.25834e-29
549	MMAR_0551	MMAR_0551	conserved transmembrane protein	1014	96.0872	98.8195	91.2963	29.8385	30.5097	19.7266	0.279783	3.39899e-17
550	MMAR_0552	MMAR_0552	conserved hypothetical membrane protein	1221	65.302	63.689	55.5738	46.3138	57.8083	57.5862	0.87616	0.169808
551	tam	MMAR_0553	trans-aconitate methyltransferase Tam	792	199.768	194.212	178.186	152.687	157.89	173.293	0.845682	0.241085
552	MMAR_0554	MMAR_0554	sulfatase	1398	40.6016	35.838	43.2216	63.8211	67.1041	96.1308	1.89749	2.66525e-12
553	MMAR_0555	MMAR_0555	oxidoreductase	651	98.7245	101.43	115.649	88.9438	91.9681	104.017	0.902234	0.106374
554	MMAR_5554	pseudo=true	#N/A	153	198.055	242.377	205.911	98.5606	103.391	131.303	0.5156	0.0043125
555	MMAR_0556	MMAR_0556	conserved hypothetical membrane protein	258	59.9382	48.7969	63.873	54.3273	66.358	45.6454	0.963633	0.117567
556	MMAR_0557	MMAR_0557	conserved protein	483	57.1858	43.6197	51.345	88.8599	86.6455	77.2695	1.66135	5.84972e-12
557	MMAR_0558	MMAR_0558	conserved hypothetical membrane protein	669	66.2724	64.1366	77.2788	44.937	44.7468	60.4462	0.722864	0.739579
558	MMAR_0559	MMAR_0559	conserved exported protein	657	319.183	369.297	369.23	167.582	172.504	158.686	0.471559	8.92308e-08
559	MMAR_0560	MMAR_0560	conserved hypothetical protein	489	96.151	106.485	95.8133	51.5943	41.5627	53.4781	0.491323	0.000413072
560	MMAR_0561	MMAR_0561	conserved hypothetical protein	1230	58.2836	61.9697	61.5377	123.7	146.76	158.4	2.35908	1.70016e-31
561	MMAR_0562	MMAR_0562	conserved hypothetical proline and threonine rich protein	1881	118.518	133.132	129.695	73.6937	85.5883	91.2416	0.656946	0.135652
562	MMAR_0563	MMAR_0563	conserved hypothetical transmembrane protein	1437	67.8027	69.7902	48.5695	72.7175	115.099	57.9691	1.32027	0.000341497
563	MMAR_0564	MMAR_0564	conserved hypothetical protein	387	54.5102	41.6046	50.7227	142.125	164.796	109.191	2.83382	2.34445e-25
564	MMAR_0565	MMAR_0565	conserved membrane protein	720	61.4539	62.4484	71.8049	44.0363	52.0063	50.1512	0.747003	0.873968
565	MMAR_0566	MMAR_0566	conserved hypothetical protein	1020	302.954	309.576	256.28	84.1555	106.99	78.9516	0.310882	3.51267e-20
566	MMAR_0567	MMAR_0567	beta-1,3-glucanase precursor	879	518.122	477.714	538.169	34.5311	56.1533	45.414	0.088721	4.38571e-85
567	MMAR_0568	MMAR_0568	muconolactone isomerase	660	96.0239	100.307	99.1397	15.8179	20.0238	20.2048	0.189686	4.84714e-35
568	MMAR_0569	MMAR_0569	conserved hypothetical transmembrane protein	1497	33.6771	37.8159	37.3414	17.0472	24.8124	20.0139	0.568511	0.00986318
569	MMAR_0570	MMAR_0570	carbohydrate kinase	1443	15.8581	13.1759	15.7866	17.6851	15.4029	19.6827	1.17738	0.000730837
570	MMAR_0571	MMAR_0571	mannitol dehydrogenase	1404	22.0286	21.0449	24.05	25.2679	32.2321	33.4897	1.35556	4.56702e-07
571	MMAR_0572	MMAR_0572	PE-PGRS family protein	1470	34.5389	27.9652	31.5978	31.9587	28.5373	37.9356	1.04601	0.00820675
572	MMAR_0573	MMAR_0573	conserved hypothetical membrane protein	1083	16.9201	16.6068	15.44	17.5836	14.514	15.9911	0.982067	0.0482918
573	MMAR_0574	MMAR_0574	conserved hypothetical protein	1101	36.2909	25.5141	33.4568	40.5625	48.5591	44.0432	1.39788	1.79465e-07
574	MMAR_0575	MMAR_0575	conserved hypothetical hydrolytic protein	771	20.4049	18.5505	20.6404	13.1645	16.232	20.553	0.838137	0.5249
575	MMAR_0576	MMAR_0576	monooxygenase	2586	12.2709	9.53803	12.2139	19.2134	18.932	21.129	1.74219	3.89199e-13
576	MMAR_0577	MMAR_0577	conserved integral membrane transport protein	1176	18.0143	13.5457	17.5162	236.238	293.546	196.967	14.8086	4.7765e-143
577	aroB_1	MMAR_0578	3-dehydroquinate synthase AroB_1	1203	9.95672	7.47512	5.57339	34.3913	38.7826	49.5943	5.33653	4.96186e-36
578	MMAR_0579	MMAR_0579	dehydrogenase	759	9.18607	7.44726	11.2816	60.8774	56.1933	68.6804	6.65418	1.38271e-53
579	MMAR_0580	MMAR_0580	hydrolase	669	7.34875	6.52888	7.60713	39.4463	39.2096	52.6801	6.11298	2.83394e-41
580	MMAR_0581	MMAR_0581	glucose kinase	1002	6.51227	4.61552	7.73945	35.2124	28.8767	32.3208	5.10991	1.33701e-35
581	MMAR_0582	MMAR_0582	dehydrogenase	1110	3.46276	3.31772	4.14819	11.8437	8.83934	14.51	3.22025	4.62151e-14
582	MMAR_0583	MMAR_0583	epimerase	786	3.63919	2.50611	1.84994	7.25604	8.40695	12.0083	3.46097	3.20183e-10
583	MMAR_0584	MMAR_0584	conserved hypothetical protein	807	26.2514	25.7886	31.6315	104.212	93.7919	75.3254	3.26669	1.36571e-33
584	MMAR_0585	MMAR_0585	conserved hypothetical protein	210	44.6938	37.1122	43.4676	388.502	394.755	289.465	8.56303	6.06683e-84
585	MMAR_0586	MMAR_0586	conserved hypothetical protein	1215	13.3897	13.1109	14.6934	25.3796	22.4959	29.7905	1.88537	2.57233e-12
586	MMAR_0587	MMAR_0587	short-chain type dehydrogenase/reductase	747	12.6842	10.2038	15.2477	21.74	20.1042	20.4019	1.63222	4.95911e-07
587	MMAR_0588	MMAR_0588	hypothetical protein	162	9.93195	11.1019	14.4607	13.7241	17.9226	17.6391	1.38854	0.0352594
588	pinR	MMAR_0589	site-specific recombinase PinR	603	72.4884	73.0029	63.3652	65.7259	66.7461	75.6783	0.996618	0.0113677
589	MMAR_0590	MMAR_0590	hypothetical protein	309	59.5917	52.6611	53.3308	58.1868	58.6458	61.0908	1.07452	0.00491801
590	MMAR_5581	pseudo=true	#N/A	447	18.7974	15.7109	13.9152	24.6529	28.4455	38.7436	1.89664	1.07084e-07
591	MMAR_0591	pseudo=true	#N/A	1142	18.8637	21.3734	14.3594	16.2519	15.0792	16.5298	0.876631	0.30708
592	MMAR_0592	pseudo=true	#N/A	285	22.2685	16.5277	15.5892	7.80105	8.78238	8.20346	0.455764	0.0339119
593	MMAR_0593	MMAR_0593	hypothetical protein	1302	92.8889	95.5103	64.7113	307.962	223.538	369.047	3.55792	6.09622e-26
594	MMAR_0594	MMAR_0594	hypothetical protein	663	177.697	228.641	163.511	146.383	121.864	157.25	0.746686	0.930305
595	glyU	MMAR_5490	#N/A	74	25.3667	19.6749	19.6493	165.898	75.7658	194.247	6.73837	2.85537e-16
596	MMAR_0595	MMAR_0595	transcriptional regulatory protein	780	27.1601	24.8147	22.9914	40.8968	33.7581	44.7392	1.59264	9.22429e-09
597	MMAR_0596	MMAR_0596	conserved integral membrane transport protein	1335	20.4219	26.944	26.2007	17.016	15.2991	12.7131	0.612074	0.110263
598	MMAR_0597	MMAR_0597	conserved hypothetical protein	417	37.9415	34.7092	37.9688	29.44	40.5758	26.3722	0.871347	0.379648
599	pcp	MMAR_0598	pyrrolidone-carboxylate peptidase, Pcp	669	41.5539	37.6371	49.869	27.309	39.3592	37.2773	0.805405	0.698066
600	MMAR_0599	MMAR_0599	conserved hypothetical secreted protein	669	412.733	395.957	395.692	176.425	186.919	184.186	0.454615	7.38811e-11
601	dcd	MMAR_0600	deoxycytidine triphosphate deaminase, Dcd	573	172.535	185.337	176.223	79.4577	86.4903	81.7562	0.463783	2.55349e-08
602	MMAR_0601	MMAR_0601	conserved hypothetical membrane protein	1686	85.3582	94.025	83.5595	85.0837	78.0881	82.4833	0.934253	0.0247991
603	MMAR_0602	MMAR_0602	conserved hypothetical membrane protein	1527	12.7613	12.5072	7.82942	13.1039	19.2764	15.3677	1.44263	2.96427e-05
604	udgA	MMAR_0603	UDP-glucose dehydrogenase UdgA	1335	7.43222	8.66058	8.16882	33.5975	29.6983	38.3989	4.19158	1.31698e-39
605	MMAR_0604	MMAR_0604	conserved hypothetical protein	756	54.6257	51.0916	50.8618	30.1759	34.3001	31.0403	0.610019	0.0359901
606	MMAR_0605	MMAR_0605	conserved protein	375	113.701	117.617	125.371	30.9329	50.727	51.0316	0.372008	1.90826e-07
607	rmlA	MMAR_0606	alpha-D-glucose-1-phosphate thymidylyl- transferase, RmlA	867	116.4	99.0778	101.651	46.3814	33.2576	44.3447	0.390957	1.12837e-07
608	MMAR_0607	MMAR_0607	PE-PGRS family protein, PE_PGRS9_5	1434	209.319	161.672	149.675	55.0061	72.4711	57.4261	0.355129	3.23697e-12
609	MMAR_0608	MMAR_0608	PE-PGRS family protein	1431	161.972	139.687	113.24	158.542	161.408	116.848	1.05278	0.00602915
610	MMAR_0609	MMAR_0609	PE-PGRS family protein	3186	19.92	16.5588	16.2017	22.7251	16.7808	25.7928	1.23952	0.000258898
611	aspC	MMAR_0610	aspartate aminotransferase AspC	1290	146.693	127.403	147.158	97.2646	94.9191	104.716	0.7048	0.461448
612	MMAR_0611	MMAR_0611	iron-sulphur-binding reductase	2958	372.932	325.057	409.091	189.147	216.282	181.908	0.530528	7.54839e-05
613	MMAR_0612	MMAR_0612	transcriptional regulatory protein	2454	21.8187	18.3572	21.5612	33.2459	32.0675	35.8154	1.63805	4.11293e-14
614	MMAR_0613	MMAR_0613	conserved hypothetical protein	540	58.433	48.5313	68.9626	121.189	135.346	133.416	2.21655	6.54655e-21
615	iniB	MMAR_0614	conserved hypothetical membrane protein, IniB	3000	240.78	210.712	262.537	1375.55	1133.01	1472.38	5.57533	4.69981e-73
616	iniA	MMAR_0615	conserved hypothetical protein IniA	1854	42.6688	35.6617	41.3924	86.2374	83.8106	101.211	2.26572	6.78906e-26
617	iniC	MMAR_0616	isoniazid inductible protein IniC	1482	49.3381	42.5328	52.9271	62.0301	47.4248	78.412	1.29744	0.000136548
618	MMAR_0617	MMAR_0617	conserved protein	1839	260.677	256.325	282.315	287.315	218.64	342.225	1.06113	0.00810471
619	MMAR_0618	MMAR_0618	conserved threonine-rich hypothetical protein	546	1249.95	1381.28	1347.23	3547.58	2334.46	3873.01	2.45197	4.21347e-18
620	MMAR_0619	MMAR_0619	conserved hypothetical protein	582	143.45	117.134	135.606	361.083	218.473	478.488	2.67054	7.36406e-14
621	lpqJ	MMAR_0620	conserved hypothetical lipoprotein, LpqJ	570	176.893	148.449	148.806	115.32	131.736	99.5049	0.730911	0.701948
622	coxS_3	MMAR_0621	carbon monoxyde dehydrogenase (small chain), CoxS_3	477	17.6152	18.3137	24.5559	164.554	166.655	246.524	9.55171	8.70789e-63
623	coxM_3	MMAR_0622	aerobic-type carbon monoxide dehydrogenase, CoxM_3	888	1.61059	3.76137	5.64008	11.43	16.6865	12.3842	3.67786	5.29317e-11
624	coxL_3	MMAR_0623	aerobic-type carbon monoxide dehydrogenase, CoxL_3	2331	6.28896	5.69487	5.99529	26.9136	24.0956	26.6723	4.32065	5.42061e-55
625	MMAR_0624	MMAR_0624	conserved hypothetical protein	549	62.3596	59.9037	61.0636	42.258	38.844	49.3685	0.711682	0.635072
626	MMAR_0625	MMAR_0625	PE-PGRS family protein	378	94.1171	98.1049	85.6957	47.3097	68.0704	42.8379	0.569298	0.0235455
627	ansP1_1	MMAR_0627	L-asparagine permease AnsP1_1	1431	249.423	249.449	216.826	184.684	194.781	225.769	0.845654	0.27195
628	MMAR_0628	MMAR_0628	monooxygenase	822	10.6569	11.3566	9.63077	24.1075	29.4755	26.5465	2.53219	3.62381e-20
629	MMAR_0629	MMAR_0629	dehydrogenase	738	7.87289	8.58756	8.31886	6.54913	5.69784	4.69334	0.683647	0.61085
630	MMAR_0630	MMAR_0630	transcriptional regulatory protein	609	38.4557	37.1263	42.9768	52.3801	54.0873	63.4155	1.4329	7.47747e-08
631	kdpA	MMAR_0631	potassium-transporting ATPase a subunit, KdpA	1659	12.9313	13.4738	14.9485	25.5793	25.5277	27.6113	1.90354	4.34993e-17
632	kdpB	MMAR_0632	high-affinity K+ transport system, ATPase chain B, KdpB	2082	67.792	77.6222	72.361	80.1364	102.139	71.7025	1.16624	2.47356e-05
633	kdpC	MMAR_0633	potassium-transporting ATPase C chain KdpC	891	18.1584	16.2444	17.4073	23.651	37.9801	30.1274	1.77105	3.11327e-10
634	kdpD	MMAR_0634	two-component system response phosphate sensor kinase, KdpD	2520	20.928	22.7363	19.1052	33.1423	34.3265	30.0323	1.55332	3.35055e-14
635	kdpE	MMAR_0635	transcriptional regulatory protein KdpE	681	20.8702	25.1523	15.5393	24.9825	34.2551	25.6852	1.37947	9.60416e-05
636	MMAR_0636	MMAR_0636	hypothetical protein	981	79.2734	97.2547	71.6402	106.617	139.718	85.7976	1.33834	8.79344e-06
637	dnaK	MMAR_0637	chaperone protein DnaK	1869	348.702	255.464	397.203	2029.76	1883.84	1789.57	5.69536	8.24675e-67
638	grpE	MMAR_0638	GrpE protein (Hsp-70 cofactor)	654	440.651	317.693	487.524	2096.63	1897.98	1854.58	4.69487	1.04269e-54
639	dnaJ	MMAR_0639	chaperone protein, DnaJ	1191	494.746	386.295	438.087	1275.88	1148.05	1048.7	2.63252	5.67138e-37
640	hspR	MMAR_0640	heat shock protein transcriptional repressor HspR (MerR family)	387	376.028	315.575	353.389	1046.83	932.893	856.299	2.71392	2.21023e-40
641	MMAR_0641	MMAR_0641	PPE family protein	7212	117.138	113.253	92.7206	143.497	136.38	150.972	1.33343	3.51621e-09
642	MMAR_0642	MMAR_0642	PPE family protein	10551	17.8589	13.3202	13.9649	78.2226	80.6475	107.421	5.89872	4.68042e-65
643	MMAR_0643	MMAR_0643	conserved hypothetical protein	891	58.6888	52.0013	69.7197	37.3208	44.7221	41.8868	0.686935	0.387928
644	MMAR_0644	MMAR_0644	monooxygenase	1182	64.8854	50.6471	61.1663	68.2054	83.602	80.6581	1.3156	1.07517e-07
645	clpB	MMAR_0645	endopeptidase ATP binding protein (chain B) ClpB	2547	129.958	105.045	133.714	648.761	664.866	649.457	5.32409	9.0143e-101
646	echA8_1	MMAR_0646	enoyl-CoA hydratase, EchA8_1	831	34.3136	30.6091	39.9528	68.9801	75.5411	69.1903	2.03776	2.99411e-20
647	MMAR_0647	MMAR_0647	conserved secreted protein	855	560.894	566.349	565.936	250.877	264.877	167.715	0.40366	1.87876e-08
648	MMAR_0648	MMAR_0648	ketoacyl reductase	774	210.303	214.773	227.521	99.7874	131.681	98.2271	0.505205	1.61442e-05
649	pyrE	MMAR_0649	orotate phosphoribosyltransferase PyrE	540	271.639	285.32	310.706	177.935	170.573	149.612	0.574094	0.00335661
650	MMAR_0650	MMAR_0650	conserved membrane protein	894	134.181	142.739	155.778	78.2836	79.177	72.7412	0.532014	0.000120489
651	MMAR_0651	MMAR_0651	RNA methyltransferase	645	163.946	152.432	144.779	53.8028	67.9879	63.5008	0.401797	3.69725e-11
652	secE2	MMAR_0652	protein transport protein SecE2	216	664.613	735.503	664.943	328.035	420.871	357.593	0.535819	0.000127285
653	MMAR_0653	MMAR_0653	transcriptional regulatory protein (probably LysR-family)	966	32.4793	39.8074	39.8885	63.743	65.5024	55.6663	1.64842	4.77335e-13
654	MMAR_0654	MMAR_0654	conserved hypothetical protein	1164	31.1781	28.4743	20.6115	32.5539	32.5989	33.4019	1.22788	0.000118768
655	coxM	MMAR_0655	carbon monoxyde dehydrogenase (medium chain), CoxM	891	9.93195	9.51595	8.06899	88.7453	95.1749	63.1704	8.9796	1.72996e-77
656	coxS	MMAR_0656	carbon monoxyde dehydrogenase (small chain), CoxS	483	7.77283	10.6389	9.8676	210.342	228.636	129.978	20.1191	5.43451e-93
657	coxL	MMAR_0657	carbon monoxyde dehydrogenase (large chain), CoxL	2391	13.9072	11.9278	11.6559	247.99	282.771	142.582	17.9601	6.71368e-108
658	MMAR_0658	MMAR_0658	conserved hypothetical protein	885	29.6949	22.2576	19.2595	449.247	490.188	233.163	16.4663	2.3491e-78
659	MMAR_0659	MMAR_0659	conserved hypothetical protein	591	49.3068	49.1255	54.5371	355.747	400.138	262.853	6.65975	2.34153e-82
660	MMAR_0660	MMAR_0660	membrane oxidoreductase	879	24.6095	26.3069	33.1761	115.03	134.631	88.6608	4.02322	5.41371e-40
661	MMAR_0661	MMAR_0661	membrane oxidoreductase	675	20.9233	23.3458	25.9694	120.724	128.597	79.4081	4.68019	5.28838e-41
662	MMAR_0662	MMAR_0662	protein containing vWA domain	1206	14.3791	13.4217	18.688	64.6839	57.033	44.373	3.57268	1.53327e-30
663	eutC	MMAR_0663	ethanolamine ammonia-lyase light chain, EutC	774	19.9794	16.9295	21.291	38.9658	46.567	35.9122	2.08669	1.26995e-16
664	eutB	MMAR_0664	ethanolamine ammonia-lyase large subunit, EutB	1410	41.7142	36.1404	32.9424	25.6403	35.5742	38.6901	0.90169	0.182333
665	MMAR_0665	MMAR_0665	ethanolamine transporter	1452	72.6428	73.316	67.7622	89.2089	89.0177	135.017	1.46567	3.93139e-07
666	cya_1	MMAR_0666	membrane-anchored adenylyl cyclase Cya_1	1326	374.942	371.703	311.486	228.176	253.695	178.735	0.624314	0.0560255
667	MMAR_0667	MMAR_0667	glycosyl hydrolase	1116	179.656	191.624	170.464	82.7197	102.541	95.3599	0.517995	1.49923e-05
668	MMAR_0668	MMAR_0668	conserved transmembrane protein	693	193.738	184.511	196.065	85.6456	97.5186	93.8393	0.482322	1.40461e-07
669	fba	MMAR_0669	fructose-bisphosphate aldolase, Fba	1035	264.881	235.582	280.898	166.152	180.795	163.563	0.65336	0.0861282
670	mgtE	MMAR_0670	Mg2+ transport transmembrane protein MgtE	1389	42.2162	37.7966	38.6165	42.3128	45.7708	49.9354	1.16345	1.56936e-05
671	MMAR_0671	MMAR_0671	conserved membrane protein	816	115.349	111.987	119.983	119.41	102.941	125.007	1.00011	0.00759893
672	MMAR_0672	MMAR_0672	conserved protein	423	192.299	200.037	223.054	36.3351	59.8821	44.2172	0.228204	4.3276e-23
673	MMAR_0673	MMAR_0673	conserved hypothetical protein	759	101.871	92.8651	96.1065	47.6321	44.5853	47.9165	0.48182	4.67329e-06
674	MMAR_0674	MMAR_0674	conserved hypothetical protein	261	27.3985	20.6726	27.2363	18.5182	20.7143	14.2661	0.710404	0.730817
675	MMAR_0675	MMAR_0675	hypothetical protein	138	25.2617	19.8594	26.9268	20.3137	29.7455	30.7464	1.12155	0.108284
676	MMAR_0676	MMAR_0676	glycolipid sulfotransferase	975	24.2034	17.6557	18.3103	64.7409	70.5455	77.7996	3.54143	5.8326e-39
677	MMAR_0677	MMAR_0677	efflux membrane protein	924	27.6676	26.0453	29.9867	214.881	279.337	252.841	8.92548	3.09031e-140
678	MMAR_0678	MMAR_0678	conserved hypothetical membrane protein	771	226.541	251.488	229.035	61.1837	68.6939	70.7561	0.283756	5.51692e-27
679	MMAR_0679	MMAR_0679	conserved hypothetical protein	678	43.1117	46.8639	40.3903	10.5505	12.1088	18.0081	0.311948	1.65839e-08
680	purA	MMAR_0680	adenylosuccinate synthetase PurA	1299	257.703	264.776	274.679	78.4335	85.7063	87.6586	0.31587	8.00101e-26
681	MMAR_0681	MMAR_0681	conserved hypothetical protein	660	139.228	158.57	152.504	45.9892	33.6764	33.1936	0.25063	8.86772e-20
682	lipU_1	MMAR_0682	#N/A	132	216.02	236.169	200.727	56.388	51.5765	43.296	0.231669	1.50379e-17
683	MMAR_0683	pseudo=true	#N/A	162	27.037	35.4205	24.4336	26.2547	24.1027	19.2427	0.801005	0.828151
684	MMAR_0684	MMAR_0684	conserved hypothetical regulatory protein	648	26.899	21.8074	21.8157	68.4712	72.6172	65.4785	2.92911	2.52324e-34
685	MMAR_0685	MMAR_0685	PPE family protein	1335	85.2362	79.6132	70.3123	47.5723	51.522	51.6958	0.641218	0.0790392
686	purT	MMAR_0686	formate-dependent phosphoribosylglycinamide formyltransferase PurT	1338	107.225	110.479	123.767	91.8969	79.6912	87.757	0.759494	0.982075
687	MMAR_0687	MMAR_0687	conserved hypothetical protein	429	548.619	595.113	535.712	123.704	129.058	101.932	0.211198	1.22503e-43
688	metZ	MMAR_0688	O-succinylhomoserine sulfhydrylase, MetZ	1239	103.889	114.952	97.2105	46.109	42.7466	52.2767	0.446549	6.67471e-07
689	ndh_1	MMAR_0689	NADH dehydrogenase Ndh_1	1416	54.3522	44.6362	52.4845	42.5299	48.999	41.5837	0.878788	0.14969
690	MMAR_0690	MMAR_0690	conserved hypothetical transport protein	1191	124.962	110.021	91.3614	64.1188	75.1524	66.8889	0.631725	0.076465
691	MMAR_0691	MMAR_0691	conserved hypothetical protein	1974	18.2941	16.9638	13.5043	11.8016	12.8826	13.4669	0.78239	0.802055
692	tauD_1	MMAR_0692	gamma-butyrobetaine hydroxylase, TauD_1	1134	15.2921	11.4796	10.899	7.24562	7.59281	7.94142	0.604712	0.159893
693	panD_1	MMAR_0693	aspartate decarboxylase, PanD_1	489	36.1937	27.8473	27.2572	14.8259	17.8126	20.5413	0.582484	0.107631
694	MMAR_0694	MMAR_0694	conserved hypothetical protein	1515	21.7126	19.6726	17.1159	16.8446	20.4203	19.8904	0.976998	0.0305964
695	MMAR_0695	MMAR_0695	conserved hypothetical secreted protein	651	73.0479	51.965	57.0799	32.6672	36.7565	39.2391	0.596744	0.0629077
696	lpqK	MMAR_0696	conserved lipoprotein, LpqK	1242	70.1714	57.5094	73.4309	64.2878	78.0316	98.5141	1.19751	0.000388511
697	MMAR_0697	MMAR_0697	acyl-CoA dehydrogenase	1149	63.7927	53.5179	60.0405	71.5945	85.7417	92.0935	1.40642	2.82983e-09
698	fadE7	MMAR_0698	acyl-CoA dehydrogenase FadE7	1188	89.4628	78.7949	94.2439	127.992	129.868	120.048	1.43964	1.31084e-12
699	MMAR_0699	MMAR_0699	conserved hypothetical membrane protein	381	152.264	185.449	188.064	66.2194	79.3595	38.6369	0.350369	3.08439e-07
700	MMAR_0700	MMAR_0700	conserved hypothetical protein	507	19.3938	18.4125	21.5096	9.15173	9.28126	4.09903	0.379865	0.00101187
701	MMAR_0701	MMAR_0701	conserved hypothetical oxidoreductase	1107	14.2116	11.1406	10.2891	7.77163	5.42651	9.23023	0.62928	0.34991
702	MMAR_0702	MMAR_0702	monooxygenase-like hypothetical protein	1119	15.1775	13.0876	11.4782	8.63853	8.41036	8.12526	0.633418	0.234143
703	MMAR_0703	MMAR_0703	FMNH2-utilizing oxygenase	1332	23.1522	23.1469	25.0468	18.6509	17.5885	21.0629	0.803162	0.634562
704	mmpL1	MMAR_0704	conserved transmembrane transport protein MmpL1	2877	46.6978	38.937	35.2099	96.6652	87.6956	129.09	2.59384	4.03779e-22
705	mmpS1_1	MMAR_0705	conserved membrane protein MmpS1_1	429	59.5917	70.2716	46.6983	22.082	30.8059	25.2308	0.442444	0.000260198
706	fadD30	MMAR_0706	fatty acyl-AMP ligase FadD30	1770	82.4184	69.8212	58.3719	115.124	118.955	157.431	1.85892	4.09955e-13
707	pks6	MMAR_0707	polyketide synthase Pks6	7245	157.11	145.647	174.138	740.686	509.661	1054.58	4.8332	1.24792e-31
708	MMAR_0708	MMAR_0708	beta lactamase-like protein	753	33.001	33.4385	41.9458	39.0255	33.7719	34.9588	0.994196	0.0344525
709	fgd1	MMAR_0709	F420-dependent glucose-6-phosphate dehydrogenase Fgd1	1011	149.775	129.609	157.087	79.646	81.7986	61.2397	0.510193	0.000162857
710	pta	MMAR_0710	phosphate acetyltransferase Pta	2085	95.9469	86.3418	92.4424	32.7781	36.1581	32.3111	0.368532	3.16182e-18
711	ackA	MMAR_0711	acetate kinase AckA	1167	97.7365	99.8074	94.6939	28.9913	29.0834	32.574	0.310188	1.27208e-20
712	MMAR_0712	MMAR_0712	conserved hypothetical protein	861	18.8949	23.7733	20.1717	16.9529	16.8609	20.0137	0.856582	0.388604
713	pknG	MMAR_0713	serine/threonine-protein kinase PknG	2304	44.849	40.5543	43.0549	37.6759	37.7185	30.1043	0.821269	0.44656
714	glnH	MMAR_0714	glutamine-binding lipoprotein GlnH	987	70.4595	61.8681	64.9845	51.5156	78.7157	48.3406	0.905023	0.184176
715	MMAR_0715	MMAR_0715	conserved hypothetical membrane protein	1320	68.7336	73.5107	66.7051	62.4662	93.1411	74.9152	1.10325	0.000482877
716	mutT3	MMAR_0716	mutator protein MutT3	624	59.162	63.2719	81.1689	32.2217	37.8656	17.3462	0.429432	0.000712387
717	thiE	MMAR_0717	thiamine-phosphate pyrophosphorylase ThiE	663	28.5824	24.5434	33.9936	16.767	21.2923	15.934	0.619761	0.159409
718	thiO	MMAR_0718	thiamine biosynthesis oxidoreductase ThiO	1020	116.291	117.466	117.686	81.0281	75.3838	58.7468	0.612214	0.0409247
719	thiS	MMAR_0719	thiamine biosynthesis protein ThiS	198	205.862	234.438	207.255	116.682	96.5795	87.0294	0.463729	5.95866e-05
720	thiG	MMAR_0720	thiamin biosynthesis protein ThiG	795	100.856	105.465	104.761	36.8422	49.115	52.6087	0.445432	2.02608e-06
721	MMAR_0721	MMAR_0721	conserved hypothetical hydrolase	804	118.961	124.524	124.285	43.7638	47.6936	55.4663	0.399498	6.47422e-10
722	MMAR_0722	MMAR_0722	conserved hypothetical protein	525	210.444	170.961	199.566	114.525	151.8	152.072	0.720168	0.639361
723	MMAR_0723	MMAR_0723	hypothetical protein	120	21.602	19.9835	18.8488	21.7497	15.8522	22.3696	0.992342	0.331537
724	MMAR_0724	MMAR_0724	conserved hypothetical membrane protein	333	3920.17	3373.53	3525.72	2919.69	2738.09	1915.95	0.700013	0.486384
725	MMAR_0725	MMAR_0725	conserved hypothetical membrane protein	426	646.276	579.2	658.76	396.191	388.96	248.393	0.548522	0.00772441
726	lpqL	MMAR_0726	lipoprotein aminopeptidase LpqL	1512	425.892	423.63	371.9	85.7967	93.365	88.711	0.219312	1.16477e-53
727	lpqL_1	MMAR_0727	lipoprotein aminopeptidase LpqL_1	1473	445.785	495.953	396.773	116.156	134.444	159.546	0.306419	8.90461e-17
728	lpqM	MMAR_0728	lipoprotein peptidase LpqM	1494	106.858	95.962	103.868	38.5625	34.3782	37.616	0.360485	8.0291e-15
729	MMAR_0729	MMAR_0729	conserved transmembrane transport protein	3237	12.3988	10.5302	10.7308	34.2822	28.0222	47.1615	3.25213	8.7354e-25
730	MMAR_0730	MMAR_0730	adenylylate/guanylate cyclase	1530	6.30971	5.26176	5.17418	44.2891	44.0393	36.2215	7.43775	4.65611e-82
731	MMAR_0731	MMAR_0731	conserved hypothetical membrane protein	366	53.2418	44.2258	50.543	980.914	1149.73	813.397	19.8907	2.43023e-208
732	MMAR_0732	MMAR_0732	conserved hypothetical membrane protein	225	124.348	108.101	120.991	2444.55	2887.43	2009.7	20.7721	2.84573e-227
733	MMAR_5559	MMAR_5559	conserved hypothetical regulatory protein	1344	28.7982	26.1264	23.2605	64.9469	74.5679	53.3469	2.46673	9.82049e-28
734	MMAR_0733	MMAR_0733	conserved hypothetical protein	636	76.1762	62.3474	59.4423	45.4448	42.6608	31.7232	0.6053	0.0800181
735	thiD	MMAR_0734	phosphomethylpyrimidine kinase ThiD	828	77.9442	71.1627	75.4147	14.9434	15.3564	12.3404	0.189916	2.06183e-35
736	thiC	MMAR_0735	thiamine biosynthesis protein ThiC	1641	132.529	124.421	141.969	47.0661	55.215	47.2272	0.374784	3.15114e-16
737	MMAR_0736	MMAR_0736	conserved hypothetical regulatory protein	771	52.4036	67.7595	73.9702	38.1144	38.3076	37.3997	0.586307	0.0363881
738	MMAR_0737	MMAR_0737	anti sigma factor antagonist	423	103.969	115.406	110.954	36.5637	49.7045	33.3676	0.362172	5.1708e-10
739	MMAR_0738	MMAR_0738	two-component sensor and regulator	3864	18.1829	18.3743	17.6655	11.7829	12.5149	13.558	0.698155	0.41003
740	MMAR_0739	MMAR_0739	conserved hypothetical protein	279	318.143	367.745	338.468	144.132	167.583	115.146	0.416711	2.73352e-08
741	ctpH	MMAR_0740	metal cation transporting p-type ATPase CtpH	4614	101.883	91.9731	87.8186	36.7051	41.9875	34.344	0.401302	1.70491e-14
742	MMAR_0741	MMAR_0741	transmembrane protein	447	449.937	423.811	463.72	243.501	324.771	246.022	0.608833	0.0174695
743	xthA	MMAR_0742	exodeoxyribonuclease III protein XthA	831	127.681	133.051	129.093	40.4807	39.879	49.8087	0.333914	1.5097e-14
744	MMAR_0743	MMAR_0743	conserved hypothetical protein	897	41.0565	44.1107	45.2983	11.7464	13.7287	14.4803	0.306252	5.22553e-14
745	def	MMAR_0744	polypeptide deformylase Def	594	221.663	218.146	239.758	52.2382	43.9917	51.6054	0.217544	9.09018e-33
746	MMAR_0745	MMAR_0745	conserved hypothetical protein	309	1369.45	1483.93	1542.15	573.734	630.848	485.924	0.384596	4.38458e-14
747	MMAR_0746	MMAR_0746	tuberculin related peptide	483	497.461	529.82	527.331	186.926	235.27	157.587	0.372943	1.48399e-12
748	sodC	MMAR_0747	periplasmic superoxide dismutase [Cu-Zn SodC	717	2026.87	2102.27	2196.17	563.947	690.082	599.985	0.293111	3.33188e-33
749	MMAR_0748	MMAR_0748	conserved hypothetical protein	1152	718.204	759.863	780.878	181.247	211.449	207.46	0.26568	2.6101e-37
750	MMAR_0749	MMAR_0749	transcriptional regulatory protein (GntR- family)	672	79.6773	75.7028	79.9391	38.9825	36.6507	35.0492	0.47035	3.50364e-06
751	MMAR_0750	MMAR_0750	MFS transporter	1308	37.9282	39.9408	43.6635	29.4873	37.1237	29.1288	0.787771	0.773772
752	MMAR_0751	MMAR_0751	conserved hypothetical protein	657	64.8978	70.9134	68.7311	47.6705	50.2881	47.3159	0.710242	0.519386
753	MMAR_0752	MMAR_0752	conserved ATPase	2175	104.553	105.922	113.873	37.7772	34.8921	41.1661	0.350967	2.23314e-15
754	pssA	MMAR_0753	CDP-diacylglycerol--serine o- phosphatidyltransferase PssA	819	258.667	259.127	301.817	79.0789	102.442	101.817	0.345698	1.37496e-14
755	psd	MMAR_0754	phosphatidylserine decarboxylase Psd	723	99.1547	85.0512	88.6016	21.9268	33.7885	26.5884	0.301691	2.44246e-15
756	MMAR_0755	MMAR_0755	PE-PGRS family protein	3177	32.5532	25.1512	21.9941	26.0451	19.9797	26.0294	0.904086	0.180522
757	moeA2	MMAR_0756	molybdopterin biosynthesis protein MoeA2	1206	16.7509	15.6942	17.4154	16.1109	16.2714	18.8837	1.02819	0.0150238
758	MMAR_0757	MMAR_0757	dehydrogenase/reductase	939	26.3689	22.6194	30.9702	22.1331	29.7478	21.0255	0.911806	0.201409
759	MMAR_0758	MMAR_0758	conserved hypothetical protein	504	19.8639	13.7641	16.5087	87.0754	78.4664	94.3235	5.18313	3.13374e-46
760	groEL2	MMAR_0759	60 kDa chaperonin 2 GroEL2	1626	1249.56	1082.18	1335.21	1891.09	1962.85	1325.99	1.4126	3.63286e-08
761	MMAR_0760	MMAR_0760	conserved hypothetical protein	390	72.1976	74.444	65.2458	62.4606	68.2864	43.518	0.822441	0.590673
762	MMAR_0761	MMAR_0761	PPE family protein, PPE10	1467	302.711	278.998	241.901	52.5827	79.2354	50.7039	0.221612	2.90498e-27
763	MMAR_0762	MMAR_0762	D-amino acid aminohydrolase	1749	24.634	25.6588	28.9591	52.6159	52.6069	49.559	1.95304	6.01697e-23
764	MMAR_0763	MMAR_0763	conserved hypothetical protein	516	132.869	155.353	133.069	43.0872	52.3879	46.8201	0.33776	6.96045e-15
765	MMAR_0764	MMAR_0764	conserved secreted protein	849	139.925	149.296	136.918	56.1318	48.5855	58.748	0.383596	5.5288e-11
766	MMAR_0765	MMAR_0765	conserved membrane protein	699	75.0651	79.2723	72.2287	25.3072	37.67	26.2625	0.393879	1.84612e-08
767	sigK	MMAR_0766	alternative RNA polymerase sigma factor SigK	564	123.621	141.524	116.158	47.3042	74.7343	48.5161	0.447294	1.87547e-05
768	MMAR_0767	MMAR_0767	conserved transmembrane protein	795	46.8863	63.0207	53.9553	17.3876	18.3867	23.3091	0.360567	5.35073e-08
769	ufaA1	MMAR_0768	cyclopropane-fatty-acyl-phospholipid synthase UfaA1	1287	28.129	43.1212	30.4418	13.6698	16.8032	13.8601	0.435955	5.73643e-05
770	MMAR_0769	MMAR_0769	conserved hypothetical protein	717	4.23874	5.13622	3.94326	10.7855	13.1258	16.5455	3.0377	2.61607e-12
771	MMAR_0770	MMAR_0770	oxidoreductase	1317	9.90933	11.9654	10.4886	16.8081	23.4904	19.0016	1.83233	7.29172e-12
772	mmpL5_2	MMAR_0771	conserved transmembrane transport protein MmpL5_2	2898	98.1783	95.8096	91.7074	77.9525	71.1682	87.0104	0.826514	0.381501
773	mmpS4_2	MMAR_0772	conserved membrane protein MmpS4_2	420	131.315	130.301	140.02	140.855	110.131	146.176	0.988863	0.0254999
774	MMAR_0773	MMAR_0773	conserved hypothetical regulatory protein	738	73.0362	73.9227	84.8305	98.106	126.573	129.067	1.52615	1.07483e-10
775	MMAR_0774	MMAR_0774	conserved membrane protein	447	213.37	204.625	226.619	111.587	133.492	117.974	0.56321	0.00106147
776	MMAR_0775	MMAR_0775	conserved transmembrane transport protein - MmpL family	3027	144.816	121.038	146.43	93.344	88.642	127.499	0.750661	0.960583
777	MMAR_0776	MMAR_0776	conserved hypothetical protein	348	144.869	109.762	131.849	133.053	138.671	82.1131	0.915539	0.208315
778	MMAR_0777	MMAR_0777	conserved secreted protein	450	2035.26	1719.34	1775.02	4036.52	5363.49	3782.53	2.38399	6.8151e-32
779	echA2	MMAR_0778	enoyl-CoA hydratase EchA2	915	100.427	92.6635	93.4052	51.0265	59.1961	57.6334	0.585894	0.00493509
780	MMAR_0779	MMAR_0779	peptidase	2097	30.2647	30.7941	34.6698	39.6433	33.6118	43.2341	1.21687	3.11333e-05
781	putA_1	MMAR_0780	aldehyde dehydrogenase, PutA_1	1524	224.055	210.287	213.242	110.937	105.769	110.797	0.505729	1.29507e-06
782	MMAR_0781	MMAR_0781	conserved hypothetical protein	501	324.721	324.967	306.515	193.33	193.444	241.628	0.657185	0.185131
783	MMAR_0782	MMAR_0782	conserved hydrophobic protein	279	3282.99	2902.06	3082.69	2058.03	2260.75	2159.21	0.698984	0.299963
784	MMAR_0783	MMAR_0783	transmembrane protein	609	349.477	284.072	330.55	337.138	386.502	372.957	1.13743	8.55748e-06
785	bioF2_4	MMAR_0784	8-amino-7-oxononanoate synthase BioF2_4	1389	39.2559	35.3303	30.3581	52.1254	48.0053	63.8375	1.56243	1.86601e-09
786	lpd	MMAR_0785	dihydrolipoamide dehydrogenase Lpd	1404	283.506	268.033	291.592	113.12	112.313	117.676	0.406947	9.03255e-14
787	MMAR_0786	MMAR_0786	conserved hypothetical membrane protein	276	580.048	633.638	660.878	195.081	183.914	226.206	0.322849	3.85221e-16
788	MMAR_5564	MMAR_5564	conserved hypothetical protein	195	319.962	325.445	372.419	80.8022	91.3908	115.9	0.283047	5.01097e-15
789	MMAR_0787	MMAR_0787	PPE family protein	1239	216.868	202.254	279.244	56.5636	57.2917	81.5601	0.279818	1.52882e-13
790	MMAR_0789	MMAR_0789	conserved protein	567	276.36	269.165	316.426	63.4205	70.2776	63.8368	0.229172	6.73085e-37
791	MMAR_0790	MMAR_0790	transcriptional regulatory protein	1425	75.5246	79.9941	76.3022	32.4252	37.5183	31.477	0.437495	4.30142e-10
792	MMAR_0791	MMAR_0791	conserved hypothetical protein	795	451.435	507.721	474.116	205.003	209.432	189.849	0.421611	1.10469e-12
793	icl	MMAR_0792	isocitrate lyase Icl	1287	205.793	210.149	209.452	115.818	100.586	117.138	0.533331	0.000256958
794	fadB2	MMAR_0793	3-hydroxybutyryl-CoA dehydrogenase FadB2	867	237.851	258.215	270.107	67.2308	92.1511	56.2299	0.281414	2.37736e-18
795	umaA	MMAR_0794	mycolic acid synthase UmaA	861	2266.46	2288.01	2304.17	528.01	566.644	483.548	0.230104	9.09097e-58
796	MMAR_0795	MMAR_0795	transposase for ISMyma04	972	74.8575	67.0522	67.8989	82.2449	83.7416	73.14	1.13974	8.59828e-06
797	pcaA	MMAR_0796	mycolic acid synthase PcaA	864	402.658	395.507	392.59	124.971	167.792	131.391	0.356207	7.41235e-18
798	MMAR_0797	MMAR_0797	transcriptional regulatory protein (possibly TetR-family)	705	330.671	377.317	338.591	186.063	231.055	160.779	0.552177	0.00132255
799	MMAR_0798	MMAR_0798	conserved transmembrane protein	1284	134.569	141.338	122.995	122.488	127.332	109.993	0.902008	0.0499774
800	MMAR_0799	MMAR_0799	transcriptional regulatory protein	417	162.484	157.321	228.781	217.902	254.98	238.595	1.29693	9.54923e-06
801	hbhA	MMAR_0800	iron-regulated heparin binding hemagglutinin HbhA	606	45.2838	37.8754	55.32	64.4434	59.9723	48.2972	1.24721	0.000246136
802	MMAR_0801	MMAR_0801	conserved transmembrane protein	288	321.237	310.458	281.049	238.306	287.495	208.061	0.804019	0.614315
803	MMAR_0802	MMAR_0802	conserved hypothetical secreted protein	483	419.178	403.748	375.638	273.584	313.209	239.518	0.689418	0.280124
804	deoC	MMAR_0803	deoxyribose-phosphate aldolase DeoC	681	188.882	182.983	174.965	106.176	119.819	94.2213	0.585586	0.00359461
805	MMAR_0804	MMAR_0804	conserved membrane protein	1047	269.87	264.374	261.939	166.094	172.125	183.357	0.655095	0.0850932
806	MMAR_0805	MMAR_0805	amidohydrolase	843	34.4614	37.5897	46.6668	24.9976	27.9098	21.9818	0.630817	0.145345
807	MMAR_0806	MMAR_0806	PE-PGRS family protein	6309	18.7871	17.335	19.6029	77.7121	57.7799	103.913	4.29618	5.41915e-34
808	MMAR_0807	MMAR_0807	conserved hypothetical protein	525	79.0016	89.8849	97.3982	34.4312	30.7032	27.2146	0.346806	1.55698e-10
809	murB	MMAR_0808	UDP-N-acetylenolpyruvoylglucosamine reductase MurB	1101	212.63	233.128	225.393	60.8437	61.1991	48.998	0.254847	9.23169e-32
810	lprQ	MMAR_0809	conserved lipoprotein LprQ	1389	170.473	184.79	184.998	103.694	157.062	89.0857	0.647541	0.182426
811	MMAR_0810	MMAR_0810	short-chain type oxidoreductase	753	123.576	122.722	141.178	46.7279	55.9763	49.2183	0.392083	1.05336e-11
812	MMAR_0811	MMAR_0811	transcriptional regulatory protein	1236	427.628	346.87	461.874	473.863	464.144	378.735	1.065	0.00150632
813	MMAR_0812	MMAR_0812	mannosyltransferase	1401	187.133	162.179	178.743	159.384	165.436	125.716	0.853198	0.249093
814	MMAR_0813	MMAR_0813	conserved hypothetical protein	552	169.869	165.546	161.854	94.2135	90.1435	94.4355	0.560647	0.00111443
815	gpm1	MMAR_0814	phosphoglycerate mutase 1 Gpm1	756	245.579	270.185	245.333	120.576	130.579	104.231	0.466938	5.05208e-08
816	senX3	MMAR_0815	two-component sensor histidine kinase SenX3	1227	79.8441	69.5897	80.188	101.707	127.454	98.6599	1.42766	3.01525e-11
817	regX3	MMAR_0816	two-component sensory transduction protein RegX3	684	98.5354	86.0192	88.3389	425.807	423.457	298.135	4.20457	2.94852e-55
818	MMAR_0817	MMAR_0817	oxidoreductase GMC-type	1914	49.7376	40.8977	44.9906	93.7864	104.618	70.5313	1.98292	1.84348e-18
819	MMAR_0818	MMAR_0818	conserved hypothetical membrane protein	342	5.75008	4.25713	4.48781	19.5026	18.7357	10.3809	3.35421	1.12271e-08
820	MMAR_0819	MMAR_0819	conserved hypothetical protein	972	27.6807	31.7198	27.0931	43.2606	34.7121	37.7727	1.3382	1.94543e-06
821	MMAR_0820	MMAR_0820	transcriptional regulatory protein (probably GntR-family)	738	40.5757	40.6168	43.8929	57.6323	90.3514	53.856	1.61362	1.32082e-08
822	MMAR_0821	MMAR_0821	conserved hypothetical protein	795	333.039	358.733	342.123	513.845	709.901	432.96	1.60239	2.87913e-11
823	MMAR_0822	MMAR_0822	conserved protein	1035	410.924	426.811	384.078	132.716	148.292	98.305	0.310451	7.46607e-18
824	MMAR_0823	MMAR_0823	conserved transmembrane protein	1065	360.236	353.993	348.911	183.981	181.907	183.347	0.516616	1.175e-06
825	MMAR_0824	MMAR_0824	conserved hypothetical protein	843	128.727	132.072	121.219	31.6484	33.6106	37.8006	0.269777	4.22602e-25
826	MMAR_0825	MMAR_0825	conserved hypothetical protein	846	78.082	93.3373	85.0774	19.3102	22.012	19.1403	0.235724	1.16898e-27
827	proC	MMAR_0826	pyrroline-5-carboxylate reductase ProC	885	258.062	275.898	289.167	96.3375	106.794	111.934	0.382766	4.02457e-14
828	MMAR_0827	MMAR_0827	conserved protein	258	1784.98	1856.27	1890.2	1026.6	1085.01	1241.82	0.606248	0.0169354
829	MMAR_0828	MMAR_0828	conserved hypothetical protein	102	13397.6	14714.7	15715	2435.58	3194	2795.56	0.192235	2.03674e-51
830	galE2	MMAR_0829	UDP-glucose 4-epimerase GalE2	1134	585.906	673.291	690.98	128.12	167.483	112.783	0.20941	1.52155e-35
831	MMAR_0830	MMAR_0830	conserved protein	1068	532.643	544.735	540.655	271.441	364.479	326.18	0.594611	0.00568377
832	cmaA2	MMAR_0831	cyclopropane-fatty-acyl-phospholipid synthase 2 CmaA2	912	215.628	224.533	205.229	138.32	115.159	162.835	0.645059	0.188331
833	MMAR_0832	MMAR_0832	conserved hypothetical protein	501	1019.48	1054.39	960.176	159.179	222.82	184.937	0.186858	2.79603e-52
834	serB1	MMAR_0833	phosphoserine phosphatase SerB1	912	53.1229	58.786	57.3967	41.5491	63.2331	45.195	0.885837	0.218646
835	coxS_1	MMAR_0834	carbon monoxyde dehydrogenase (small chain), CoxS_1	603	245.779	240.597	211.932	80.4741	106.096	87.4536	0.392412	3.82891e-12
836	coxM_1	MMAR_0835	carbon monoxyde dehydrogenase (medium chain), CoxM_1	978	24.9517	20.0535	15.198	11.7619	10.9537	9.38523	0.533208	0.0287329
837	coxL_1	MMAR_0836	carbon monoxyde dehydrogenase (large chain), CoxL_1	2178	34.8029	32.3621	23.0325	19.8834	24.2253	21.9064	0.731896	0.774378
838	MMAR_0837	MMAR_0837	PE-PGRS family protein	1746	4.86358	5.34659	3.65502	8.30457	8.71598	9.42296	1.90719	1.25793e-09
839	MMAR_0838	MMAR_0838	hypothetical protein	795	4.16018	2.26228	3.25154	17.3876	15.1123	22.9823	5.73518	3.57717e-23
840	mimJ	MMAR_5582	Macrophage infection protein, MimJ	552	139.263	174.545	112.39	184.925	186.998	189.028	1.31617	3.42854e-06
841	MMAR_0839	MMAR_0839	conserved membrane protein MmpS-family	438	131.224	122.99	89.2643	97.1066	108.348	73.5439	0.812273	0.643975
842	mmpL2	MMAR_0840	conserved transmembrane transport protein, MmpL2	2994	35.4684	32.2951	27.9791	90.7568	93.1636	114.386	3.11571	9.68368e-40
843	MMAR_0841	MMAR_0841	conserved hypothetical protein	276	139.587	134.982	124.39	37.8255	42.4418	27.9228	0.271181	1.80781e-15
844	hemA	MMAR_0842	glutamyl-tRNA reductase HemA	1422	416.513	408.222	420.945	167.363	205.519	137.622	0.409819	2.46125e-10
845	hemC	MMAR_0843	porphobilinogen deaminase HemC	945	4592.25	5318.51	5056.69	919.802	977.247	839.164	0.182811	3.28747e-67
846	hemD	MMAR_0844	uroporphyrin-III C-methyltransferase HemD	1677	309.312	340.378	330.781	80.1796	104.537	65.4217	0.255121	2.01961e-24
847	hemB	MMAR_0845	delta-aminolevulinic acid dehydratase HemB	984	452.661	520.998	495.52	60.6122	70.3072	51.744	0.12433	2.57596e-81
848	MMAR_0846	MMAR_0846	conserved transmembrane protein	537	201.913	286.754	249.713	210.611	232.12	239.458	0.923901	0.0868323
849	MMAR_0847	MMAR_0847	transmembrane protein	285	143.334	164.976	148.239	96.326	90.6341	149.789	0.737596	0.890891
850	MMAR_0848	pseudo=true	#N/A	277	54.5361	59.363	67.6573	368.514	302.887	496.419	6.43227	1.03536e-48
851	MMAR_0851	MMAR_0851	non-ribosomal peptide synthetase	26280	179.452	195.598	221.24	1261.09	905.853	1738.61	6.54974	3.79423e-46
852	cyp185A4	MMAR_0852	cytochrome P450 185A4 Cyp185A4	1425	178.901	180.062	181.232	378.724	384.668	290.767	1.95144	5.25487e-24
853	MMAR_0853	MMAR_0853	conserved hypothetical protein	450	232.01	245.892	202.669	206.219	176.655	304.419	1.00988	0.0476164
854	MMAR_0854	MMAR_0854	membrane acyltransferase	1320	260.104	307.279	262.292	114.167	118.854	106.01	0.408631	1.85944e-12
855	MMAR_0855	MMAR_0855	conserved hypothetical secreted protein	732	554.765	619.863	665.225	438.031	531.096	496.603	0.796656	0.639172
856	MMAR_0856	MMAR_0856	conserved hypothetical protein	117	2205.66	3011.43	1970.49	2683.49	3914.06	2806.47	1.30837	2.37922e-05
857	MMAR_0857	MMAR_0857	transmembrane acyltransferase	2163	41.3257	45.336	42.1642	41.8748	43.0008	41.1142	0.977984	0.00391633
858	MMAR_0858	MMAR_0858	conserved hypothetical membrane protein	945	183.788	177.722	187.89	163.768	192.08	170.985	0.958926	0.00440057
859	MMAR_0859	MMAR_0859	universal stress protein UspA	864	298.372	272.691	307.321	342.02	330.254	288.74	1.09407	4.11666e-05
860	ctpF	MMAR_0860	metal cation-transporting p-type ATPase F, CtpF	2718	131.681	129.915	130.146	134.506	187.309	103.605	1.08597	0.00448472
861	MMAR_0861	MMAR_0861	glycine-sarcosine methyltransferase	1689	72.0816	72.9669	52.9928	193.616	185.775	198.767	2.91938	2.81637e-37
862	gabP	MMAR_0862	GabA permease (gamma-aminobutyrate permease) GabP	1326	80.287	76.2783	70.6677	57.6638	50.2106	59.1647	0.7351	0.794967
863	apbA	MMAR_0863	ketopantoate reductase, ApbA	933	17.341	17.5326	13.6799	9.94625	10.7309	12.251	0.678182	0.482425
864	MMAR_0864	MMAR_0864	mandelate racemase	1158	31.88	28.1781	24.276	67.0312	62.9419	71.0384	2.38351	6.54411e-26
865	MMAR_0866	MMAR_0866	conserved hypothetical protein	348	32.6213	28.0556	27.159	66.6656	70.4861	58.7233	2.23001	4.1065e-17
866	MMAR_0867	MMAR_0867	conserved hypothetical protein	300	77.1713	62.8053	64.8937	62.1879	77.7592	78.5101	1.06632	0.00736876
867	MMAR_0868	MMAR_0868	conserved hypothetical protein	1344	71.8293	68.056	98.271	334.228	200.983	439.725	4.09369	7.96911e-22
868	MMAR_0869	MMAR_0869	amino acid permease	1338	25.9879	30.5321	23.4251	12.6431	12.7207	14.1084	0.49374	0.000611217
869	hemL	MMAR_0870	glutamate-1-semialdehyde 2,1-aminomutase, HemL	1332	257.224	298.338	275.576	127	127.103	108.89	0.436743	5.64158e-10
870	MMAR_0871	MMAR_0871	conserved hypothetical protein	609	129.311	124.879	134.236	44.4438	74.8016	43.2249	0.418278	4.17627e-06
871	MMAR_0872	MMAR_0872	thioredoxin protein (thiol-disulfide interchange protein)	612	166.214	168.488	168.953	92.2426	85.3957	85.3186	0.522097	5.14949e-05
872	ccsA	MMAR_0873	cytochrome C-type biogenesis protein, CcsA	792	255.973	275.638	287.322	160.01	127.171	170.888	0.559349	0.00917729
873	MMAR_0874	MMAR_0874	ResB-family protein	1575	71.1128	65.2522	62.419	30.5032	36.5514	32.4926	0.500781	4.10413e-06
874	ccsB	MMAR_0875	cytochrome C-type biogenesis protein, CcsB	987	243.62	277.062	220.898	106.361	122.435	91.2419	0.431563	1.30882e-08
875	MMAR_0876	MMAR_0876	conserved hypothetical protein	1317	229.951	227.667	221.364	188.78	241.365	166.675	0.878992	0.151907
876	MMAR_0877	MMAR_0877	conserved hypothetical membrane protein	153	1479.86	1701.12	1397.03	1290.76	1688.28	1115.51	0.894398	0.156484
877	MMAR_0878	MMAR_0878	conserved hypothetical membrane protein	321	153.713	155.279	152.502	65.0457	67.9937	48.2865	0.392911	9.38629e-09
878	fabH	MMAR_0879	3-oxoacyl-[acyl-carrier-protein synthase III FabH	1008	100.65	104.251	89.3554	45.9351	60.6873	42.8665	0.508024	0.000112303
879	menA	MMAR_0880	1,4-dihydroxy-2-naphthoate octaprenyltransferase, MenA	876	27.4489	26.397	29.0478	11.1452	14.4007	10.2803	0.432195	1.78621e-05
880	pnp	MMAR_0881	5'-methylthioadenosine phosphorylase, Pnp	795	28.3342	29.1942	26.0123	24.8046	32.4915	31.9138	1.06786	0.00540489
881	galE3	MMAR_0882	UDP-glucose 4-epimerase, GalE3	1041	89.6452	75.1952	73.6414	25.7217	30.4878	22.2927	0.329174	8.88017e-15
882	MMAR_0883	MMAR_0883	conserved membrane protein	1668	106.161	96.426	104.317	63.3423	71.728	74.2366	0.681994	0.243482
883	MMAR_0884	MMAR_0884	conserved hypothetical membrane protein	1932	186.039	176.961	178.202	110.725	87.5265	135.894	0.617412	0.11941
884	MMAR_0885	MMAR_0885	glycosyl transferase - dolichol-P-sugar synthase	657	112.789	101.677	100.207	51.7902	51.3549	57.728	0.511238	0.000128916
885	MMAR_0886	MMAR_0886	conserved hypothetical protein	663	26.9646	21.4432	20.2256	6.85258	6.79541	4.0488	0.257845	3.99381e-09
886	MMAR_0887	MMAR_0887	conserved hypothetical membrane protein	1353	158.757	179.896	173.801	59.3708	63.9341	56.576	0.351019	2.168e-19
887	menE	MMAR_0888	O-succinylbenzoic acid-CoA ligase, MenE	1110	54.7599	57.0185	50.3605	39.7982	44.0163	31.1263	0.708903	0.525153
888	MMAR_0889	MMAR_0889	conserved protein	297	215.493	223.769	196.92	79.4151	137.537	73.7636	0.45697	0.000266895
889	MMAR_0890	MMAR_0890	conserved hypothetical membrane protein	285	244.326	247.014	234.972	34.9351	34.0756	55.6012	0.171568	2.66875e-25
890	pitA	MMAR_0891	low-affinity inorganic phosphate transporter, PitA	1278	130.165	159.292	149.172	29.3475	36.6633	30.2191	0.219388	3.79972e-36
891	MMAR_0892	MMAR_0892	Glyoxalase	408	353.826	392.323	373.214	118.462	130.057	149.414	0.355499	6.31408e-14
892	MMAR_0893	MMAR_0893	conserved protein	630	173.809	188.008	183.872	80.8612	87.2466	91.9525	0.476572	5.58458e-07
893	MMAR_0894	MMAR_0894	dehydrogenase	888	75.5969	73.395	84.0554	22.9689	25.2553	23.4033	0.307351	1.35193e-18
894	menB	MMAR_0895	naphthoate synthase, MenB	903	27.8161	21.9088	25.585	7.70752	12.0853	7.47971	0.362137	1.06477e-06
895	MMAR_0896	MMAR_0896	conserved hypothetical protein	702	196.092	193.003	210.582	96.1144	93.9865	73.2702	0.439188	5.01758e-08
896	fadD8	MMAR_0897	fatty-acid-CoA synthase, FadD8	1602	56.3555	53.3	49.618	88.8813	74.8081	64.917	1.43531	2.9616e-09
897	MMAR_0898	MMAR_0898	conserved hypothetical protein	1605	41.6585	39.6468	42.328	50.5309	45.2875	52.0092	1.19569	4.7536e-06
898	menC	MMAR_0899	muconate cycloisomerase, MenC	984	14.7162	13.6647	11.329	20.728	15.669	24.552	1.53486	7.44403e-06
899	bpoC	MMAR_0900	bromoperoxidase BpoC	789	253.888	293.402	267.835	55.8673	87.6835	64.2032	0.254874	3.21051e-23
900	menD	MMAR_0901	bifunctional 2-succinyl-6-hydroxy-2,4- cyclohexadiene-1-carboxylate synthase, MenD	1647	148.328	152.619	152.88	60.5698	71.4876	59.7259	0.422591	4.53855e-13
901	MMAR_0902	MMAR_0902	conserved hypothetical membrane protein	525	115.438	122.348	96.475	63.3387	94.2073	87.9115	0.73433	0.782098
902	pimB	MMAR_0903	mannosyltransferase, PimB	1152	10.5527	11.6719	8.48476	12.251	15.6436	10.7488	1.25836	0.000866863
903	MMAR_0904	MMAR_0904	transcriptional regulator	603	24.311	17.3275	20.4966	54.1838	77.3723	57.1536	3.03709	1.4374e-25
904	MMAR_0905	MMAR_0905	conserved hypothetical protein	1176	35.1926	21.1924	25.8965	201.139	225.268	217.437	7.82491	1.57078e-84
905	MMAR_0906	MMAR_0906	conserved hypothetical protein	1308	25.9689	20.0359	21.1215	99.9169	112.825	114.926	4.88138	1.03546e-74
906	menH	MMAR_0907	ubiquinone/menaquinone methlytransferase, MenH	696	489.705	558.406	515.324	313.19	344.087	286.774	0.603831	0.00691061
907	MMAR_0908	MMAR_0908	conserved protein	336	564.525	561.781	500.31	474.695	580.154	364.408	0.872522	0.242473
908	MMAR_0909	MMAR_0909	methyltransferase	690	59.4622	58.3369	60.0586	15.6906	26.4082	25.0991	0.377819	2.47657e-07
909	MMAR_0910	MMAR_0910	FAD-linked oxidoreductase	1239	43.2148	38.2942	37.6193	20.675	17.131	19.4989	0.481034	8.37055e-05
910	grcC1	MMAR_0911	polyprenyl diphosphate synthetase, GrcC1	1008	123.263	126.341	140.404	37.4002	51.4501	33.7606	0.31438	1.28907e-15
911	hspX	MMAR_0912	peptidase heat shock protein X, HspX	861	81.0821	70.922	82.5631	61.6367	63.1413	89.0058	0.911396	0.155628
912	sulP	MMAR_0913	transmembrane carbonic anhydrase, SulP	1602	65.2273	54.7969	64.8967	29.8081	31.1232	31.5666	0.500203	2.06029e-05
913	sulP_1	MMAR_0914	transmembrane carbonic anhydrase, SulP_1	1554	22.7208	22.21	26.6669	21.336	21.9051	27.1366	0.98296	0.0358142
914	gpdA1	MMAR_0915	glycerol-3-phosphate dehydrogenase, GpdA1	1026	138.263	128.298	144.791	124.741	167.353	129.719	1.02543	0.00207826
915	MMAR_0916	MMAR_0916	trypsin-like serine protease	1497	350.803	310.365	338.069	333.84	507.819	292.805	1.13533	0.00120617
916	MMAR_0917	MMAR_0917	Flavin-binding monooxygenase	1509	136.066	137.518	125.962	167.707	216.162	167.56	1.38014	1.32006e-11
917	MMAR_0918	MMAR_0918	lantibiotic modifying enzyme	3291	12.3855	12.9077	11.4138	11.1322	10.8303	12.4718	0.938083	0.0511812
918	rimL	MMAR_0919	acetyltransferase, RimL	537	79.0672	77.5098	64.2333	45.9024	49.0341	43.8604	0.62858	0.0921589
919	MMAR_0920	MMAR_0920	conserved protein	492	131.356	167.632	160.412	70.5341	69.7985	64.592	0.446071	1.05692e-06
920	tyrT	MMAR_5491	#N/A	86	36.3787	23.9005	28.1793	91.0451	69.8505	88.6058	2.82055	1.12355e-09
921	MMAR_0921	MMAR_0921	ABC-type transporter	2385	31.8572	29.9483	29.0607	48.6366	59.4418	44.948	1.68408	7.13694e-18
922	MMAR_0922	MMAR_0922	ABC transporter, ATP-binding protein	735	15.0804	11.1861	13.0788	74.4387	96.4413	79.0521	6.35229	6.55791e-71
923	MMAR_0923	MMAR_0923	transcriptional regulator	606	12.5379	11.1647	12.397	134.31	222.377	129.031	13.4549	1.65769e-86
924	MMAR_0924	MMAR_0924	carveol-like dehydrogenase	813	66.5184	55.0942	68.8572	28.8925	32.2647	22.58	0.439635	5.7695e-06
925	nhaP	MMAR_0925	ion antiporter, NhaP	1221	29.7226	31.4938	32.8812	35.7843	42.0648	44.8917	1.3044	4.1868e-07
926	MMAR_0926	MMAR_0926	PPE family protein	2202	107.533	104.74	99.3065	119.361	120.625	182.465	1.35583	5.73438e-06
927	MMAR_0927	MMAR_0927	conserved hypothetical membrane protein	198	100.674	86.0761	79.9646	86.4128	86.4665	122.453	1.1073	0.0103814
928	cyp189A6	MMAR_0928	cytochrome P450 189A6 Cyp189A6	1221	54.4671	60.6028	50.0164	50.8264	43.2947	43.4024	0.83304	0.395551
929	MMAR_0929	MMAR_0929	TetR-family transcriptional regulator	624	45.2668	43.6453	39.3546	136.942	159.805	179.29	3.71131	8.70259e-49
930	embR_2	MMAR_0930	transcriptional regulatory protein EmbR_2	831	37.2179	31.2274	32.9538	62.3496	63.7341	77.4222	2.00698	1.77197e-17
931	MMAR_0931	MMAR_0931	hypothetical protein	720	5.71087	8.6833	7.40488	13.4257	8.62137	20.9264	1.97135	3.91922e-05
932	MMAR_0932	MMAR_0932	PPE family protein	3666	40.1586	33.9677	38.2969	208.36	208.486	639.142	9.39297	6.18589e-09
933	MMAR_0933	MMAR_0933	hypothetical membrane protein	366	22.7132	19.8899	27.3683	26.4112	28.4491	33.5958	1.26418	0.00201152
934	MMAR_0934	MMAR_0934	methyltransferase/methylase	1023	139.717	150.525	131.476	65.8608	85.8304	68.9858	0.523281	6.49478e-05
935	MMAR_0935	MMAR_0935	adenylate cyclase	825	88.4124	85.3321	90.5721	64.3263	82.4011	76.9357	0.846194	0.286105
936	atsA_1	MMAR_0936	arylsulfatase AtsA_1	2343	43.5683	34.1039	35.822	47.1568	75.3778	67.411	1.67361	1.01367e-10
937	gatA_1	MMAR_0937	peptide amidase, GatA_1	1503	10.5862	9.40198	7.52447	20.838	23.914	27.2509	2.61709	6.1444e-21
938	cyp135B4	MMAR_0938	cytochrome P450 135B4 Cyp135B4	1392	25.365	21.78	22.9226	32.43	42.3636	36.7021	1.59126	1.33822e-12
939	MMAR_0939	MMAR_0939	oxidoreductase	1170	20.4751	13.2491	13.1182	55.3553	72.0515	58.4681	3.96809	9.60317e-37
940	galT	MMAR_0940	galactose-1-phosphate uridylyltransferase, GalT	1077	43.1583	36.977	40.6528	18.0406	25.8432	21.7887	0.5437	0.00388956
941	galK	MMAR_0941	galactokinase, GalK	1101	26.3048	22.7138	28.0274	11.6771	14.1858	11.0894	0.479614	0.000270818
942	MMAR_0942	MMAR_0942	transcriptional regulator	1023	18.3494	19.2551	21.0045	31.6548	31.2199	28.7794	1.56382	1.36793e-10
943	MMAR_0943	MMAR_0943	PE-PGRS family protein	4278	10.9906	8.80859	10.8765	23.206	16.0546	26.678	2.14954	5.369e-13
944	MMAR_0944	MMAR_0944	conserved hypothetical protein	804	612.705	502.889	565.866	525.527	773.557	446.315	1.03803	0.0139632
945	MMAR_0945	MMAR_0945	conserved hypothetical membrane protein	2277	159.265	146.162	154.217	100.91	132.921	74.4228	0.670636	0.291416
946	MMAR_0946	MMAR_0946	conserved hypothetical protein	774	14.667	14.3846	14.194	26.1021	31.174	28.0809	1.97378	1.03097e-14
947	MMAR_0947	MMAR_0947	conserved hypothetical membrane protein	1521	33.6746	30.8564	35.7431	30.6964	31.4641	31.6536	0.935577	0.0375662
948	MMAR_0948	MMAR_0948	conserved hypothetical protein	486	17.105	23.085	23.6025	11.7351	10.5063	11.7594	0.53299	0.0526192
949	lppF	MMAR_0949	conserved lipoprotein, LppF	1296	31.5202	33.1076	27.9241	11.3373	16.6865	11.2249	0.424072	3.3174e-06
950	lpqN	MMAR_0950	conserved lipoprotein, LpqN	687	398.536	331.105	313.48	93.4289	115.858	118.985	0.314702	1.5632e-17
951	MMAR_0951	MMAR_0951	hypothetical protein	150	69.1264	41.6798	43.6215	350.572	399.809	481.452	7.97676	3.99615e-56
952	MMAR_0952	MMAR_0952	alpha-1,2-mannosidase	2640	35.0778	31.5973	27.141	26.9491	30.8321	32.472	0.962022	0.024053
953	MMAR_0953	MMAR_0953	conserved integral membrane protein	2376	68.3574	64.3768	71.8729	42.8809	40.1572	50.4756	0.652537	0.169592
954	MMAR_5583	pseudo=true	#N/A	417	95.8183	93.0372	87.5607	39.4079	41.5362	48.5912	0.468624	4.48583e-05
955	MMAR_0954	MMAR_0954	imidazolonepropionase	1263	44.163	39.4652	40.4222	23.7262	21.7995	17.8943	0.511244	0.000430468
956	MMAR_0955	MMAR_0955	conserved protein	942	79.1393	79.0066	78.9797	59.4152	59.8376	44.9506	0.692475	0.379658
957	recD	MMAR_0956	exodeoxyribonuclease V (alpha chain), RecD	1764	24.8299	25.1493	22.8054	8.05543	9.98921	6.52876	0.337618	2.66203e-11
958	recB	MMAR_0957	exodeoxyribonuclease V (beta chain), RecB	3333	33.7651	35.2801	33.7373	29.3215	37.218	38.1389	1.01845	0.00302433
959	recC	MMAR_0958	exodeoxyribonuclease V (gamma chain), RecC	3300	24.8931	21.0735	24.7972	24.342	28.094	26.0563	1.10922	5.67537e-05
960	MMAR_0959	MMAR_0959	nitroreductase	516	39.1504	29.3777	33.8151	50.9553	62.2834	50.6798	1.60166	1.09319e-09
961	cynS	MMAR_0960	cyanate lyase, CynS	477	117.684	84.5662	106.183	59.5798	78.2902	70.9801	0.677131	0.350957
962	MMAR_0961	MMAR_0961	conserved hypothetical transmembrane protein	1005	104.419	109.93	127.561	61.3655	70.1332	61.6053	0.56478	0.00236069
963	echA3	MMAR_0962	enoyl-CoA hydratase, EchA3	696	400.703	437.939	492.343	124.165	171.037	117.571	0.310126	7.00946e-17
964	MMAR_0963	MMAR_0963	conserved hypothetical membrane protein	831	312.05	337.524	324.289	273.943	314.574	299.686	0.912041	0.0266045
965	gloB	MMAR_0965	glyoxalase II, GloB	717	1007.57	1018.29	1085.86	537.927	576.558	535.615	0.530285	2.82174e-06
966	MMAR_0966	MMAR_0966	conserved protein	210	5022.73	5837.63	5301.9	2103.62	2420.98	1871.63	0.39575	1.46617e-13
967	thrT	MMAR_5492	#N/A	73	247.346	349.613	308.737	174.792	193.381	193.349	0.619989	0.153281
968	metT	MMAR_5493	#N/A	77	5024.28	5959.45	5411.25	775.832	933.578	935.644	0.161333	1.505e-60
969	rpmG2	MMAR_0967	50S ribosomal protein L33 type 2, RpmG2	168	9464.44	9591.06	10053.3	1725.01	2212.75	1516.91	0.187389	3.21235e-49
970	MMAR_0968	MMAR_0968	conserved protein	480	4380.92	4423.13	4708.83	828.501	1059.39	802.42	0.199092	2.79055e-54
971	MMAR_0969	MMAR_0969	conserved protein	429	1091.82	1121.35	1362.72	223.524	303.625	275.318	0.22441	1.08872e-31
972	MMAR_0970	MMAR_0970	conserved protein	501	1210.39	1201.57	1372.46	300.029	335.529	335.479	0.256588	5.51852e-36
973	trpT	MMAR_5494	#N/A	73	713.876	816.546	697.147	165.523	113.834	123.364	0.180789	2.38176e-26
974	secE	MMAR_0971	preprotein translocase (tail-anchored membrane protein), SecE	489	1662.35	1934.95	1837.96	555.281	683.431	415.606	0.304368	5.36072e-16
975	nusG	MMAR_0972	transcription antitermination protein, NusG	714	1612.73	1695.72	1640.84	548.988	623.571	445.816	0.326991	3.21753e-20
976	rplK	MMAR_0973	50S ribosomal protein L11, RplK	429	3843.67	4161	4050.32	854.664	948.448	691.122	0.206905	4.24343e-46
977	rplA	MMAR_0974	50S ribosomal protein L1, RplA	708	858.02	941.958	965.373	253.814	260.055	210.365	0.261896	1.07848e-32
978	MMAR_0975	MMAR_0975	RNA polymerase sigma factor	1227	47.2071	54.5829	54.3804	11.896	16.7273	12.8441	0.265527	6.40082e-20
979	MMAR_0976	MMAR_0976	conserved hypothetical protein	699	192.842	205.471	185.136	51.0292	54.2849	42.4908	0.25333	2.00507e-30
980	mmaA4	MMAR_0977	methoxy mycolic acid synthase 4, MmaA4	900	507.125	494.068	474.451	214.06	224.823	207.147	0.437795	2.74738e-13
981	mmaA3	MMAR_0978	methoxy mycolic acid synthase 3, MmaA3	882	1455.54	1632.47	1425.2	287.475	349.963	237.981	0.193968	1.80488e-43
982	mmaA5_1	MMAR_0979	methoxy mycolic acid synthase 5 MmaA5_1	867	107.43	102.338	100.813	56.9734	63.5127	51.336	0.553229	0.000503536
983	mmaA1	MMAR_0980	methoxy mycolic acid synthase 1 Mma1	861	31.976	34.4166	33.1191	53.5532	56.9784	44.7543	1.56048	1.03046e-11
984	lipG1	MMAR_0981	lipase/esterase LipG1	945	125.426	114.916	116.768	60.3518	90.3721	80.8192	0.648378	0.144632
985	MMAR_0982	MMAR_0982	conserved hypothetical protein	1386	96.5463	108.383	110.097	39.3356	46.52	34.237	0.381214	3.00408e-12
986	lipG2	MMAR_0983	lipase/esterase LipG2	930	20.8571	21.7332	21.7152	21.6197	23.4688	25.8845	1.10369	0.0019477
987	amiD	MMAR_0984	amidase, AmiD	1401	56.1464	52.4498	43.8786	37.8795	52.2392	40.1747	0.854524	0.3118
988	MMAR_0985	MMAR_0985	alpha-mannosidase	4200	17.7924	19.9427	17.714	11.83	10.7747	10.0612	0.589114	0.0131937
989	fabD2	MMAR_0986	malonyl CoA-acyl carrier protein transacylase, FabD2	618	20.9728	19.2629	19.9991	15.9544	11.8264	9.80816	0.624041	0.259119
990	MMAR_0987	MMAR_0987	carbohydrate kinase	909	59.4934	59.6396	60.1633	45.0891	40.4221	45.7252	0.731953	0.757503
991	MMAR_0988	MMAR_0988	transposase for ISMyma04	972	66.6728	71.1053	66.9847	76.6758	80.8575	72.0709	1.12132	1.10735e-05
992	MMAR_0989	MMAR_0989	PE-PGRS family protein	3153	27.2444	26.4835	35.6377	151.574	93.8001	175.079	4.70487	5.6335e-31
993	rplJ	MMAR_0990	50S ribosomal protein L10, RplJ	621	1886.49	1777.28	1883.71	140.25	198.142	157.706	0.0894278	1.51948e-121
994	rplL	MMAR_0991	50S ribosomal protein L7/L12, RplL	393	5209.5	4162.75	4570.16	292.947	429.519	308.25	0.0739266	1.27932e-110
995	MMAR_0992	MMAR_0992	transcriptional regulatory protein	738	78.3655	79.0288	70.7103	49.1185	53.3155	50.688	0.671279	0.212753
996	MMAR_0993	MMAR_0993	dioxygenase	1503	10.5267	10.8835	9.94305	34.4727	37.2366	37.8516	3.49441	3.17685e-48
997	mkl	MMAR_0994	ribonucleotide-transport ATP-binding protein ABC transporter, Mkl	987	3246.75	3173.24	2868.9	1023.06	1138.44	770.555	0.315652	2.35619e-18
998	rpoB	MMAR_0995	DNA-directed RNA polymerase, beta subunit, RpoB	3531	407.244	410.099	448.239	166.584	193.462	133.137	0.389688	8.01012e-12
999	rpoC	MMAR_0996	DNA-directed RNA polymerase, beta chain, RpoC	3951	638.315	694.339	708.91	95.4908	133.137	93.4957	0.157783	2.10147e-58
1000	MMAR_5546	MMAR_5546	PE-PGRS family protein	192	33.9859	42.8218	40.811	21.649	30.2443	31.119	0.705775	0.710306
1001	MMAR_0997	MMAR_0997	ceramidase	1914	126.282	118.532	130.245	53.484	62.8752	70.1694	0.497332	2.20317e-05
1002	MMAR_0998	MMAR_0998	conserved hypothetical protein	867	19.6921	19.3612	23.1999	20.9608	20.555	17.5781	0.949252	0.0962659
1003	end	MMAR_0999	endonuclease IV (apurinase)	759	121.303	127.732	127.716	63.5519	80.5965	54.5336	0.527356	0.000471723
1004	lpqP	MMAR_1000	conserved lipoprotein, LpqP	849	169.51	166.344	160.99	127.862	139.506	113.62	0.766817	0.933361
1005	MMAR_1001	MMAR_1001	acyl-CoA dehydrogenase	1629	63.6523	51.3651	59.0109	53.7622	53.7164	53.8476	0.927012	0.0388328
1006	echA4	MMAR_1002	enoyl-CoA hydratase, EchA4	939	40.5528	37.4861	48.3479	31.3982	29.1081	34.4893	0.751625	0.951927
1007	MMAR_1003	MMAR_1003	conserved hypothetical regulatory protein	732	36.2679	37.0888	37.3003	33.2782	34.4672	19.9919	0.792876	0.809473
1008	echA5	MMAR_1004	enoyl-CoA hydratase, EchA5	774	111.099	109.101	107.812	97.2896	101.283	96.3253	0.899046	0.0507712
1009	mmpL5	MMAR_1005	conserved transmembrane transport protein, MmpL5	2895	84.1694	84.7856	98.6387	201.077	210.613	192.297	2.25711	5.99573e-37
1010	mmpS5	MMAR_1006	conserved transmembrane proteinm, MmpS5	429	86.2621	100.616	101.493	433.529	486.359	357.47	4.42955	4.79992e-66
1011	MMAR_1007	MMAR_1007	transcriptional regulator	501	148.979	166.842	172.364	1400.58	1962.01	1204.68	9.35562	2.96791e-107
1012	MMAR_1008	MMAR_1008	conserved hypothetical membrane protein	477	93.1355	89.7731	79.087	520.816	606.592	345.46	5.62173	9.4843e-56
1013	MMAR_1009	MMAR_1009	conserved hypothetical transmembrane protein	378	473.423	487.579	412.878	439.596	468.282	398.827	0.951106	0.0114667
1014	MMAR_1010	MMAR_1010	transcription regulator, TetR family	648	170.223	191.905	196.716	151.412	166.247	129.487	0.800129	0.635072
1015	rpsL	MMAR_1011	30S ribosomal protein S12, RpsL	375	1730.3	1819.98	1852.57	461.931	574.016	341.288	0.254909	3.10963e-22
1016	rpsG	MMAR_1012	30S ribosomal protein S7, RpsG	471	2080.78	2082.17	2207.14	566.035	693.394	454.654	0.269083	5.08704e-25
1017	fusA1	MMAR_1013	elongation factor G, FusA1	2106	2336.3	2542.55	2580.76	385.926	461.042	349.74	0.160425	4.19196e-73
1018	tuf	MMAR_1014	iron-regulated elongation factor Ef-tu, Tuf	1191	1560.87	1669.65	1733.36	177.098	223.356	170.93	0.115108	2.27955e-104
1019	MMAR_1015	MMAR_1015	conserved membrane protein	810	116.535	128.148	139.222	104.78	112.356	135.875	0.919527	0.0879202
1020	MMAR_1016	MMAR_1016	short-chain dehydrogenase/reductase	828	120.047	135.706	123.805	157.84	165.414	129.47	1.19277	2.60553e-06
1021	MMAR_1017	MMAR_1017	ferredoxin reductase	1239	253.084	251.677	312.886	107.588	111.836	121.816	0.417343	3.84299e-09
1022	MMAR_1018	MMAR_1018	conserved hypothetical protein	1062	44.5254	37.8219	45.6387	17.3852	17.7235	16.4704	0.403006	1.84076e-08
1023	MMAR_1019	MMAR_1019	transcriptional regulator	594	35.8152	35.1802	34.1345	15.4599	14.8325	15.4525	0.435127	3.11333e-05
1024	MMAR_1020	MMAR_1020	conserved hypothetical protein	312	226.62	188.855	223.959	328.724	426.148	271.433	1.60502	1.20292e-10
1025	pqqE	MMAR_1021	coenzyme PQQ synthesis protein E, PqqE	1176	166.614	164.369	176.948	253.993	318.747	195.421	1.51234	8.61147e-10
1026	lldD1	MMAR_1022	L-lactate dehydrogenase (cytochrome) LldD1	1173	307.636	322.204	314.858	258.186	264.85	252.689	0.821136	0.32788
1027	MMAR_1023	MMAR_1023	Creatinine amidohydrolase	753	524.217	609.172	482.538	75.0984	83.4991	70.0326	0.141485	5.46705e-71
1028	MMAR_1024	MMAR_1024	membrane glycosyl transferase	1413	180.04	198.198	155.387	37.763	42.8677	37.0146	0.220464	7.10213e-39
1029	MMAR_1025	MMAR_1025	dehydrogenase	1437	42.4233	44.5203	35.9212	31.549	34.6968	37.24	0.842274	0.337446
1030	MMAR_1026	MMAR_1026	transcriptional regulator (TetR family)	636	127.616	137.084	119.266	206.705	212.517	158.207	1.50386	2.56061e-11
1031	MMAR_1027	MMAR_1027	PPE family protein	1986	49.1046	44.5898	40.1055	62.3505	66.4436	88.0309	1.62052	1.53243e-10
1032	MMAR_1028	MMAR_1028	PPE family protein	4197	30.2218	32.0781	29.4097	93.4637	74.1888	133.695	3.28588	1.06627e-24
1033	MMAR_1029	MMAR_1029	lipase	1332	12.5492	14.2739	11.644	12.6274	19.7683	25.8086	1.51309	4.84693e-05
1034	MMAR_5549	MMAR_5549	conserved hypothetical protein	321	54.3009	69.6354	66.9396	8.43185	6.86175	9.4415	0.129587	4.73737e-22
1035	rpsJ	MMAR_1030	30S ribosomal protein S10, RpsJ	306	1625.04	1722.11	1842.38	351.912	431.886	242.514	0.197766	2.1941e-28
1036	rplC	MMAR_1031	50S ribosomal protein L3 RplC	654	1623.19	1710.51	1747.03	285.857	362.205	228.661	0.172558	1.78118e-45
1037	rplD	MMAR_1032	50S ribosomal protein L4, RplD	675	1081.79	1112.22	1190.76	163.973	206.023	122.897	0.14562	8.50412e-49
1038	rplW	MMAR_1033	50S ribosomal protein L23, RplW	303	1153.48	1197.03	1210.37	148.028	198.256	139.462	0.136411	3.3982e-71
1039	rplB	MMAR_1034	50S ribosomal protein L2, RplB	843	1642.38	1760.82	1767.01	193.33	241.925	171.438	0.117344	2.19727e-91
1040	rpsS	MMAR_1035	50S ribosomal protein S19, RpsS	282	2431.21	2545.01	2592.71	268.057	306.748	211.874	0.103935	7.77815e-94
1041	rplV	MMAR_1036	50S ribosomal protein L22, RplV	531	745.065	761.437	787.268	64.2614	93.1428	47.4544	0.0893109	3.53006e-62
1042	rpsC	MMAR_1037	30S ribosomal protein S3, RpsC	828	844.324	823.129	826.244	63.3927	99.6354	59.8196	0.0893644	1.69353e-78
1043	rplP	MMAR_1038	50S ribosomal protein L16, RplP	417	996.553	983.566	978.471	108.951	160.863	114.21	0.1298	1.91532e-70
1044	rpmC	MMAR_1039	50S ribosomal protein L29, RpmC	243	1987.13	1890.85	1832.36	142.014	234.847	142.182	0.0908955	4.19196e-73
1045	rpsQ	MMAR_1040	30S ribosomal protein S17, RpsQ	360	617.767	606.404	590.371	64.9805	93.4445	66.6278	0.124027	2.16253e-72
1046	atsA	MMAR_1041	arylsulfatase AtsA	2370	112.96	110.144	114.627	71.7035	89.9805	79.4674	0.714034	0.459117
1047	MMAR_1042	MMAR_1042	conserved protein	705	112.337	109.697	123.291	27.2856	32.521	31.9347	0.265667	2.74223e-24
1048	MMAR_1043	MMAR_1043	conserved protein	882	95.8737	92.3435	85.6347	26.5226	30.4217	22.5807	0.290394	9.3049e-21
1049	MMAR_1044	MMAR_1044	conserved transmembrane protein	939	96.8127	106.895	90.2436	34.2806	46.1678	37.2558	0.400421	4.16976e-10
1050	rplN	MMAR_1045	50S ribosomal protein L14, RplN	369	920.765	1059.75	1049.49	333.482	414.043	250.859	0.329499	2.91826e-13
1051	rplX	MMAR_1046	50S ribosomal protein L24, RplX	324	2289.59	2274.84	2367.32	693.065	822.274	541.2	0.296684	7.99574e-21
1052	rplE	MMAR_1047	50S ribosomal protein L5, RplE	573	1026.79	1142.51	1135.72	309.902	373.044	275.946	0.290132	3.24009e-26
1053	rpsN	MMAR_1048	30S ribosomal protein S14, RpsN	186	1480.66	1567.37	1496.18	369.51	437.617	314.245	0.24677	1.4762e-33
1054	rpsH	MMAR_1049	30S ribosomal protein S8, RpsH	399	1265.99	1367.29	1400.6	242.269	256.194	216.589	0.177262	4.41961e-67
1055	rplF	MMAR_1050	50S ribosomal protein L6, RplF	540	949.329	997.113	1091.43	154.485	178.36	145.603	0.157494	6.62467e-73
1056	rplR	MMAR_1051	50S ribosomal protein L18, RplR	408	3362.77	3655.38	4104.17	510.809	624.517	530.801	0.1498	1.18074e-72
1057	rpsE	MMAR_1052	30S ribosomal protein S5, RpsE	675	1249.44	1256.61	1394.09	151.37	192.674	152.787	0.127388	9.17185e-92
1058	rpmD	MMAR_1053	50S ribosomal protein L30, RpmD	219	827.753	767.272	858.339	69.2988	110.634	59.705	0.0976772	1.0562e-57
1059	rplO	MMAR_1054	50S ribosomal protein L15, RplO	441	676.386	637.763	695.885	60.4979	85.3623	52.6228	0.0987461	2.03948e-76
1060	MMAR_1055	MMAR_1055	flavin-dependent oxidoreductase	927	195.361	176.646	204.086	25.0266	30.4569	23.8198	0.137657	1.96378e-68
1061	ssp	MMAR_1056	protease iv, Ssp	1803	108.177	103.789	112.815	377.707	386.261	280.524	3.21599	4.10874e-48
1062	MMAR_1057	MMAR_1057	O-methyltransferase	915	65.0624	79.466	81.3985	100.468	109.42	79.589	1.28129	3.45876e-06
1063	MMAR_1058	MMAR_1058	O-methyltransferase	903	21.5797	23.3315	28.6265	32.864	27.6076	18.987	1.08051	0.02684
1064	MMAR_1059	MMAR_1059	O-methyltransferase	975	22.8282	23.2775	23.5299	61.7666	58.7365	51.1559	2.4651	2.3e-29
1065	adh_1	MMAR_1060	#N/A	2003	30.2124	24.8849	20.3665	12.3546	15.1953	13.5314	0.544384	0.00735822
1066	MMAR_1062	MMAR_1062	methyltransferase	681	27.4332	24.1462	18.0303	26.8278	25.14	30.0084	1.17766	0.00251388
1067	MMAR_1063	MMAR_1063	transcriptional regulatory protein	861	40.8006	44.1646	44.753	62.5348	69.0717	48.7772	1.39058	6.55752e-08
1068	fucA	MMAR_1064	L-fuculose-1-phosphate aldolase FucA	657	22.4489	17.7283	20.4103	18.8328	19.0485	22.8013	1.00157	0.0565969
1069	serA2	MMAR_1065	D-3-phosphoglycerate dehydrogenase SerA2	990	20.4959	19.8105	20.8071	10.6429	20.125	14.8693	0.746762	0.880198
1070	xylB	MMAR_1066	D-xylulose-kinase (xylulokinase), XylB	1359	27.6911	29.178	28.8884	12.2343	17.7547	15.2922	0.528015	0.00190529
1071	MMAR_1067	MMAR_1067	conserved protein	666	356.208	332.029	392.986	458.071	469.477	358.98	1.18988	6.59825e-06
1072	MMAR_1068	MMAR_1068	O-methyltransferase	909	147.996	150.559	154.718	120.273	123.579	95.9276	0.749614	0.879842
1073	MMAR_1069	MMAR_1069	O-methyltransferase	951	67.4871	51.8724	68.9735	69.6274	65.6933	53.5396	1.0028	0.0204763
1074	secY	MMAR_1070	preprotein translocase, SecY	1326	854.305	890.731	834.306	149.59	173.812	127.407	0.174777	6.3325e-63
1075	adk	MMAR_1071	adenylate kinase (ATP-AMP transphosphorylase), Adk	546	2042.49	2075.99	2180.78	310.532	403.41	335.901	0.166661	4.24178e-73
1076	mapA	MMAR_1072	methionine aminopeptidase, MapA	801	332.888	322.901	381.917	42.8416	44.9973	42.0528	0.125172	1.03659e-82
1077	sigL	MMAR_1073	alternative RNA polymerase sigma factor (RpoE), SigL	534	290.258	313.705	294.683	160.385	155.053	176.427	0.54734	0.000594991
1078	MMAR_1074	MMAR_1074	conserved hypothetical membrane protein	747	80.8916	80.5989	80.9968	69.102	62.9933	79.5209	0.87269	0.202119
1079	MMAR_1075	MMAR_1075	transcriptional regulator	501	76.1846	83.0793	76.1046	44.3772	49.56	45.4565	0.592236	0.0191815
1080	MMAR_1076	MMAR_1076	conserved protein	549	55.3584	47.7357	51.7937	50.7096	54.1628	47.6335	0.984621	0.0180204
1081	mmsB	MMAR_1077	3-hydroxyisobutyrate dehydrogenase, MmsB	885	110.699	94.4498	128.701	85.8518	68.3299	58.8043	0.637969	0.190892
1082	fadE9	MMAR_1078	acyl-CoA dehydrogenase, FadE9	1173	168.792	160.919	210.594	89.166	86.7187	77.7335	0.469398	4.73315e-06
1083	mmsA	MMAR_1079	methylmalonate semialdehyde dehydrogenase, MmsA	1521	158.5	127.818	189.231	95.2034	99.9875	99.4015	0.619478	0.0751271
1084	MMAR_1080	MMAR_1080	transmembrane carbohydrate transport protein	1563	48.4969	57.2053	56.5929	39.5195	47.0169	47.8666	0.82814	0.422228
1085	rmlC	MMAR_1081	dTDP-4-dehydrorhamnose 3,5-epimerase, RmlC	606	146.767	184.148	161.961	36.8476	60.9636	56.5849	0.313256	7.94507e-12
1086	rmlB	MMAR_1082	dTDP-glucose-4,6-dehydratase, RmlB	996	94.8621	95.3601	96.7582	38.8213	54.1809	40.8617	0.466457	1.09109e-06
1087	MMAR_1083	MMAR_1083	conserved hypothetical protein	861	37.8937	39.589	39.9681	58.044	66.2809	48.6766	1.47297	4.81418e-10
1088	MMAR_1084	MMAR_1084	conserved protein	897	12.4565	12.4121	12.5178	65.3056	72.2152	77.8073	5.75953	1.24156e-73
1089	infA	MMAR_1085	translation initiation factor IF-1, InfA	222	4799.55	5539.05	5294.04	1176.53	1475.63	894.004	0.226843	5.0388e-27
1090	rpmJ	MMAR_1086	50S ribosomal protein L36 RpmJ	114	2786.7	3115.47	3056.2	613.061	781.632	541.58	0.216141	4.56064e-37
1091	rpsM	MMAR_1087	30S ribosomal protein S13, RpsM	375	1059.78	1050.56	1071.9	198.744	236.548	159.098	0.186783	3.6447e-46
1092	rpsK	MMAR_1088	30S ribosomal protein S11, RpsK	417	914.24	910.039	931.591	128.887	169.746	113.795	0.149654	8.13239e-61
1093	rpsD	MMAR_1089	30S ribosomal protein S4, RpsD	606	873.373	893.039	943.106	135.427	158.77	116.171	0.151454	2.15214e-70
1094	rpoA	MMAR_1090	DNA-directed RNA polymerase (alpha chain), RpoA	1044	424.591	402.869	458.298	38.8883	58.211	29.1128	0.0981617	1.55037e-53
1095	rplQ	MMAR_1091	50S ribosomal protein L17, RplQ	570	910.969	911.728	936.912	54.9465	103.456	49.6765	0.0754018	1.00597e-58
1096	truA	MMAR_1092	pseudouridine synthase a, TruA	714	385.468	367.883	391.571	31.274	39.5428	31.7747	0.0896057	4.72045e-121
1097	cycA	MMAR_1093	D-serine/D-alanine/glycine transporter, CycA	1476	685.547	693.097	680.395	43.6172	61.0482	45.9947	0.0731701	3.13448e-145
1098	MMAR_1094	MMAR_1094	PPE family protein	1143	10.8704	8.39202	8.62224	8.88	9.28489	12.9547	1.11601	0.0200795
1099	MMAR_1095	MMAR_1095	PPE family protein	1197	11.2014	12.8072	10.7302	11.0636	14.6373	16.8554	1.22503	0.00127709
1100	MMAR_1096	MMAR_1096	conserved hypothetical membrane protein	1659	31.3045	28.806	27.3164	17.4801	16.9581	16.3893	0.581372	0.0106088
1101	cut4	MMAR_1097	cutinase precursor, Cut4	696	144.741	142.124	170.73	118.193	157.659	111.972	0.847526	0.356452
1102	cut3	MMAR_1098	cutinase precursor, Cut3	804	95.6136	90.3305	96.2534	137.543	160.888	165.106	1.6426	3.5488e-17
1103	MMAR_1099	MMAR_1099	conserved hypothetical membrane protein	1509	5.21279	4.99445	6.20977	8.51986	6.03767	9.64047	1.47396	0.000166035
1104	mycP4	MMAR_1100	membrane-anchored serine protease (mycosin), MycP4	1374	3.51305	4.36321	4.58579	11.8193	8.01536	10.7137	2.45131	2.44528e-11
1105	MMAR_1101	MMAR_1101	conserved hypothetical membrane protein	1383	2.06826	2.22933	2.57002	8.73691	7.23927	9.32915	3.68473	1.41891e-17
1106	MMAR_1102	MMAR_1102	conserved membrane protein	3681	4.83242	3.69935	4.10376	11.0032	10.3628	12.5148	2.68139	2.83392e-24
1107	MMAR_1103	MMAR_1103	conserved hypothetical protein	1245	10.7696	9.14907	9.01887	9.31712	9.40878	12.0325	1.06292	0.0248398
1108	esxU	MMAR_1104	EsaT-6 like protein, EsxU	354	34.846	31.2091	46.0951	49.971	75.5136	76.8076	1.80376	4.3795e-08
1109	esxT	MMAR_1105	EsaT-6 like protein, EsxT	297	5.41743	4.32543	5.16778	6.18397	3.70811	5.248	1.01539	0.404726
1110	rplM	MMAR_1106	50S ribosomal protein L13, RplM	444	725.569	794.324	846.376	173.083	214.219	189.761	0.24387	1.52238e-36
1111	rpsI	MMAR_1107	ribosomal protein S9, RpsI	459	390.851	410.678	417.102	69.919	90.9579	67.3494	0.187281	3.06138e-48
1112	mrsA	MMAR_1108	phosphomannomutase, MrsA	1338	271.102	295.528	305.01	87.5622	106.33	73.9074	0.307236	2.85627e-20
1113	MMAR_1109	MMAR_1109	conserved hypothetical protein	312	79.3601	84.82	79.7449	15.4912	20.2164	10.824	0.190762	1.20042e-18
1114	MMAR_1110	MMAR_1110	conserved hypothetical protein	1398	20.6525	22.0541	16.2948	9.47291	11.0289	8.67159	0.494452	0.00119869
1115	MMAR_1111	MMAR_1111	coenzyme F420-dependent oxidoreductase	1044	32.5357	29.6963	25.9983	28.6107	26.3724	31.1035	0.975702	0.0342149
1116	MMAR_1112	MMAR_1112	conserved protein	840	55.548	46.5942	47.6028	120.141	134.684	137.619	2.62075	4.02153e-38
1117	MMAR_1113	MMAR_1113	conserved hypothetical transmembrane protein	471	44.0295	35.6393	47.5079	138.122	141.145	156.27	3.42466	2.01756e-39
1118	glmS	MMAR_1114	glucosamine-fructose-6-phosphate aminotransferase, GlmS	1878	126.799	130.791	127.279	36.8028	44.8883	31.9072	0.295161	5.80425e-24
1119	MMAR_1115	MMAR_1115	conserved hypothetical transmembrane protein	843	50.7908	51.4064	54.7161	14.4482	13.7768	13.7643	0.267595	1.48365e-19
1120	MMAR_1116	MMAR_1116	conserved hypothetical transmembrane protein	714	67.8544	69.2105	63.8098	29.6494	32.9524	39.0513	0.506052	0.00051656
1121	MMAR_1117	MMAR_1117	conserved transmembrane protein	1434	91.1329	98.6633	90.864	115.675	130.211	112.195	1.27585	2.55029e-10
1122	gadB	MMAR_1118	glutamate decarboxylase, GadB	1386	81.5194	87.9298	77.7498	147.718	131.542	108.334	1.56794	2.90738e-12
1123	alr	MMAR_1119	alanine racemase, Alr	1167	147.984	127.108	144.602	124.828	141.213	86.0726	0.83898	0.44887
1124	MMAR_1120	MMAR_1120	conserved hypothetical hydrolase	1122	188.335	186.553	182.224	110.967	123.766	93.7695	0.589651	0.00443073
1125	MMAR_1121	MMAR_1121	conserved hypothetical protein	471	280.119	280.205	264.981	151.873	132.429	151.122	0.527593	0.000228303
1126	MMAR_1122	MMAR_1122	conserved hypothetical protein	627	34.3579	36.3336	39.8105	10.6378	13.5728	11.739	0.325329	9.12084e-10
1127	rimI	MMAR_1123	ribosomal-protein-alanine acetyltransferase, RimI	477	99.6943	128.196	107.877	27.1554	28.9653	30.1348	0.256891	3.50096e-19
1128	gcp	MMAR_1124	O-sialoglycoprotein endopeptidase Gcp (glycoprotease)	1032	55.6074	53.2782	52.4447	20.4196	22.4104	24.4169	0.416827	1.42349e-08
1129	groES	MMAR_1125	10 kDa chaperone (GroES)	303	2431.46	1904.23	2474.6	2667.7	2963.92	2201.1	1.15013	8.53079e-05
1130	groEL1	MMAR_1126	60 kDa chaperone (GroEL1)	1620	365.717	308.264	409.238	517.457	547.936	427.562	1.37826	7.70588e-09
1131	MMAR_1127	MMAR_1127	conserved hypothetical protein	1221	59.9577	59.1999	62.2559	50.8264	48.0506	41.4167	0.773336	0.869293
1132	MMAR_1128	MMAR_1128	conserved hypothetical membrane protein	438	94.8978	82.1239	78.3829	16.3316	18.9723	16.409	0.202474	7.80611e-25
1133	MMAR_1129	MMAR_1129	PPE family protein	1716	2121.65	1883.41	1649.6	858.72	1077.56	808.243	0.485357	2.8274e-06
1134	MMAR_5550	MMAR_5550	hypothetical protein	483	20.5425	24.8242	15.7213	17.6119	11.4007	12.7289	0.683301	0.626178
1135	MMAR_1130	MMAR_1130	PPE family protein	1695	45.5112	33.7521	35.9819	57.3718	101.3	115.456	2.37865	2.09248e-13
1136	MMAR_1131	MMAR_1131	metal-dependent hydrolase	1656	64.1259	64.7498	68.1952	35.6657	46.6739	35.8709	0.599837	0.0128506
1137	whiB3	MMAR_1132	WhiB-like regulatory protein, WhiB3	309	40.7885	39.0801	41.8281	43.7965	39.5292	34.4687	0.967935	0.0952438
1138	MMAR_1133	MMAR_1133	conserved hypothetical protein	873	67.8854	56.7033	69.214	22.367	29.5885	21.1273	0.377098	1.91362e-09
1139	sigD	MMAR_1134	alternative RNA polymerase sigma-D factor, SigD	594	905.914	1007.39	873.082	1218.4	1407.4	887.933	1.26104	6.18313e-06
1140	MMAR_1135	MMAR_1135	conserved hypothetical protein	945	143.682	136.576	139.336	184.738	241.027	140.197	1.34883	1.44362e-06
1141	MMAR_1136	MMAR_1136	conserved hypothetical protein	414	731.078	738.313	634.147	345.566	479.798	330.263	0.549373	0.0015636
1142	guaB2	MMAR_1137	inosine-5'-monophosphate (imp) dehydrogenase, GuaB2	1599	384.327	356.607	387.939	239.275	281.01	223.71	0.659059	0.0849553
1143	guaB3	MMAR_1138	inosine-5'-monophosphate (imp) dehydrogenase, GuaB3	1128	126.949	130.819	125.11	56.2166	64.3496	41.5304	0.423364	6.89185e-08
1144	MMAR_1139	MMAR_1139	PPE family protein	1827	183.814	178.834	155.238	227.086	239.53	378.882	1.63259	3.06707e-08
1145	choD	MMAR_1140	cholesterol oxidase precursor ChoD	1746	375.827	425.618	361.199	289.553	300.415	269.943	0.739616	0.761819
1146	tauD	MMAR_1141	taurine catabolism dioxygenase, TauD	897	45.2419	41.5328	50.3415	62.1804	62.5047	56.3765	1.3205	7.0233e-08
1147	MMAR_1142	MMAR_1142	transcriptional regulator	510	78.6961	68.011	71.1185	23.5029	30.4284	33.2785	0.400365	4.7971e-07
1148	MMAR_1143	MMAR_1143	glycosyl hydrolase	2385	164.571	168.594	155.126	44.8672	54.4043	42.4791	0.2903	3.85443e-30
1149	MMAR_1144	MMAR_1144	hydrolase	741	193.492	214.976	194.811	67.0525	81.6086	65.3238	0.354703	7.20918e-17
1150	MMAR_5486	MMAR_5486	conserved hypothetical protein	519	15.673	19.1419	21.6349	32.9667	43.4042	46.2158	2.17161	2.25997e-12
1151	MMAR_1145	MMAR_1145	transcriptional regulatory protein	618	9.25696	9.8393	11.1106	94.0061	97.527	91.7763	9.37898	4.96407e-98
1152	MMAR_1146	MMAR_1146	integral membrane transport protein	1557	29.9107	31.6281	30.1435	3162.63	3569.5	2626.35	102.075	0
1153	MMAR_1147	MMAR_1147	transcriptional regulatory protein	684	23.2617	24.5411	25.2734	409.979	426.824	283.45	15.3299	1.83383e-141
1154	guaA	MMAR_1148	GMP synthase, GuaA	1578	242.332	249.984	275.258	163.681	171.37	134.333	0.611517	0.0197249
1155	MMAR_1149	MMAR_1149	conserved hypothetical secreted protein	690	157.011	164.957	169.639	77.7524	79.2247	85.4626	0.493157	4.27487e-06
1156	MMAR_1150	MMAR_1150	conserved protein	660	96.8365	83.5673	103.546	123.468	168.079	121.491	1.45462	3.30117e-09
1157	MMAR_1151	MMAR_1151	conserved hypothetical protein	1572	12.3391	11.3864	19.0132	80.4313	76.9363	99.041	5.99943	2.8612e-46
1158	iunH	MMAR_1152	inosine-uridine nucleoside hydrolase, IunH	951	9.86929	12.1576	11.9769	11.3843	13.0544	10.5622	1.02933	0.0467297
1159	acrA1	MMAR_1153	short-chain dehydrogenase, AcrA1	2013	17.096	14.8483	15.49	15.2225	16.6119	19.4004	1.08012	0.00236406
1160	lpqD	MMAR_1154	conserved lipoprotein, LpqD	699	76.3439	71.7984	59.1697	44.253	48.2692	46.0833	0.668584	0.25614
1161	MMAR_1155	MMAR_1155	conserved protein	873	98.0908	91.7259	109.373	95.2257	111.817	97.4036	1.01757	0.00213778
1162	otsB2	MMAR_1156	trehalose-6-phosphate phosphatase OtsB2	1173	56.3911	52.5689	56.0574	43.4293	50.0169	40.6016	0.812324	0.511116
1163	MMAR_1157	MMAR_1157	conserved hypothetical protein	1335	28.5237	25.9176	25.1721	84.935	100.119	66.2251	3.15625	6.75727e-38
1164	dnaE2	MMAR_1158	DNA polymerase III, alpha chain, DnaE2	3303	24.7622	27.1736	29.5193	45.0987	59.7744	50.3351	1.90544	5.47078e-21
1165	MMAR_1159	MMAR_1159	conserved hypothetical protein	411	43.7151	55.4287	54.4433	55.9764	62.6049	62.9952	1.18224	0.000365845
1166	MMAR_1160	MMAR_1160	nitroreductase	645	53.3554	50.3239	40.7034	24.7283	26.5432	20.9432	0.500162	0.000998727
1167	MMAR_1161	MMAR_1161	PE-PGRS family protein	1785	125.944	114.335	94.1761	34.6045	38.3089	32.4053	0.314896	8.98076e-19
1168	MMAR_1162	MMAR_1162	PE-PGRS family protein	1782	10.9352	9.0834	8.93028	17.25	13.9897	18.9025	1.7321	9.15324e-10
1169	spoU	MMAR_1163	tRNA/rRNA methyltransferase SpoU	465	27.8735	33.7049	34.7443	27.0247	28.4209	32.0297	0.908148	0.216901
1170	MMAR_1164	MMAR_1164	methyltransferase	606	86.4375	88.7527	89.1785	39.5593	53.3638	38.1519	0.495804	8.53458e-05
1171	MMAR_1165	MMAR_1165	conserved hypothetical regultory protein	2736	204.03	222.529	211.311	66.2453	77.102	57.6014	0.315031	1.77954e-23
1172	MMAR_1166	MMAR_1166	conserved hypothetical protein	432	67.2476	67.8011	77.2277	10.5168	14.1372	11.2249	0.16902	9.24826e-26
1173	MMAR_1167	MMAR_1167	conserved hypothetical protein	387	79.6866	68.6033	83.9116	11.7397	19.6616	10.9638	0.18245	1.17591e-19
1174	MMAR_1168	MMAR_1168	conserved hypothetical GTP/ATP-binding protein	603	152.537	171.429	150.174	45.3669	54.7915	41.2138	0.298166	3.77613e-20
1175	MMAR_1169	MMAR_1169	conserved hypothetical protein	549	38.0996	36.9718	37.3739	22.3615	21.5192	20.5045	0.572592	0.0286027
1176	fadD29_1	MMAR_1170	fatty-acid-CoA ligase FadD29_1	1992	10.2311	6.57804	9.57038	35.8127	34.8306	44.2524	4.35548	8.11098e-38
1177	bioF2_5	MMAR_1171	8-amino-7-oxononanoate synthase BioF2_5	2448	15.7378	13.2244	11.2525	63.5352	50.9593	82.7364	4.90446	3.34281e-39
1178	MMAR_1172	MMAR_1172	dehydrogenase	1302	26.5005	27.8901	25.4998	90.7999	88.5077	100.692	3.50479	6.76971e-55
1179	MMAR_1173	MMAR_1173	conserved transmembrane ATP-binding protein ABC transporter	2526	30.5744	32.3452	29.6131	23.7645	26.4765	23.1392	0.793019	0.657595
1180	MMAR_1174	MMAR_1174	conserved transmembrane ATP-binding protein ABC transporter	2622	55.5007	50.2037	48.8627	48.1482	53.3816	49.835	0.979282	0.00239641
1181	MMAR_1175	MMAR_1175	oxidoreductase	1194	42.5227	43.1804	32.0687	19.835	23.5624	20.959	0.54645	0.00548141
1182	folD	MMAR_1176	bifunctional protein: methylenetetrahydrofolate dehydrogenase/methenyltetrahydrofolate cyclohydrolase FolD	846	195.681	200.847	190.111	46.2759	50.1779	40.123	0.232812	1.67768e-39
1183	MMAR_1177	MMAR_1177	conserved hypothetical membrane protein	294	251.136	242.074	243.99	90.0893	83.4326	65.3858	0.324074	1.03765e-14
1184	MMAR_1178	MMAR_1178	conserved secreted protein	417	344.046	367.63	408.939	101.07	136.613	130.615	0.328657	1.90448e-15
1185	MMAR_1179	MMAR_1179	oxidoreductase	1443	88.6442	86.5931	114.929	52.3854	59.1834	69.6697	0.624602	0.114503
1186	MMAR_1180	MMAR_1180	Fatty acyl-AMP ligase FadD28_1 and polyketide synthase	9780	16.7168	13.8186	14.8015	29.306	25.0195	31.2634	1.88785	5.1757e-18
1187	MMAR_1181	MMAR_1181	hypothetical secreted protein	297	138.144	104.675	120.763	414.326	470.593	457.742	3.69287	1.19325e-56
1188	MMAR_1182	MMAR_1182	exported protein	429	293.166	210.016	264.561	785.038	1060.47	765.199	3.40049	3.22469e-41
1189	MMAR_1183	MMAR_1183	methyltransferase	735	260.379	245.978	261.245	213.979	206.777	169.061	0.768387	0.914806
1190	metA	MMAR_1184	homoserine O-acetyltransferase MetA	1140	248.952	243.258	235.61	257.689	272.693	225.519	1.03858	0.000129202
1191	metC	MMAR_1185	O-acetylhomoserine sulfhydrylase MetC	1350	272.533	275.392	271.662	481.751	550.878	447.328	1.80574	6.89802e-29
1192	icd1	MMAR_1186	isocitrate dehydrogenase [NADP Icd1	1227	176.08	166.82	170.317	116.361	118.886	114.75	0.681968	0.189372
1193	MMAR_1187	MMAR_1187	conserved membrane protein	801	401.295	423.192	410.559	263.446	290.358	221.075	0.627408	0.0309367
1194	trpS	MMAR_1188	tryptophanyl-tRNA synthetase TrpS	1020	55.8234	58.8589	58.9223	15.637	21.6925	20.3746	0.332388	1.47797e-13
1195	MMAR_1189	MMAR_1189	conserved integral membrane protein	1029	92.3411	93.9665	99.7785	53.1705	60.7136	57.3073	0.598391	0.00813301
1196	nagA	MMAR_1190	N-acetylglucosamine-6-phosphate deacetylase NagA	1167	26.0426	23.7042	22.4275	8.69738	9.00815	9.94287	0.383078	8.4269e-08
1197	sugI	MMAR_1191	sugar-transport integral membrane protein SugI	1350	48.4679	47.326	45.2371	24.9181	30.1099	28.9282	0.595303	0.0130154
1198	dacC	MMAR_1192	penicillin-binding protein DacC	1248	329.975	308.056	327.847	172.262	218.369	160.209	0.5703	0.00139681
1199	MMAR_1193	MMAR_1193	transcriptional regulator	594	3.31065	5.19052	4.6238	20.5047	14.8325	18.9511	4.13626	8.57441e-17
1200	MMAR_1194	MMAR_1194	conserved hypothetical protein	2319	8.71134	7.6817	8.29054	12.3801	9.10959	8.10283	1.19888	0.00145168
1201	MMAR_1195	MMAR_1195	PE-PGRS family protein, PE_PGRS9_4	2646	64.8955	46.3498	53.701	78.6181	65.2326	89.9955	1.41771	5.12863e-07
1202	sigJ	MMAR_1196	alternative RNA polymerase sigma factor SigJ	930	28.258	28.6399	27.7955	26.7128	32.6194	23.743	0.980894	0.0309032
1203	MMAR_1197	MMAR_1197	conserved hypothetical protein	600	3.42652	5.99505	4.03903	11.5998	9.67818	11.6899	2.44922	1.34688e-07
1204	MMAR_1198	MMAR_1198	conserved hypothetical protein	444	9.05955	9.45165	9.46078	65.532	66.0696	76.0606	7.42393	6.72776e-56
1205	MMAR_1199	MMAR_1199	PE-PGRS family protein	4833	125.305	120.73	133.782	519.948	355.482	551.659	3.7573	6.17289e-36
1206	sdhB	MMAR_1200	succinate dehydrogenase (iron-sulphur protein subunit) SdhB	813	431.875	350.264	375.187	88.1044	99.3802	96.7104	0.245562	1.30848e-35
1207	sdhA	MMAR_1201	succinate dehydrogenase (flavoprotein subunit) SdhA	1755	436.7	429.486	473.728	170.582	199.896	190.305	0.418522	2.83196e-13
1208	sdhD	MMAR_1202	succinate dehydrogenase (hydrophobic membrane anchor subunit) SdhD	468	258.231	251.075	273.929	116.907	133.706	118.972	0.47187	4.78622e-08
1209	sdhC	MMAR_1203	succinate dehydrogenase (cytochrome B-556 subunit) SdhC	339	280.292	276.131	296.672	121.188	143.534	132.826	0.466006	8.92853e-08
1210	cdd	MMAR_1204	cytidine deaminase Cdd	399	64.0723	79.2042	66.6085	41.4279	40.148	57.077	0.660614	0.368061
1211	deoA	MMAR_1205	thymidine phosphorylase DeoA	1302	65.8392	65.9758	69.1164	23.9064	22.7613	29.0635	0.376901	2.79814e-10
1212	add	MMAR_1206	adenosine deaminase Add	1089	95.8721	89.8903	82.0416	35.6836	45.8764	35.1457	0.435788	1.76428e-08
1213	MMAR_1207	MMAR_1207	PE-PGRS family protein	2841	60.0007	56.0707	43.7028	36.611	30.9414	39.0137	0.666979	0.313175
1214	MMAR_1208	MMAR_1208	PE-PGRS family protein	2892	36.9048	36.4844	29.0776	10.0944	9.4857	8.29391	0.272029	9.37802e-21
1215	MMAR_1209	MMAR_1209	conserved hypothetical protein	1257	173.228	183.755	198.899	41.6806	59.8962	44.2949	0.262415	3.39537e-25
1216	alc	MMAR_1210	allantoicase Alc	960	192.369	195.553	212.974	41.1834	41.2991	36.7114	0.19836	5.11788e-49
1217	MMAR_1211	MMAR_1211	chitinase	912	163.779	166.686	179.365	35.5075	48.5226	50.7969	0.264455	5.91415e-22
1218	MMAR_1212	MMAR_1212	conserved hypothetical membrane protein	1527	61.4649	61.8069	60.8367	42.0971	41.1754	44.7421	0.695321	0.366852
1219	MMAR_1213	MMAR_1213	conserved hypothetical 13E12 repeat family protein	1500	15.0171	13.5317	11.6862	26.0351	42.3838	19.9739	2.19691	5.31185e-11
1220	MMAR_1214	MMAR_1214	conserved hypothetical protein	897	42.6509	41.5328	43.4072	17.889	19.4211	18.7278	0.4392	5.30045e-07
1221	MMAR_1215	MMAR_1215	conserved protein	1326	320.878	323.65	369.787	65.3911	77.5432	74.2497	0.214119	2.14847e-45
1222	MMAR_1216	MMAR_1216	acid phosphatase	888	72.4764	63.5575	80.0528	55.5172	49.7213	68.4545	0.803812	0.644024
1223	upp	MMAR_1217	uracil phosphoribosyltransferase Upp	624	76.0654	73.2911	79.0976	27.7293	27.9178	29.1416	0.371141	3.61937e-11
1224	pmmB	MMAR_1218	phosphomannomutase PmmB	1581	40.7078	42.1446	44.9121	14.4906	13.1719	15.1166	0.334828	4.13009e-14
1225	deoD	MMAR_1219	purine nucleoside phosphorylase DeoD	822	46.8687	49.9066	55.8191	15.1701	20.9495	16.1175	0.342326	5.97556e-11
1226	amiB1	MMAR_1220	amidohydrolase AmiB1	1182	220.595	222.876	224.573	71.0677	88.0913	70.5483	0.343851	4.22494e-21
1227	amiA1	MMAR_1221	N-acyl-L-amino acid amidohydrolase AmiA1	1170	92.5963	87.4003	91.8274	28.8343	32.0895	28.42	0.328682	6.34371e-21
1228	MMAR_1222	MMAR_1222	conserved hypothetical protein	888	42.1772	43.0147	44.8477	24.1663	24.2405	26.1336	0.573213	0.0113931
1229	MMAR_1223	MMAR_1223	conserved protein	480	112.479	95.1	117.132	48.534	79.261	62.5988	0.586348	0.0408359
1230	lpdA	MMAR_1224	dihydrolipoamide dehydrogenase LpdA	1410	105.617	112.855	116.53	36.7465	37.1364	30.3993	0.311288	3.2434e-21
1231	glpD2	MMAR_1225	glycerol-3-phosphate dehydrogenase GlpD2	1758	297.552	268.233	272.623	67.0278	70.6757	64.8209	0.241558	1.45011e-48
1232	gltB_1	MMAR_1226	glutamate synthase, GltB_1	1545	63.9309	62.4727	57.8274	11.262	13.2196	15.581	0.217458	7.92465e-29
1233	MMAR_1227	MMAR_1227	conserved hypothetical protein	639	16.087	17.9597	18.7097	15.5814	11.4377	9.89236	0.699659	0.650455
1234	ctpH_1	MMAR_1228	metal cation transporting p-type ATPase CtpH_1	4464	130.978	118.642	110.313	197.921	242.179	140.673	1.61356	2.91598e-10
1235	phoY1	MMAR_1229	phosphate-transport system transcriptional regulatory protein PhoY1	666	75.2949	73.1699	65.4977	84.0377	89.2954	97.9036	1.26768	3.55324e-07
1236	corA_1	MMAR_1230	magnesium and cobalt transport transmembrane protein CorA_1	999	50.1071	57.4386	48.7594	27.7707	29.6649	28.3439	0.548795	0.00189578
1237	MMAR_1231	MMAR_1231	pseudouridine synthase	867	64.9529	60.7506	57.3011	14.2712	21.7098	12.3846	0.264286	1.22661e-15
1238	atsB	MMAR_1232	arylsulfatase AtsB (aryl-sulfate sulphohydrolase)	2904	76.8905	76.5601	68.096	35.9831	44.5433	38.9426	0.53925	7.21344e-05
1239	MMAR_1233	MMAR_1233	conserved hypothetical secreted protein	321	43.7191	25.613	39.2578	21.6819	25.8875	17.5342	0.599536	0.204658
1240	phoS2_1	MMAR_1234	periplasmic phosphate-binding lipoprotein PhoS2_1	1113	21.3631	17.929	21.2657	52.2843	59.4598	64.2633	2.90644	2.53693e-34
1241	MMAR_1235	MMAR_1235	PPE family protein, PPE14	1131	3.87267	2.80178	2.92838	12.6494	14.3407	16.9968	4.58062	1.00733e-25
1242	lpqC	MMAR_1236	esterase lipoprotein LpqC	918	52.1914	58.775	70.749	37.8026	44.4974	46.0315	0.706223	0.554554
1243	nei	MMAR_1237	endonuclease VIII Nei	765	19.9807	18.808	17.3177	13.5205	11.7787	15.5073	0.727306	0.817685
1244	lhr	MMAR_1238	ATP-dependent helicase Lhr	4620	18.5547	17.6663	19.0236	17.701	22.7543	17.206	1.04375	0.00108807
1245	MMAR_1239	MMAR_1239	transcriptional regulatory protein (probably TetR-family)	675	556.322	688.574	571.567	256.628	307.774	211.669	0.427243	5.13886e-08
1246	pcd	MMAR_1240	piperideine-6-carboxilic acid dehydrogenase Pcd	1515	46.0213	40.7584	41.2701	119.699	119.945	101.053	2.66065	1.27019e-43
1247	MMAR_1241	MMAR_1241	conserved hypothetical protein	1272	35.2772	42.6871	36.2623	226.16	243.214	159.773	5.50789	3.00968e-65
1248	MMAR_1242	MMAR_1242	transcriptional regulatory protein (probably AsnC-family)	453	414.379	501.005	439.746	3079.63	3483.61	2417.5	6.62722	9.32507e-99
1249	lat	MMAR_1243	L-lysine-epsilon aminotransferase Lat	1341	27.6628	25.9294	26.0835	422.631	479.019	350.695	15.718	4.20553e-226
1250	MMAR_1244	MMAR_1244	conserved hypothetical membrane protein	387	70.4476	67.9394	69.0914	2375.17	2351.89	1796.73	31.4432	4.44481e-304
1251	usfY	MMAR_1245	mycobacterial conserved protein, UsfY	312	124.054	95.251	80.0038	934.74	993.49	568.677	8.34224	3.29963e-61
1252	MMAR_1246	MMAR_1246	conserved hypothetical protein	213	62.1097	61.5186	58.4047	363.969	447.481	376.858	6.52798	1.35139e-97
1253	rsbW	MMAR_1247	anti-sigma factor RsbW	519	237.85	235.808	191.134	240.266	284.539	242.257	1.15384	1.01468e-05
1254	sigF	MMAR_1248	alternate RNA polymerase sigma factor SigF	789	119.07	107.679	105.864	92.1321	108.494	81.3241	0.847682	0.28263
1255	MMAR_1249	MMAR_1249	transcriptional regulatory protein	570	141.452	131.32	135.059	64.9522	93.4445	64.8681	0.547444	0.00236624
1256	MMAR_1250	MMAR_1250	peptide synthetase Nrp (peptide synthase)	9474	13.9261	13.6502	15.0749	15.417	16.7394	17.1009	1.15489	1.54017e-06
1257	accA3	MMAR_1251	bifunctional protein acetyl-/propionyl-coenzyme A carboxylase alpha chain AccA3	1794	262.682	270.727	303.67	95.5875	114.238	82.3445	0.349036	5.81904e-16
1258	sufE	MMAR_1252	Fe-S metabolism associated protein, SufE	420	140.466	137.845	128.095	45.5707	55.0655	49.275	0.36887	1.51601e-12
1259	sseA	MMAR_1253	thiosulfate sulfurtransferase SseA	906	159.437	169.964	159.867	75.6464	88.8474	67.2856	0.473727	2.30868e-07
1260	MMAR_1254	MMAR_1254	nucleotide-binding protein	651	160.513	142.213	169.006	25.9853	31.8351	27.1348	0.180092	1.72582e-43
1261	MMAR_1255	MMAR_1255	conserved protein	321	333.602	282.277	334.95	85.2219	101.99	90.3686	0.291936	9.66243e-22
1262	accD5	MMAR_1256	propionyl-CoA carboxylase beta chain 5 AccD5	1641	364.141	333.076	355.612	90.8923	102.743	84.6396	0.264311	5.94973e-40
1263	birA	MMAR_1257	bifunctional protein BirA	831	227.61	200.969	203.847	108.763	128.673	86.071	0.511533	0.000144286
1264	MMAR_1258	MMAR_1258	conserved hypothetical membrane protein	519	685.649	779.868	689.67	254.607	293.606	254.938	0.372659	1.57521e-17
1265	MMAR_1259	MMAR_1259	conserved hypothetical membrane protein	645	1285.8	1435.49	1236.51	325.514	451.39	302.468	0.272721	1.95363e-23
1266	purK	MMAR_1260	phosphoribosylaminoimidazole carboxylase ATPase subunit PurK (air carboxylase) (AirC)	1215	209.454	198.496	224.989	56.6466	51.996	48.3205	0.247991	2.24753e-33
1267	purE	MMAR_1261	phosphoribosylaminoimidazole carboxylase catalytic subunit PurE (air carboxylase) (AirC)	516	184.838	174.441	189.74	49.4566	57.4327	45.4776	0.277526	3.05914e-25
1268	fadE25	MMAR_1262	acyl-CoA dehydrogenase FadE25	1170	566.045	571.689	635.612	160.778	179.701	136.919	0.269208	1.1523e-30
1269	MMAR_1263	MMAR_1263	conserved hypothetical protein	1239	102.446	114.399	106.86	23.8737	30.868	19.2194	0.228484	1.71277e-26
1270	MMAR_1264	MMAR_1264	two-component system membrane associated sensor kinase	1623	36.1295	43.0592	34.2932	8.51702	10.1785	11.8444	0.269117	1.52349e-16
1271	MMAR_1265	MMAR_1265	two-component transcriptional regulator	441	46.214	68.7479	54.22	28.9338	24.519	28.6677	0.485397	0.00325616
1272	sulP_2	MMAR_1266	transmembrane carbonic anhydrase, SulP_2	2247	47.021	42.1929	34.081	19.703	21.8774	20.463	0.503212	0.000126743
1273	MMAR_1267	MMAR_1267	acyl-CoA transferase	1188	18.4343	21.1225	19.5152	24.8172	27.3052	17.7849	1.18343	0.000804417
1274	MMAR_1268	MMAR_1268	conserved hypothetical regulatory protein	657	45.17	57.8778	42.6649	37.3713	53.1835	45.4707	0.933519	0.123194
1275	MMAR_1269	MMAR_1269	Acyl esterase	1707	42.573	36.9767	35.0664	25.9926	25.9829	27.3929	0.692471	0.392552
1276	MMAR_1270	MMAR_1270	conserved hypothetical membrane protein	720	170.209	199.121	198.249	228.103	232.499	203.13	1.16941	3.19889e-06
1277	ctpC	MMAR_1271	metal cation-transporting p-type ATPase C CtpC	2199	81.0545	79.2952	79.8621	769.892	886.138	677.458	9.71429	2.11823e-208
1278	MMAR_1272	MMAR_1272	conserved protein	279	317.822	302.669	295.327	3292.16	4023.78	3124.14	11.3997	9.91759e-230
1279	MMAR_1273	MMAR_1273	conserved hypothetical protein	681	108.289	106.771	103.674	96.2393	104.824	68.9176	0.847039	0.371941
1280	MMAR_1274	MMAR_1274	conserved hypothetical protein	1458	574.643	617.127	628.57	343.831	411.532	265.121	0.560601	0.00373903
1281	rmlD	MMAR_1275	dTDP-6-deoxy-L-lyxo-4-hexulose reductase RmlD	927	151.197	161.679	134.024	58.6039	58.7538	42.4086	0.357499	6.63227e-12
1282	wbbL1	MMAR_1276	dTDP-rha:A-D-Glcnac-diphosphoryl polyprenol A-3- L-rhamnosyl transferase, WbbL1	885	137.869	135.675	133.721	37.1369	52.1524	38.3549	0.313418	9.11038e-19
1283	manB	MMAR_1277	d-alpha-D-mannose-1-phosphate guanylyltransferase ManB	1077	164.251	155.462	164.786	47.4799	44.5284	41.1654	0.274869	2.03807e-29
1284	MMAR_1278	MMAR_1278	conserved hypothetical protein	549	55.0328	54.9117	52.8237	40.8494	38.1146	24.1322	0.633393	0.204724
1285	MMAR_1279	MMAR_1279	DNA methylase	1587	59.7607	60.4955	52.5302	49.3376	60.6897	55.6001	0.958567	0.0132678
1286	fbiB	MMAR_1280	F420 biosynthesis protein FbiB	1365	119.38	117.579	119.425	20.1828	18.6302	25.6287	0.180821	9.38328e-37
1287	fbiA	MMAR_1281	F420 biosynthesis protein FbiA	990	103.021	106.752	98.5686	16.5991	25.7883	20.4672	0.203847	1.34182e-32
1288	whiB2	MMAR_1282	transcriptional regulatory protein Whib-like WhiB2	384	1170.42	1077.68	1169.21	483.578	557.955	443.784	0.434645	1.60269e-11
1289	MMAR_1283	MMAR_1283	conserved hypothetical protein	531	246.279	251.769	237.321	73.5456	99.5535	84.9613	0.350926	3.26925e-16
1290	MMAR_1284	MMAR_1284	conserved hypothetical protein	498	455.553	444.727	454.999	361.815	477.476	259.95	0.81108	0.663932
1291	pmmA	MMAR_1285	phosphomannomutase PmmA	1401	274.415	306.935	293.831	103.772	120.772	82.6364	0.35099	1.03097e-14
1292	MMAR_1286	MMAR_1286	conserved hypothetical protein	1110	119.989	117.818	116.586	35.0955	40.9496	30.8143	0.301529	2.97985e-23
1293	manA	MMAR_1287	mannose-6-phosphate isomerase ManA	1227	100.461	105.117	96.7128	40.4938	43.4094	37.0504	0.400123	3.18853e-13
1294	MMAR_1288	MMAR_1288	conserved hypothetical protein	1422	59.1517	58.5411	53.5128	53.227	63.5777	57.8498	1.02014	0.000966197
1295	MMAR_1289	MMAR_1289	conserved hypothetical protein	1395	19.1591	22.4085	16.4456	15.2447	17.2248	17.3184	0.858216	0.337612
1296	MMAR_1290	MMAR_1290	cationic amino acid transport integral membrane protein	1485	162.643	166.616	178.968	97.6416	91.0174	126.244	0.61961	0.0911473
1297	alkB	MMAR_1291	transmembrane alkane 1-monooxygenase AlkB	1251	65.7367	61.5456	70.8363	88.3972	90.8355	56.9666	1.19221	0.000347065
1298	rubA	MMAR_1292	rubredoxin RubA	171	90.433	79.6335	90.2285	78.0105	81.3834	50.1322	0.804956	0.749858
1299	rubB	MMAR_1293	rubredoxin RubB	183	103.553	99.6834	150.525	221.326	171.242	142.901	1.51364	1.24417e-05
1300	MMAR_1294	MMAR_1294	transcriptional regulatory protein (probably TetR-family)	651	130.992	133.925	126.072	117.602	115.037	102.554	0.857294	0.193234
1301	sahH	MMAR_1295	adenosylhomocysteinase SahH	1479	483.261	493.42	568.304	162.939	181.419	146.018	0.317398	1.81333e-22
1302	MMAR_1296	MMAR_1296	PE-PGRS family protein	600	193.971	218.391	202.086	252.457	250.965	275.218	1.26722	2.27783e-08
1303	MMAR_1297	MMAR_1297	PPE family protein	2085	29.7959	25.1796	24.5635	81.2729	104.777	117.325	3.81417	5.09865e-46
1304	tmk	MMAR_1298	thymidylate kinase Tmk	654	383.792	410.146	378.458	171.012	194.88	175.435	0.461727	4.95054e-10
1305	mtrA	MMAR_1299	two-component sensory transduction transcriptional regulatory protein MtrA	678	2946.23	3135.97	2971.6	6082.92	5812.52	4767.03	1.84038	5.43779e-23
1306	mtrB	MMAR_1300	two-component sensory transduction histidine kinase MtrB	1680	170.102	163.182	171.274	238.613	266.984	176.225	1.35133	4.46826e-08
1307	lpqB	MMAR_1301	conserved lipoprotein LpqB	1779	69.4399	72.5009	54.0807	60.3682	59.655	51.2056	0.87352	0.198022
1308	MMAR_1302	MMAR_1302	conserved hypothetical membrane protein	831	69.9181	76.4711	64.8383	49.4377	59.8787	38.9716	0.70203	0.490485
1309	MMAR_1303	MMAR_1303	conserved hypothetical protein	636	20.2387	14.0046	13.9715	12.4631	14.4826	13.6151	0.841254	0.550241
1310	MMAR_1304	MMAR_1304	conserved protein	690	519.873	463.716	480.117	495.794	467.222	409.994	0.938037	0.018653
1311	secA1	MMAR_1305	preprotein translocase SecA1 1 subunit	2853	287.807	290.251	310.126	151.757	173.533	143.258	0.527534	4.394e-06
1312	MMAR_1306	MMAR_1306	conserved transmembrane transport protein	3231	45.9249	41.9868	45.0531	53.7627	44.3115	53.842	1.14253	6.80635e-05
1313	MMAR_1307	MMAR_1307	conserved hypothetical membrane protein	756	90.9246	88.4757	85.6957	115.717	113.892	145.695	1.41573	8.14038e-09
1314	MMAR_1308	MMAR_1308	conserved protein	483	204.314	213.134	196.349	92.2622	115.458	73.6839	0.458465	4.47456e-06
1315	MMAR_1309	MMAR_1309	conserved membrane transport protein	1146	21.1379	20.4767	18.8911	13.4117	16.8612	10.8807	0.68016	0.397735
1316	MMAR_1310	MMAR_1310	conserved hypothetical protein	639	13.569	15.0111	14.4115	4.38699	6.42392	4.87842	0.364939	0.000125117
1317	MMAR_1311	MMAR_1311	conserved hypothetical protein	1419	66.71	74.3572	76.2832	14.1694	21.9429	21.4802	0.264976	5.05244e-18
1318	pvdS	MMAR_1312	transcriptional regulatory protein PvdS	873	381.1	414.974	415.562	203.407	239.575	218.811	0.546197	5.94426e-05
1319	MMAR_1313	MMAR_1313	conserved hypothetical protein	501	79.3961	72.3098	82.7154	37.6242	31.1748	30.7652	0.424723	1.74791e-06
1320	MMAR_1314	MMAR_1314	oxidoreductase	1155	9.67398	9.41708	10.491	55.8231	48.716	31.9378	4.61351	3.52445e-34
1321	desA3	MMAR_1315	linoleoyl-CoA desaturase, DesA3	1287	10.3487	10.7138	13.0554	67.2976	50.254	32.6991	4.40387	3.9329e-26
1322	desA3_1	MMAR_1316	linoleoyl-CoA desaturase, DesA3_1	1287	228.435	252.539	304.229	183.867	187.869	196.396	0.723548	0.6571
1323	fadA6_4	MMAR_1317	acetyl-CoA acetyltransferase FadA6_4	1182	9.83112	8.04267	12.0966	15.702	15.2466	10.6958	1.38952	0.000202455
1324	MMAR_1318	MMAR_1318	transcriptional regulatory protein	468	33.8068	36.2338	48.3302	42.7557	38.7213	42.5559	1.04783	0.0254649
1325	MMAR_1319	MMAR_1319	conserved hypothetical protein	993	29.1657	24.063	28.1471	14.4073	14.418	18.7485	0.584618	0.0631614
1326	aroA	MMAR_1320	3-phosphoshikimate 1-carboxyvinyltransferase AroA	1296	34.279	33.5701	42.0732	24.9868	33.2185	30.9353	0.810941	0.613779
1327	MMAR_1321	MMAR_1321	conserved hypothetical protein	783	7.07794	10.7191	9.38829	10.7406	12.6587	10.0637	1.23092	0.00670313
1328	fadB3	MMAR_1322	3-hydroxybutyryl-CoA dehydrogenase FadB3	885	7.0702	6.19343	6.93708	13.4348	12.8967	10.9585	1.84598	3.26126e-08
1329	MMAR_1323	MMAR_1323	conserved hypothetical protein	1281	21.0036	20.993	18.792	35.7684	38.7659	41.0991	1.90222	1.03608e-18
1330	MMAR_5565	MMAR_5565	conserved hypothetical protein	324	14.3462	10.5733	14.71	27.1498	31.519	32.3384	2.29645	5.43993e-10
1331	MMAR_1324	MMAR_1324	conserved hypothetical membrane protein	2730	13.7192	15.0896	13.8185	16.04	12.7258	12.8778	0.976924	0.0316917
1332	MMAR_1325	MMAR_1325	conserved hypothetical membrane protein	1299	7.0877	7.58199	6.96491	11.1623	14.9524	13.0655	1.81099	3.14397e-10
1333	MMAR_1326	MMAR_1326	conserved hypothetical protein	315	9.36441	8.70029	6.6676	29.7667	33.0552	33.5372	3.89608	6.29059e-18
1334	MMAR_1327	MMAR_1327	conserved hypothetical protein	672	10.3753	7.13696	10.338	13.6655	16.0906	21.0037	1.82259	1.75288e-06
1335	MMAR_1328	MMAR_1328	conserved hypothetical alanine rich protein	597	7.93558	9.03776	7.44209	5.99097	8.72059	9.42794	0.988699	0.217604
1336	MMAR_1329	MMAR_1329	conserved hypothetical alanine and glycine rich protein	1521	3.52614	3.15321	3.55838	5.91049	8.68884	14.1189	2.80514	8.32569e-10
1337	MMAR_1330	MMAR_1330	conserved hypothetical protein	348	16.9528	13.7817	9.28512	32.2217	24.4544	31.8499	2.21206	3.80308e-08
1338	MMAR_1331	MMAR_1331	conserved hypothetical alanine and proline rich protein	2133	9.21953	8.3114	11.1343	10.5593	13.3304	10.7174	1.20729	0.000348052
1339	MMAR_1332	MMAR_1332	conserved hypothetical membrane protein	456	206.023	214.109	239.153	56.388	54.4507	66.4632	0.268931	7.41891e-21
1340	MMAR_1333	MMAR_1333	iron-regulated short-chain dehydrogenase/reductase	849	314.804	329.258	349.668	128.204	144.341	151.256	0.426474	1.47304e-10
1341	sigH	MMAR_1334	alternative RNA polymerase sigma-E factor (sigma- 24) SigH (RpoE)	768	332.177	344.581	349.102	528.512	671.893	567.358	1.7232	4.70964e-23
1342	MMAR_1335	MMAR_1335	anti-sigma factor	306	268.747	247.415	258.973	262.828	282.362	247.325	1.02242	0.000663178
1343	MMAR_1336	MMAR_1336	conserved hypothetical secreted protein	216	4206.18	4568.45	3954.51	1710.44	1861.01	1550.64	0.402391	1.09434e-14
1344	MMAR_1337	MMAR_1337	sensor kinase from two-component regulatory system	1500	175.2	176.54	172.763	82.2298	106.927	75.9701	0.505483	1.24869e-05
1345	whiB1	MMAR_1338	transcriptional regulatory protein Whib-like WhiB1	255	2362.99	2118.92	2251.4	1113.36	1195.93	818.719	0.464557	1.55085e-06
1346	MMAR_1339	MMAR_1339	conserved hypothetical protein	966	36.5508	36.0838	32.0279	15.3103	23.216	18.2865	0.54282	0.00669969
1347	MMAR_1340	MMAR_1340	conserved hypothetical membrane protein	432	295.062	291.426	292.642	223.314	225.268	191.825	0.728456	0.643975
1348	MMAR_1341	MMAR_1341	acetyltransferase	483	165.265	155.151	164.739	120.281	135.772	143.962	0.824509	0.405156
1349	entC	MMAR_1342	isochorismate synthase EntC	1101	37.1027	35.9376	40.8672	16.2426	17.4595	20.6059	0.476772	0.000112482
1350	gpm2	MMAR_1343	phosphoglycerate mutase Gpm2	636	39.4936	42.6871	44.9627	9.57532	14.4826	16.8827	0.322004	2.67136e-08
1351	MMAR_1344	MMAR_1344	Soj/ParA-related protein	801	579.178	608.379	558.808	295.788	294.233	277.83	0.496947	9.07208e-08
1352	MMAR_1345	MMAR_1345	conserved alanine and valine rich protein	1215	133.971	127.937	124.063	71.6038	77.4584	50.031	0.515825	0.00051957
1353	rhlE	MMAR_1346	ATP-dependent RNA helicase RhlE	1554	205.292	198.678	174.609	110.288	147.988	85.9234	0.594905	0.0379794
1354	MMAR_1347	MMAR_1347	conserved hypothetical protein	696	160.024	182.608	180.828	72.36	100.982	66.5614	0.458304	4.77836e-06
1355	MMAR_1348	MMAR_1348	conserved hypothetical threonine and proline rich protein	981	229.619	201.494	207.263	172.145	210.24	127.196	0.798246	0.719029
1356	MMAR_1349	MMAR_1349	conserved protein	246	427.68	464.773	572.031	112.383	161.167	128.48	0.27452	7.38373e-18
1357	MMAR_1350	MMAR_1350	transcriptional regulator, TetR family	684	622.184	682.143	685.335	224.563	289.526	190.021	0.353884	1.04146e-13
1358	MMAR_1351	MMAR_1351	conserved hypothetical protein	1026	123.017	120.118	113.376	79.8948	89.2875	75.6203	0.686662	0.239739
1359	moeB1	MMAR_1352	molybdenum cofactor biosynthesis protein MoeB1	1182	62.3142	62.6024	57.1341	36.8832	47.1796	46.6659	0.71809	0.597736
1360	MMAR_1353	MMAR_1353	conserved hypothetical protein	855	220.385	256.129	273.803	114.528	141.455	112.823	0.491533	8.99052e-06
1361	MMAR_1354	MMAR_1354	DNA-methyltransferase (modification methylase)	309	164.311	184.037	191.102	53.8071	64.478	51.5629	0.314854	1.54243e-15
1362	lipV	MMAR_1355	lipase LipV	786	100.646	106.237	105.344	72.4374	65.0902	62.9059	0.641948	0.0925632
1363	MMAR_1356	MMAR_1356	conserved hypothetical protein	222	100.259	96.0596	88.4219	77.0709	78.4717	52.6573	0.731192	0.775806
1364	MMAR_1357	MMAR_1357	conserved hypothetical membrane protein	843	156.72	165.903	184.559	86.8037	99.7628	93.6796	0.552556	0.000596471
1365	MMAR_1358	MMAR_1358	ATP-dependent DNA helicase	3174	38.1319	33.6746	31.2535	24.6993	32.5529	26.5996	0.813621	0.520579
1366	MMAR_1359	MMAR_1359	ATP-dependent DNA helicase	3306	19.6025	18.4965	19.6454	12.7483	16.4745	14.3534	0.754641	0.930305
1367	MMAR_1360	MMAR_1360	transmembrane cation transporter	1071	234.861	244.456	238.872	80.3287	91.5188	84.6516	0.357147	2.69296e-21
1368	nudC	MMAR_1361	NADH pyrophosphatase NudC	927	318.112	315.597	311.881	128.365	113.836	149.644	0.414393	1.12438e-08
1369	lpqQ	MMAR_1362	lipoprotein LpqQ	726	486.707	490.268	348.491	92.2713	117.909	76.9309	0.216611	4.23706e-25
1370	MMAR_1363	MMAR_1363	glutaredoxin protein	255	673.737	667.348	449.203	81.8811	151.553	84.8942	0.177808	1.51531e-21
1371	uvrD2	MMAR_1364	ATP-dependent DNA helicase II UvrD2	2130	77.8049	70.6056	75.8882	42.2513	52.7858	48.7436	0.641023	0.0584836
1372	whiB7	MMAR_1365	transcriptional regulatory protein Whib-like WhiB7	276	399.977	401.221	557.854	105.071	164.326	127.378	0.29195	3.06497e-13
1373	MMAR_1366	MMAR_1366	conserved ATP-binding protein ABC transporter	1344	53.6059	54.3556	55.9573	47.6853	64.1388	48.3859	0.977373	0.0135695
1374	MMAR_1367	MMAR_1367	conserved hypothetical protein	174	391.97	422.311	424.794	202.219	219.802	229.917	0.526149	0.000211356
1375	MMAR_1368	MMAR_1368	conserved hypothetical protein	840	126.207	116.23	119.632	74.8004	92.8485	88.6538	0.707883	0.459044
1376	MMAR_1369	MMAR_1369	conserved hypothetical protein	1419	198.177	197.904	203.915	112.946	126.789	102.214	0.56992	0.000470892
1377	MMAR_1370	MMAR_1370	serine protease	1023	158.503	153.957	161.403	33.2611	45.5087	37.7518	0.245897	1.01629e-32
1378	MMAR_1371	MMAR_1371	conserved transmembrane protein	2988	128.457	124.281	129.957	47.4591	45.5361	42.8613	0.355	1.5692e-20
1379	MMAR_1372	MMAR_1372	conserved hypothetical protein	1014	66.3795	63.937	66.1221	39.1808	43.9379	38.4284	0.618754	0.0265931
1380	metU	MMAR_5495	#N/A	77	23.2175	14.4593	4.19639	180.776	133.926	238.409	13.2092	1.16688e-25
1381	MMAR_1373	MMAR_1373	transposase for ISMyma05	1557	67.4569	89.3289	74.6584	30.98	21.0912	28.9196	0.349937	1.23529e-08
1382	MMAR_1374	MMAR_1374	FK-506 binding protein, peptidyl-prolyl cis- trans isomerase	375	234.315	260.813	270.992	52.3281	100.653	58.4208	0.275939	5.24326e-13
1383	atsD_1	MMAR_1375	arylsulfatase AtsD_1	2304	33.9859	33.4173	35.5168	14.3907	18.2074	18.3407	0.494936	2.93898e-05
1384	MMAR_1376	MMAR_1376	conserved hypothetical protein	456	228.566	257.306	211.163	57.024	75.9676	55.4493	0.270346	6.02186e-22
1385	MMAR_1377	MMAR_1377	conserved hypothetical protein	933	118.225	123.738	101.387	35.4335	50.8644	35.3607	0.354328	7.77763e-12
1386	MMAR_1378	MMAR_1378	transcriptional regulatory protein	1422	22.3783	23.1876	21.0757	16.8586	14.011	17.294	0.722728	0.729967
1387	MMAR_1379	MMAR_1379	conserved protein	1506	6.52897	5.0044	5.14936	14.8271	13.562	17.3069	2.73912	9.98892e-19
1388	MMAR_1380	MMAR_1380	methylisocitrate lyase 2	918	9.0556	6.53055	7.12769	12.636	14.7234	14.998	1.86482	9.22724e-09
1389	gltA1	MMAR_1381	citrate synthase I GltA1	1134	15.9227	12.99	13.8196	48.5883	46.3514	57.9571	3.57802	9.41304e-38
1390	MMAR_1382	MMAR_1382	conserved hypothetical protein	480	396.285	482.102	338.942	160.706	162.694	107.879	0.354283	2.52271e-09
1391	MMAR_1383	MMAR_1383	hypothetical protein	264	82.6158	101.539	80.7805	49.431	42.4748	33.456	0.473178	0.00133712
1392	MMAR_1384	MMAR_1384	conserved hypothetical protein	735	81.8474	91.5861	82.6489	54.9742	55.4401	58.5527	0.659815	0.172191
1393	MMAR_1385	MMAR_1385	conserved hypothetical protein	378	668.988	706.672	683.429	175.941	277.049	207.775	0.320902	3.85336e-16
1394	MMAR_1386	MMAR_1386	hypothetical protein	405	215.634	209.562	232.169	58.9538	63.7796	49.3895	0.261838	2.44599e-25
1395	MMAR_1387	MMAR_1387	monoamine oxidase	1392	39.9419	42.6987	36.7342	24.6524	26.684	23.452	0.626501	0.0551255
1396	hpx	MMAR_1388	non-heme haloperoxidase Hpx	981	405.388	443.059	349.802	199.932	286.273	163.033	0.541823	0.00622952
1397	aofH	MMAR_1389	flavin-containing monoamine oxidase AofH (amine oxidase)	1347	85.7377	74.1354	66.5675	38.8957	52.6982	41.9139	0.589593	0.0168442
1398	MMAR_1390	MMAR_1390	oxidoreductase	999	41.7858	36.2635	41.0776	34.8343	36.1792	39.6122	0.928637	0.0630111
1399	MMAR_1391	MMAR_1391	PE-PGRS family protein, PE_PGRS9	2595	18.8764	16.7327	16.7476	105.233	93.1744	85.3574	5.41984	1.3429e-90
1400	MMAR_1392	MMAR_1392	conserved hypothetical protein	1125	37.9003	38.5206	37.4104	84.9794	82.4981	126.617	2.5836	2.71911e-20
1401	MMAR_1393	MMAR_1393	conserved hypothetical protein	1137	41.0381	38.4906	36.234	40.7235	45.8769	67.7809	1.3336	5.97822e-05
1402	MMAR_1394	MMAR_1394	transcriptional regulatory protein (probably TetR-family)	603	139.344	133.223	126.462	159.986	222.653	162.845	1.36703	6.13391e-09
1403	MMAR_1395	MMAR_1395	short-chain type dehydrogenase/reductase	867	82.2737	70.8263	74.8175	135.354	126.102	150.412	1.80709	1.20532e-17
1404	MMAR_1396	MMAR_1396	transposase for insertion sequence ISMyma02	1398	64.3872	51.0308	43.5683	21.8499	18.3337	19.635	0.37625	3.26531e-08
1405	MMAR_1397	MMAR_1397	conserved hypothetical protein	981	17.1303	20.2541	17.2101	33.2071	47.1509	38.8384	2.1833	2.36604e-18
1406	MMAR_1398	MMAR_1398	conserved hypothetical protein	483	34.2375	27.6613	31.9443	44.4299	58.2473	59.5208	1.7284	2.82427e-10
1407	moxR3	MMAR_1399	methanol dehydrogenase transcriptional regulatory protein MoxR3	969	89.4798	95.896	79.5301	77.3122	81.0045	84.0005	0.91473	0.0537321
1408	MMAR_1400	MMAR_1400	conserved hypothetical membrane protein	1278	14.1985	13.1347	10.9983	13.6904	10.1059	10.8409	0.903626	0.238535
1409	MMAR_1401	MMAR_1401	conserved hypothetical transmembrane protein	450	13.1102	13.8933	13.8224	27.4959	18.0214	27.1322	1.77949	2.29859e-06
1410	MMAR_1402	MMAR_1402	PPE family protein	1899	3547.07	3480.31	2694.47	561.004	725.666	682.705	0.202572	2.91611e-39
1411	MMAR_1403	MMAR_1403	transposase for insertion sequence ISMyma02	1398	58.4408	53.2362	46.1686	17.7703	19.766	20.5641	0.368084	1.63029e-11
1412	MMAR_1404	MMAR_1404	phage excisionase	606	28.0258	33.7769	26.3936	15.1538	14.3735	14.5749	0.500046	0.00435717
1413	MMAR_1405	MMAR_1405	hypothetical membrane protein	2265	38.9122	38.9083	38.5535	22.3632	20.289	22.2884	0.558033	0.00166879
1414	MMAR_1406	MMAR_1406	hypothetical protein	633	45.3292	41.807	38.9227	31	25.1484	30.6424	0.688494	0.488698
1415	MMAR_1407	MMAR_1407	transposase for insertion sequence ISMyma02	1398	53.0699	45.8236	44.2617	17.3555	16.6149	21.4932	0.387437	1.82628e-08
1416	MMAR_5541	MMAR_5541	transposase, ISMyma03_aa1	324	758.691	925.162	707.578	498.243	502.759	315.633	0.550564	0.0126211
1417	MMAR_1408	MMAR_1408	transposase, ISMyma03_aa2	864	27.7267	30.8277	23.935	30.8791	23.0598	16.5367	0.85436	0.483572
1418	MMAR_1409	MMAR_1409	conserved hypothetical protein	1002	313.57	277.7	311.513	918.608	844.118	861.167	2.90645	1.41796e-54
1419	MMAR_1410	MMAR_1410	hypothetical protein	501	76.0062	97.6097	68.3652	457.471	530.371	442.639	5.91155	3.64952e-82
1420	MMAR_1411	MMAR_1411	hypothetical membrane protein	1938	71.3071	69.9997	68.4008	214.329	214.29	183.997	2.92129	1.28223e-60
1421	MMAR_1412	MMAR_1412	conserved hypothetical protein	249	274.265	270.001	255.967	1866.14	2120.59	1462.33	6.80934	4.07716e-108
1422	MMAR_1413	MMAR_1413	conserved hypothetical transcriptional regulatory protein	606	78.3247	81.6864	89.5784	44.3447	50.7204	40.5811	0.543477	0.00154164
1423	cyaA_1	MMAR_1414	adenylate cyclase, CyaA_1	729	27.2209	27.0206	35.2376	15.5142	13.8711	11.4031	0.455842	0.000658429
1424	MMAR_1415	MMAR_1415	conserved hypothetical protein	594	60.1936	69.7836	76.8367	71.7666	57.8129	80.1778	1.01423	0.0285266
1425	MMAR_1418	MMAR_1418	PPE family protein	1584	39.7278	40.659	37.2794	17.3314	18.0139	18.86	0.460669	5.73739e-07
1426	MMAR_1419	MMAR_1419	conserved hypothetical transmembrane protein	627	3974.11	4590.47	3509.25	2464.27	2293.96	2092.99	0.567443	0.00346664
1427	cynT	MMAR_1420	Carbonic anhydrase, CynT	837	162.115	172.617	160.789	403.291	384.926	262.88	2.12119	2.9829e-19
1428	MMAR_1421	MMAR_1421	transposase for insertion sequence	261	111.306	143.724	122.873	74.0729	84.7752	68.6764	0.602071	0.0565472
1429	MMAR_1422	MMAR_1422	conserved hypothetical protein	270	497.922	562.392	465.834	589.657	481.313	764.255	1.20252	0.000488988
1430	MMAR_1423	MMAR_1423	anchored-membrane serine/threonine-protein kinase	1926	67.8993	66.078	60.8161	65.397	70.8007	76.8808	1.09387	6.48898e-05
1431	MMAR_1424	MMAR_1424	hypothetical protein	135	419.128	452.959	364.41	500.511	400.476	256.569	0.936157	0.181792
1432	MMAR_1425	MMAR_1425	transposase for insertion sequence	189	336.74	341.215	310.3	408.653	348.563	257.943	1.02722	0.0164429
1433	MMAR_1426	MMAR_1426	conserved hypothetical secreted protein	411	1937.17	2011.89	1855.59	2748.96	2752.67	2211.57	1.3288	1.77046e-10
1434	MMAR_1427	MMAR_1427	hypothetical membrane protein	276	1186.33	1256.11	1209.07	2071.3	2143.85	1884.95	1.67057	2.53943e-24
1435	MMAR_1428	MMAR_1428	conserved hypothetical protein	372	2488.43	2330.56	2637.31	2364.92	2568.38	2080.77	0.940689	0.0132715
1436	MMAR_1429	MMAR_1429	conserved hypothetical protein	378	209.517	168.568	203.661	142.952	128.989	120.038	0.673797	0.286105
1437	MMAR_1430	MMAR_1430	conserved hypothetical protein	297	551.073	606.425	598.374	3520.96	2994.81	3375.63	5.63332	3.7657e-99
1438	zntA	MMAR_1431	cation transport ATPase, ZntA	2439	238.22	232.526	236.744	1360.84	1223.02	1160.13	5.29194	2.67943e-117
1439	MMAR_1432	MMAR_1432	conserved hypothetical membrane protein	633	152.368	153.428	129.785	303.434	229.499	195.208	1.67166	2.3437e-10
1440	MMAR_1433	MMAR_1433	site-specific integrase	1080	1043.1	1267.44	906.836	618.209	815.971	550.1	0.616737	0.0683846
1441	MMAR_1435	pseudo=true	#N/A	2712	67.2384	62.8747	72.5297	25.093	27.8355	32.5359	0.421749	1.83488e-08
1442	MMAR_1436	pseudo=true	#N/A	309	94.5946	87.3065	124.439	6.25664	13.6084	9.52793	0.095949	1.96873e-29
1443	MMAR_1437	pseudo=true	#N/A	1721	108.034	87.6341	119.927	17.5806	20.943	21.7864	0.191099	4.3786e-34
1444	MMAR_1438	MMAR_1438	conserved hypothetical protein	2205	60.7673	50.2597	61.2906	69.9233	50.2185	96.449	1.25693	0.0010729
1445	MMAR_1439	MMAR_1439	hypothetical protein	459	139.242	94.9729	106.123	258.616	182.788	272.982	2.09905	6.81447e-13
1446	MMAR_1440	MMAR_1440	transposase for putative insertion sequence (ISL3 family)	1107	56.8463	49.127	54.5834	30.7372	35.0914	37.4685	0.643368	0.125067
1447	MMAR_1441	MMAR_1441	conserved hypothetical protein	402	102.951	112.274	101.478	42.0806	41.3427	35.5415	0.375635	4.28748e-10
1448	MMAR_1442	MMAR_1442	PE-PGRS family protein	4452	41.8829	38.2626	46.5232	55.3024	38.1856	65.9165	1.25844	0.000369678
1449	MMAR_1443	MMAR_1443	conserved hypothetical protein	1413	109.251	115.646	109.48	192.509	219.653	223.068	1.89974	8.39485e-28
1450	MMAR_1444	MMAR_1444	transcriptional regulatory protein (probably TetR/AcrR-family)	603	35.2807	40.3363	34.027	95.3827	122.202	131.396	3.18285	2.33684e-34
1451	MMAR_1445	MMAR_1445	transposase for insertion sequence ISMyma02	1398	54.6684	48.7641	38.1945	20.8127	15.111	18.3962	0.383542	5.57153e-07
1452	MMAR_1447	MMAR_1447	conserved hypothetical protein	291	312.396	323.738	333.393	2343.88	2483.37	1671.14	6.70263	4.55654e-93
1453	MMAR_1448	MMAR_1448	zinc cation transport ATPase	2550	52.5108	48.9344	54.3289	190.146	159.719	171.792	3.34881	1.52038e-54
1454	MMAR_1449	MMAR_1449	PPE family protein	1251	332.47	354.555	311.757	103.851	139.575	100.851	0.344697	9.35143e-17
1455	MMAR_1450	MMAR_1450	hypothetical protein	228	56.8474	90.9023	71.5687	41.1251	29.8601	37.5992	0.495099	0.0166558
1456	MMAR_5539	pseudo=true	#N/A	307	14.5582	17.5751	16.8402	11.9651	12.7187	14.9491	0.809272	0.766294
1457	MMAR_5540	MMAR_5540	transposase for insertion sequence ISMyma02	1206	111.846	101.835	92.5694	68.4511	66.9951	72.9498	0.680477	0.279819
1458	MMAR_1451	pseudo=true	#N/A	1793	38.6366	44.1831	38.2502	33.5336	34.1176	31.9227	0.822449	0.420295
1459	MMAR_1452	MMAR_1452	transposase, ISMyma01_aa2	795	8.20791	4.41684	6.50309	32.1001	22.9203	13.6151	3.58826	1.27936e-12
1460	MMAR_1453	MMAR_1453	transposase, ISMyma01_aa1	282	3.16977	5.16291	4.86975	1.71392	0.355032	3.68477	0.435808	0.323884
1461	MMAR_1454	MMAR_1454	hypothetical protein	273	43.5478	50.8214	31.9571	92.4161	68.213	89.7639	1.98211	1.3957e-09
1462	MMAR_1455	MMAR_1455	transposase, ISMyma03_aa2	864	25.0368	30.5303	21.0366	30.096	32.0984	18.942	1.05917	0.037299
1463	MMAR_1456	MMAR_1456	transposase, ISMyma03_aa1	324	791.521	947.63	722.786	476.762	476.802	307.348	0.512163	0.00177105
1464	MMAR_1457	MMAR_1457	hypothetical protein	231	3215.63	3568.11	2755.28	1779.73	2046.59	1125.7	0.519132	0.00399511
1465	MMAR_1458	MMAR_1458	conserved hypothetical protein	363	619.064	707.562	585.269	297.984	364.897	213.26	0.458258	2.96443e-05
1466	MMAR_1459	MMAR_1459	hypothetical protein	396	1017.57	1172.19	926.528	536.54	520.316	540.107	0.512456	3.60825e-05
1467	MMAR_1460	MMAR_1460	PPE family protein	1410	116.14	111.215	107.879	58.2733	68.8763	54.1047	0.540679	8.97101e-05
1468	MMAR_1461	MMAR_1461	PPE family protein	1284	317.242	359.316	343.632	200.031	240.707	184.514	0.612877	0.0157635
1469	MMAR_1462	MMAR_1462	conserved hypothetical oxidoreductase	1101	58.9422	65.6523	62.438	253.12	320.727	210.542	4.19387	7.52887e-59
1470	MMAR_1464	MMAR_1464	hypothetical protein	420	14.8979	12.0309	14.8098	15.8807	29.3206	32.9874	1.8733	7.36682e-06
1471	MMAR_1465	MMAR_1465	hypothetical protein	405	271.694	286.959	260.692	152.755	163.651	149.879	0.569096	0.000890077
1472	MMAR_1466	MMAR_1466	transposase	948	63.1748	68.7497	61.4375	25.4919	32.1057	23.4748	0.419278	2.40305e-08
1473	MMAR_1467	pseudo=true	#N/A	928	17.916	21.6877	18.2801	50.9367	36.7895	38.9104	2.18777	3.82016e-15
1474	MMAR_1468	MMAR_1468	transposase for insertion sequence ISMyma02	1398	52.3026	51.1533	40.0436	19.6373	17.6891	18.6439	0.390039	7.78217e-09
1475	MMAR_1469	MMAR_1469	PPE family protein	1884	142.859	134.375	121.728	128.22	117.709	192.35	1.09855	0.00644249
1476	nuoN	MMAR_1470	NADH dehydrogenase I (chain N) NuoN (NADH- ubiquinone oxidoreductase chain N)	1587	271.092	270.962	236.488	56.7687	69.9004	46.979	0.223043	6.47808e-34
1477	nuoM	MMAR_1471	NADH dehydrogenase I (chain M) NuoM (NADH- ubiquinone oxidoreductase chain M)	1587	206.938	209.98	172.25	36.1809	42.7099	31.5376	0.187431	6.03636e-46
1478	nuoL	MMAR_1472	NADH dehydrogenase I (chain L) NuoL (NADH- ubiquinone oxidoreductase chain L)	1902	257.353	244.143	219.704	55.397	68.3779	51.9461	0.243651	6.69003e-37
1479	nuoK	MMAR_1473	NADH dehydrogenase I (chain K) NuoK (NADH- ubiquinone oxidoreductase chain K)	300	221.681	187.559	152.944	45.4326	46.0548	39.2551	0.232561	2.20494e-20
1480	nuoJ	MMAR_1474	NADH dehydrogenase I (chain J) NuoJ (NADH- ubiquinone oxidoreductase chain J)	789	546.975	573.345	502.6	166.744	167.5	133.455	0.288184	4.58039e-26
1481	nuoI	MMAR_1475	NADH dehydrogenase I (chain I) NuoI (NADH- ubiquinone oxidoreductase chain I)	546	291.737	270.734	260.835	84.8033	101.036	77.8694	0.320304	4.00685e-21
1482	nuoH	MMAR_1476	NADH dehydrogenase I (chain H) NuoH (NADH- ubiquinone oxidoreductase chain H)	1275	223.854	209.306	186.967	33.2073	46.3296	37.2176	0.188275	9.17706e-46
1483	nuoG	MMAR_1477	NADH dehydrogenase I (chain G) NuoG (NADH- ubiquinone oxidoreductase chain G)	2418	224.689	197.674	181.806	48.2926	51.84	41.6129	0.234612	7.73828e-38
1484	nuoF	MMAR_1478	NADH dehydrogenase I (chain F) NuoF (NADH- ubiquinone oxidoreductase chain F)	1347	215.34	191.061	179.672	44.7085	50.9143	50.4638	0.249264	2.70152e-35
1485	nuoE	MMAR_1479	NADH dehydrogenase I (chain E) NuoE (NADH- ubiquinone oxidoreductase chain E)	756	318.768	296.694	287.433	37.8477	49.265	42.3797	0.143419	2.45315e-74
1486	nuoD	MMAR_1480	NADH dehydrogenase I (chain D) NuoD (NADH- ubiquinone oxidoreductase chain D)	1299	616.905	668.666	613.596	110.581	135.265	157.052	0.212145	4.1455e-34
1487	nuoC	MMAR_1481	NADH dehydrogenase I (chain C) NuoC (NADH- ubiquinone oxidoreductase chain C)	717	348.574	353.205	335.065	48.1304	65.7686	68.3558	0.175778	1.3277e-44
1488	nuoB	MMAR_1482	NADH dehydrogenase I (chain B) NuoB (NADH- ubiquinone oxidoreductase chain B)	555	570.631	622.189	568.957	144.911	160.191	178.177	0.274313	1.41794e-27
1489	nuoA	MMAR_1483	NADH dehydrogenase I (chain a) NuoA (NADH- ubiquinone oxidoreductase chain a)	489	512.196	573.409	512.932	143.317	162.975	191.6	0.311468	1.20532e-17
1490	MMAR_1484	MMAR_1484	PPE family protein	1341	553.99	487.868	472.153	283.003	353.814	271.722	0.600088	0.00804551
1491	plcB_2	MMAR_1485	membrane-associated phospholipase C 2 PlcB_2	1587	42.6942	35.0237	41.6373	53.6013	59.5541	87.847	1.68407	9.17289e-09
1492	MMAR_1486	MMAR_1486	two-component system response regulator	450	383.969	424.792	405.159	128.887	140.167	124.308	0.324042	2.38413e-23
1493	MMAR_1487	MMAR_1487	conserved protein	540	33.6031	37.7466	34.8553	11.9936	19.4676	12.8284	0.417021	7.10627e-05
1494	MMAR_1488	MMAR_1488	conserved hypothetical protein	411	61.1141	54.1784	56.8019	29.3994	43.6042	47.4044	0.699662	0.587943
1495	MMAR_1489	MMAR_1489	hypothetical protein	342	55.4098	46.8285	48.8935	46.0714	40.6917	35.1938	0.806957	0.674319
1496	MMAR_1490	MMAR_1490	conserved hypothetical protein	963	16.2438	13.9627	16.1058	43.1631	36.1801	36.1475	2.49374	1.73238e-22
1497	fadE12_3	MMAR_1491	acyl-CoA dehydrogenase FadE12_3	1239	28.2087	26.958	28.3612	54.5351	53.9787	49.4812	1.89152	4.94477e-22
1498	MMAR_1492	MMAR_1492	transcriptional regulatory protein	642	91.7545	94.8482	92.3566	82.9634	82.8088	94.415	0.932707	0.0405823
1499	MMAR_1493	MMAR_1493	conserved protein	897	32.0878	33.0353	36.1126	14.0094	19.8676	13.3219	0.466227	0.000155181
1500	MMAR_1494	MMAR_1494	conserved protein	1206	55.2187	52.4797	58.0066	25.8094	27.4788	25.0586	0.472809	8.77729e-07
1501	MMAR_1495	MMAR_1495	conserved hypothetical protein	1191	16.0612	15.6042	21.433	37.4162	29.0858	46.6768	2.13149	1.95401e-11
1502	MMAR_1496	MMAR_1496	oxidoreductase	1104	7.77283	5.58545	11.0488	38.0882	34.4613	52.5513	5.1256	2.21954e-27
1503	MMAR_1497	MMAR_1497	PPE family protein, PPE28	1983	40.434	43.8367	41.7142	29.5406	34.6353	38.6891	0.816487	0.501939
1504	fadB4	MMAR_1498	NADPH quinone oxidoreductase FadB4	972	105.665	108.64	117.846	24.0668	28.4289	29.844	0.247898	9.39134e-28
1505	MMAR_1499	MMAR_1499	oxidoreductase	999	79.2767	79.8997	88.3815	44.1234	43.395	40.5656	0.51739	6.91816e-05
1506	MMAR_1500	MMAR_1500	conserved hypothetical membrane protein	1035	15.8048	16.2185	14.7512	15.0368	15.0904	17.4021	1.01614	0.0255673
1507	MMAR_1501	MMAR_1501	conserved hypothetical protein	1041	12.1072	8.72067	10.5535	14.4858	15.5805	16.2204	1.47498	2.86639e-06
1508	MMAR_1502	MMAR_1502	conserved hypothetical protein	864	5.27635	5.45184	6.07724	12.0831	10.4291	9.922	1.92998	8.70571e-08
1509	MMAR_1503	MMAR_1503	FAD-dependent oxidoreductase	1614	5.70441	5.46548	7.70768	13.4756	14.7015	17.1682	2.40207	3.72398e-15
1510	MMAR_1504	MMAR_1504	transcriptional regulatory protein	669	24.8521	21.7629	29.4626	42.0472	33.6723	41.937	1.54653	3.04168e-07
1511	mhpF	MMAR_1505	acetaldehyde dehydrogenase, MhpF	1011	6.54271	7.70876	7.83036	11.2824	10.101	9.93539	1.41831	8.52392e-05
1512	MMAR_1506	MMAR_1506	4-hydroxy-2-oxovalerate aldolase	1035	10.882	10.5917	11.5512	11.9547	11.0276	9.705	0.98978	0.0739177
1513	MMAR_1507	MMAR_1507	alpha-acetolactate decarboxylase	777	38.1939	43.9791	41.6898	65.6875	74.4773	65.5291	1.66066	3.19712e-15
1514	ilvB1_1	MMAR_1508	acetolactate synthase (large subunit) IlvB1_1	1671	49.321	54.5843	55.6907	72.6001	78.19	60.319	1.32277	1.14505e-08
1515	fadE23	MMAR_1509	acyl-CoA dehydrogenase FadE23	1206	217.613	224.122	220.304	403.974	379.888	279.665	1.60644	1.0938e-12
1516	fadE24	MMAR_1510	acyl-CoA dehydrogenase FadE24	1398	127.24	116.397	127.816	237.376	237.98	184.086	1.7753	4.18134e-19
1517	MMAR_1511	MMAR_1511	monophosphatase	789	56.8727	57.9641	60.611	61.013	46.0624	38.9609	0.832364	0.499295
1518	MMAR_1512	MMAR_1512	conserved hypothetical membrane protein	336	124.238	138.151	151.223	130.325	128.427	139.423	0.962678	0.0300136
1519	MMAR_1513	MMAR_1513	PPE family protein, PPE51	1149	14.859	14.3857	14.061	12.1988	10.1078	9.5711	0.736107	0.839472
1520	MMAR_1514	MMAR_1514	PPE family protein, PPE51_1	1146	84.6296	69.1276	83.0362	10.2064	12.231	8.61387	0.131132	2.72808e-50
1521	MMAR_1515	MMAR_1515	conserved hypothetical membrane protein	795	571.406	580.221	593.102	2731.67	3198.14	1995.32	4.54233	1.00323e-61
1522	devR	MMAR_1516	two-component transcriptional regulatory protein DevR	651	568.593	605.951	677.762	2609.96	3323.46	2179.3	4.3798	3.00781e-61
1523	devS	MMAR_1517	two-component sensor histidine kinase DevS	1758	51.558	55.6342	50.6831	244.302	320.518	184.02	4.74324	1.93531e-53
1524	MMAR_1518	MMAR_1518	conserved protein	999	216.177	180.117	160.51	209.877	262.174	153.508	1.12348	0.0023814
1525	MMAR_1519	MMAR_1519	conserved hypothetical protein	1389	258.188	317.417	236.991	577.764	699.104	332.84	1.98094	2.32023e-10
1526	MMAR_1520	MMAR_1520	conserved hypothetical protein	417	222.076	247.072	242.535	731.827	828.324	433.791	2.80173	1.9983e-21
1527	MMAR_1521	MMAR_1521	conserved protein	429	293.583	262.321	275.294	1187.7	1505.75	914.363	4.3405	1.03622e-54
1528	MMAR_1522	MMAR_1522	conserved hypothetical protein	1002	2206.14	2077.5	2227.11	5234.29	7391.83	4386.21	2.61296	8.06852e-28
1529	MMAR_1523	MMAR_1523	conserved hypothetical protein	1374	14.0522	14.5856	15.2272	43.83	58.6578	39.7038	3.24158	3.76084e-36
1530	MMAR_1524	MMAR_1524	conserved hypothetical protein	204	1422.31	1582.73	1359.81	1060	1050.27	893.935	0.688273	0.288304
1531	agpS	MMAR_1525	alkyldihydroxyacetonephosphate synthase AgpS	1593	67.1108	66.5041	66.8861	46.9673	62.3466	54.9014	0.819025	0.45325
1532	fprA_1	MMAR_1526	NADPH:adrenodoxin oxidoreductase FprA_1	1371	74.9786	79.5217	85.9066	42.2337	49.5119	42.4434	0.558174	0.000833908
1533	prfB	MMAR_1527	peptide chain release factor 2 PrfB	1116	185.023	179.422	179.874	45.2143	60.1073	42.7529	0.272037	7.53725e-27
1534	MMAR_1528	MMAR_1528	conserved transmembrane protein	987	146.534	161.222	160.252	38.8815	42.5024	34.4789	0.247566	1.23238e-33
1535	MMAR_1529	MMAR_1529	conserved hypothetical membrane protein	501	216.065	197.271	176.879	123.099	99.9193	126.172	0.591633	0.0348084
1536	ftsE	MMAR_1530	cell division ATP-binding protein FtsE	690	614.442	652.877	650.108	205.519	301.518	178.706	0.357637	4.50803e-11
1537	ftsX	MMAR_1531	cell division protein FtsX	894	165.177	182.208	180.898	57.3071	74.6974	54.7254	0.353466	4.81513e-15
1538	smpB	MMAR_1532	ssRNA-binding protein SmpB	507	262.521	285.816	273.252	82.5562	82.7414	103.671	0.327377	3.81457e-15
1539	MMAR_1533	MMAR_1533	conserved hypothetical membrane protein	867	163.723	184.425	160.07	52.9596	44.2279	66.8167	0.322705	1.96855e-11
1540	MMAR_1534	MMAR_1534	conserved protein	2340	49.3542	43.7368	48.6754	153.012	141.408	188.282	3.40491	3.51102e-43
1541	MMAR_1535	MMAR_1535	conserved ATPase	1242	59.8796	57.0267	65.0407	30.3538	32.0026	30.8162	0.512087	4.35053e-05
1542	MMAR_1536	MMAR_1536	conserved hypothetical protein	1029	51.2523	47.5242	54.6387	147.205	165.795	246.059	3.64409	2.79856e-30
1543	MMAR_1537	MMAR_1537	conserved protein	846	179.198	164.201	162.898	67.3	89.1131	75.9472	0.458941	4.54881e-08
1544	ssr	MMAR_5496	#N/A	451	21150.6	17025	18152	52349.6	52997.6	40045.1	2.58119	7.95724e-35
1545	MMAR_1538	MMAR_1538	PE family protein, PE26	1764	47.1768	48.3565	46.2519	60.7719	70.5488	75.0072	1.45521	3.62328e-12
1546	MMAR_1539	MMAR_1539	conserved hypothetical protein	228	94.4842	101.42	106.29	349.351	425.067	573.862	4.46163	7.13732e-39
1547	MMAR_5566	MMAR_5566	conserved hypothetical protein	354	17.1705	17.419	13.9198	21.026	33.373	20.7919	1.55003	0.000131551
1548	MMAR_1540	MMAR_1540	conserved hypothetical membrane protein	264	56.2058	71.3696	64.2572	82.7512	95.5682	73.144	1.31085	2.41745e-05
1549	MMAR_1541	MMAR_1541	conserved hypothetical membrane protein	699	16.8801	12.6199	14.7924	16.8715	15.7555	19.6969	1.18133	0.00432407
1550	MMAR_1542	MMAR_1542	conserved hypothetical protein	867	21.3417	14.3233	11.7397	20.0689	21.8253	13.1836	1.16186	0.0194928
1551	MMAR_1543	MMAR_1543	conserved membrane protein	687	65.9672	59.0903	68.7869	145.49	167.302	133.102	2.30027	5.10137e-31
1552	MMAR_1544	MMAR_1544	conserved hypothetical protein	618	13.0176	10.6708	14.5091	28.7806	33.697	30.4053	2.43165	1.6202e-16
1553	MMAR_1545	MMAR_1545	conserved hypothetical protein	822	14.7892	16.3577	18.8684	42.4527	50.1814	52.5662	2.90312	1.57544e-27
1554	MMAR_1546	MMAR_1546	conserved secreted protein	522	17.9803	14.2739	15.3204	142.776	112.586	233.234	10.2701	5.44407e-48
1555	MMAR_1547	MMAR_1547	PE-PGRS family protein	1638	55.5534	55.2134	45.963	18.7665	26.405	25.6921	0.452139	5.72486e-06
1556	glsA	MMAR_1548	glutaminase GlsA	963	39.5422	42.7773	36.8252	41.1555	38.3634	31.0221	0.927788	0.0876078
1557	MMAR_1549	MMAR_1549	conserved hypothetical protein	423	263.302	256.728	304.407	297.08	451.128	266.736	1.23107	0.000154791
1558	MMAR_1550	MMAR_1550	PPE family protein	2040	109.806	91.7309	96.1843	264.171	345.804	554.231	3.91038	1.84964e-25
1559	MMAR_1551	MMAR_1551	conserved hypothetical protein	864	29.6924	42.0288	37.2114	84.2464	82.2738	62.7391	2.1046	5.67447e-16
1560	MMAR_1552	MMAR_1552	conserved hypothetical secreted protein	315	640.469	667.748	655.476	200.695	259.992	185.279	0.328955	1.34664e-18
1561	MMAR_1553	MMAR_1553	conserved hypothetical secreted protein	489	142.399	138.186	150.328	118.015	141.068	105.717	0.846574	0.305
1562	MMAR_1554	MMAR_1554	conserved hypothetical secreted protein	1137	145.756	161.194	166.108	741.61	975.567	656.637	5.01802	1.89939e-76
1563	MMAR_1555	MMAR_1555	transcriptional regulatory protein	477	116.56	151.717	117.191	147.328	130.344	64.6263	0.888008	0.399019
1564	MMAR_1556	MMAR_1556	conserved hypothetical dehydrogenase	1161	141.434	184.123	164.275	56.3672	53.4658	31.549	0.288634	5.62143e-12
1565	MMAR_1557	MMAR_1557	conserved hypothetical oxidoreductase	978	139.474	175.841	156.688	42.5999	35.3181	31.5202	0.231859	9.05683e-25
1566	MMAR_1558	MMAR_1558	conserved hypothetical NADP-dependent oxidoreductase	1008	118.208	165	153.627	36.7289	22.8446	41.6638	0.231752	1.30177e-13
1567	MMAR_1559	MMAR_1559	conserved hypothetical protein	1500	26.3991	27.0634	26.7114	18.4308	28.3671	21.0707	0.846518	0.402118
1568	MMAR_1560	MMAR_1560	conserved hypothetical protein	981	4.00923	3.14288	4.03491	10.3464	11.9408	14.6527	3.30203	7.3671e-16
1569	miaA_1	MMAR_1561	tRNA delta(2)-isopentenylpyrophosphate transferase MiaA_1	945	1.98639	2.9001	1.79512	4.6031	5.29731	6.23096	2.41429	1.69917e-06
1570	MMAR_1562	MMAR_1562	conserved hypothetical protein	768	9.42759	14.2739	12.8323	14.2229	17.5991	14.6575	1.27223	0.00154108
1571	MMAR_1563	MMAR_1563	conserved hypothetical protein	462	9.4805	10.9372	9.44188	54.4003	67.3962	76.2835	6.63372	6.68304e-47
1572	cyp276A1	MMAR_1564	cytochrome P450 276A1 Cyp276A1	1236	9.61856	12.1259	10.3917	42.6234	51.5986	51.703	4.54084	8.89388e-54
1573	MMAR_1565	MMAR_1565	conserved hypothetical methyltransferase	774	15.1289	14.1633	11.063	25.8523	41.6516	51.2392	2.94245	3.28298e-15
1574	miaB	MMAR_1566	2-methylthioadenine synthetase, MiaB	1590	16.0223	21.3301	15.8005	31.4922	26.5095	30.2255	1.65988	4.77906e-10
1575	MMAR_1567	MMAR_1567	conserved hypothetical membrane protein	918	139.339	144.139	156.985	58.9679	70.9995	65.8401	0.444549	5.33061e-09
1576	MMAR_1568	MMAR_1568	short-chain type dehydrogenase/reductase	804	15.8985	16.937	17.6833	15.8704	20.0487	14.8628	1.00521	0.0492169
1577	MMAR_1569	MMAR_1569	conserved hypothetical regulatory protein	768	11.8718	13.7163	11.4649	23.1594	16.8169	24.5795	1.74225	1.80394e-07
1578	MMAR_1570	MMAR_1570	conserved hypothetical secreted protein	645	33.6762	33.4607	33.3141	24.8782	24.2149	22.8227	0.715928	0.643975
1579	MMAR_1571	MMAR_1571	conserved hypothetical protein	1692	61.4407	63.3215	60.7286	28.4511	31.657	28.3011	0.476623	6.6665e-08
1580	MMAR_1572	MMAR_1572	hypothetical alanine and valine rich protein	891	71.1288	59.3065	67.7251	123.137	96.5234	130.325	1.76617	1.27714e-12
1581	MMAR_1573	MMAR_1573	conserved hypothetical protein	1464	18.3171	17.7254	21.078	23.9682	21.0633	22.4169	1.18081	0.000148787
1582	MMAR_1574	MMAR_1574	conserved hypothetical protein	399	835.404	865.665	949.93	310.831	332.978	315.551	0.361886	9.10843e-19
1583	MMAR_1575	MMAR_1575	conserved oxidoreductase	828	186.008	174.7	221.268	73.3161	60.2166	76.3432	0.360626	2.43613e-10
1584	MMAR_1576	MMAR_1576	hypothetical protein	387	124.958	122.822	115.639	19.2331	18.6268	19.2427	0.157126	4.26e-38
1585	MMAR_1577	MMAR_1577	hydrolase	1812	209.854	222.333	205.562	30.8347	41.661	32.9738	0.165378	8.56466e-64
1586	MMAR_1578	MMAR_1578	conserved hypothetical protein	420	404.585	429.849	389.862	50.6341	58.4028	48.038	0.128298	5.608e-81
1587	MMAR_1579	MMAR_1579	conserved hypothetical protein	1674	20.7717	23.6875	18.1925	9.70116	12.0215	13.294	0.558909	0.020448
1588	MMAR_1580	MMAR_1580	dehydrogenase	1425	7.08828	10.2772	8.72997	11.3285	8.78238	10.5126	1.17352	0.005778
1589	MMAR_1581	MMAR_1581	conserved hypothetical membrane protein	1818	18.0939	17.76	15.774	32.7534	32.3818	39.819	2.0329	1.06174e-18
1590	MMAR_1582	MMAR_1582	conserved hypothetical protein	1278	53.5766	57.5648	53.4112	32.2217	31.8846	27.1024	0.554283	0.00144388
1591	citE_2	MMAR_1583	citrate lyase beta subunit, CitE_2	936	296.813	344.038	322.432	112.156	112.634	86.8696	0.32354	4.902e-18
1592	MMAR_1584	MMAR_1584	conserved hypothetical protein	1275	109.929	116.945	122.976	120.32	204.793	110.023	1.24377	0.000394886
1593	MMAR_1585	MMAR_1585	conserved hypothetical protein	357	17.7774	17.2726	14.0291	25.994	15.1441	29.3491	1.4362	0.00213519
1594	MMAR_1586	MMAR_1586	oxidoreductase	879	32.7449	38.5834	28.7649	20.0149	21.5273	18.8158	0.603018	0.0682028
1595	MMAR_1587	MMAR_1587	conserved hypothetical protein	624	465.703	517.841	543.327	215.173	382.185	222.863	0.537191	0.00744537
1596	MMAR_1588	MMAR_1588	conserved hypothetical protein	1107	30.2803	32.1067	31.2322	13.7095	16.7317	16.2702	0.498952	0.000238232
1597	MMAR_1589	MMAR_1589	conserved hypothetical membrane protein	375	58.8766	56.1822	65.2707	68.8256	74.2216	88.6702	1.28497	2.31728e-05
1598	MMAR_1590	MMAR_1590	conserved hypothetical membrane protein	396	53.9486	56.8794	58.1375	40.2771	48.0369	57.9467	0.865625	0.337349
1599	pgmA	MMAR_1591	phosphoglucomutase PgmA	1632	45.6249	41.4049	46.825	40.2179	39.5691	35.0719	0.858086	0.216253
1600	alaU	MMAR_5497	#N/A	73	193.469	235.813	190.332	78.1266	75.4322	112.688	0.429698	0.00118156
1601	MMAR_1592	MMAR_1592	hypothetical protein	270	280.081	380.638	260.293	56.925	61.1839	36.5611	0.167935	5.13582e-25
1602	MMAR_1593	pseudo=true	#N/A	5269	7.97346	7.24939	8.04892	25.4459	15.6383	19.8361	2.61778	8.82883e-20
1603	MMAR_1594	MMAR_1594	PE-PGRS family protein	10905	8.25431	6.11796	6.58541	38.1253	21.3	22.8927	3.92782	1.62618e-26
1604	MMAR_1595	MMAR_1595	O-methyltransferase	957	7.0987	4.83255	6.33076	28.7874	31.8038	30.5832	4.99257	2.2619e-42
1605	MMAR_1596	MMAR_1596	conserved hypothetical protein	762	4.69226	6.85598	4.45247	13.1931	20.6282	20.3412	3.38501	2.2237e-15
1606	MMAR_1597	MMAR_1597	transcriptional regulatory protein	639	5.31569	3.35069	0.505668	5.89975	7.52068	11.383	2.70424	0.000449731
1607	MMAR_1598	MMAR_1598	transposase	234	275.421	273.766	227.843	147.889	124.079	97.3235	0.475261	0.000240361
1608	MMAR_1599	MMAR_1599	transposase	690	11.2706	10.9227	6.5561	27.7387	36.1299	35.5153	3.45691	2.80891e-21
1609	MMAR_1600	MMAR_1600	conserved hypothetical secreted protein	390	148.75	146.692	110.814	133.348	191.51	180.733	1.24451	6.11358e-05
1610	MMAR_1601	MMAR_1601	PE-PGRS family protein	591	70.6328	63.182	54.5371	15.8655	22.1922	24.7615	0.333521	4.87491e-09
1611	MMAR_1602	MMAR_1602	oxidoreductase GMC-type	1974	12.0904	11.584	10.3943	18.6083	21.2512	26.1004	1.93609	4.9129e-14
1612	MMAR_1603	MMAR_1603	conserved hypothetical protein	1266	9.10821	7.44138	6.57219	11.2242	12.5742	14.2952	1.64752	1.73147e-07
1613	MMAR_1604	MMAR_1604	conserved hypothetical membrane protein	891	16.5533	14.8987	14.8687	47.4104	44.2726	54.3265	3.15215	4.8789e-32
1614	MMAR_1605	MMAR_1605	conserved hypothetical membrane protein	1533	4.78133	6.25706	4.26825	9.20621	8.35959	10.0544	1.80446	6.38849e-08
1615	MMAR_1606	MMAR_1606	fatty-acid-CoA ligase	1488	14.8979	14.2739	13.0291	52.5552	54.2985	43.0051	3.55107	4.76037e-49
1616	putA_2	MMAR_1607	succinate-semialdehyde dehydrogenase [NADP+ dependent, PutA_2	1548	12.7614	10.2352	13.3591	26.789	27.5522	18.4595	2.00246	1.03243e-12
1617	MMAR_1608	MMAR_1608	hydrolase	1881	35.8786	34.5124	42.9455	59.4072	56.4733	70.0194	1.64025	7.41907e-12
1618	MMAR_1609	MMAR_1609	hypothetical protein	561	15.1369	17.2508	16.9913	88.222	87.4481	73.7807	5.05176	6.33992e-57
1619	MMAR_1610	MMAR_1610	hypothetical protein	249	92.2594	73.6053	81.1049	610.272	552.464	385.317	6.26819	6.12943e-60
1620	MMAR_1611	MMAR_1611	transcriptional regulatory protein	579	28.5608	26.9208	27.0664	802.037	677.49	618.258	25.4129	8.61795e-234
1621	mmr	MMAR_1612	multidrug-transport integral membrane protein Mmr	324	25.3817	19.8249	24.1843	712.16	620.8	513.138	26.6043	1.76373e-174
1622	MMAR_1613	MMAR_1613	conserved hypothetical protein	636	4.91913	3.36649	4.44547	15.1989	13.853	11.5728	3.19099	9.12711e-13
1623	MMAR_1614	MMAR_1614	short chain dehydrogenase	831	26.6764	19.2724	24.205	16.867	22.7708	22.6119	0.887331	0.285738
1624	dnaK1	MMAR_1615	chaperone protein DnaK1	1539	40.4829	40.9019	30.706	47.9871	66.0955	43.0428	1.40177	7.45449e-07
1625	cstA	MMAR_1616	carbon starvation protein, CstA	2277	40.9055	43.5552	42.6785	16.3868	18.2474	18.7103	0.419576	2.68434e-10
1626	cueO	MMAR_1618	Multicopper oxidase, type 1, CueO	1641	74.9526	79.172	71.4275	78.6398	94.8722	99.8368	1.21191	1.07703e-06
1627	MMAR_1619	MMAR_1619	hypothetical secreted protein	720	14.5255	10.8244	9.2	10.0693	15.435	22.3696	1.38565	0.0039504
1628	MMAR_1620	MMAR_1620	conserved hypothetical protein	585	19.7111	18.2999	15.3276	32.7174	33.5442	26.9397	1.74735	1.46091e-09
1629	MMAR_1621	MMAR_1621	transcriptional regulatory protein	735	9.48603	6.52522	7.80329	16.9657	18.5254	18.7322	2.2769	4.7614e-12
1630	MMAR_1622	MMAR_1622	hypothetical membrane protein	495	8.66788	6.0556	4.5694	21.6764	30.1369	17.1435	3.57421	9.47935e-14
1631	ligB	MMAR_1623	ATP-dependent DNA ligase LigB	1506	12.405	11.0324	11.2642	21.5667	22.4703	16.9619	1.75781	2.63482e-12
1632	MMAR_1624	MMAR_1624	short-chain type dehydrogenase/reductase	759	9.18607	6.54456	11.7073	35.0236	39.8366	31.0317	3.85932	1.01486e-25
1633	fadE22	MMAR_1625	acyl-CoA dehydrogenase FadE22	2166	34.2116	33.688	36.8846	162.09	165.294	125.57	4.32274	8.44196e-72
1634	MMAR_1626	MMAR_1626	transcriptional regulator	675	17.3478	17.3825	18.5496	32.2217	40.7893	33.8671	2.00597	3.94425e-15
1635	MMAR_1627	MMAR_1627	methyltransferase	831	14.5214	13.0887	16.1367	18.1465	22.8913	22.0909	1.44305	2.69009e-06
1636	MMAR_1628	MMAR_1628	conserved hypothetical protein	357	27.0416	32.6261	30.7735	14.8924	21.3139	15.2809	0.569289	0.0871721
1637	MMAR_1629	MMAR_1629	acetyl-CoA acetyltransferase	1194	42.7473	38.5898	37.2105	43.2322	43.9384	33.5055	1.01795	0.00734122
1638	MMAR_1630	MMAR_1630	transcriptional regulatory protein	1476	42.3925	48.6822	41.5396	36.8061	36.2898	41.4187	0.863516	0.224158
1639	MMAR_1631	MMAR_1631	conserved hypothetical protein	963	53.3726	56.8289	44.7103	89.6386	109.788	85.3332	1.83821	7.41952e-18
1640	MMAR_1632	MMAR_1632	hypothetical protein	294	203.098	237.996	191.51	412.635	382.087	404.98	1.89645	6.56067e-20
1641	MMAR_1633	MMAR_1633	conserved hypothetical protein	531	42.7579	57.257	36.3588	35.8626	36.0127	38.1592	0.80686	0.677822
1642	cyp136A2	MMAR_1634	cytochrome P450 136A2 Cyp136A2	1479	18.8566	22.5835	17.9148	41.7641	46.0995	45.0232	2.23885	2.46554e-25
1643	MMAR_1635	MMAR_1635	transcriptional regulatory protein (TetR- family)	654	163.194	150.465	130.558	36.6559	39.9558	39.9859	0.262479	4.11816e-25
1644	MMAR_1636	MMAR_1636	short chain alcohol dehydrogenase/reductase	876	68.8774	83.6882	76.9075	41.2703	40.6877	52.9833	0.588048	0.0401425
1645	MMAR_1637	MMAR_1637	transcriptional regulatory protein (TetR- family)	603	24.1628	24.287	23.0419	12.023	16.6035	13.355	0.587223	0.0799805
1646	MMAR_1638	MMAR_1638	conserved hypothetical protein	558	61.3538	51.4168	56.4595	161.282	113.397	150.838	2.51442	5.98819e-21
1647	MMAR_1639	MMAR_1639	PPE family protein	8265	74.1057	69.9344	75.1313	72.572	84.3229	135.037	1.33198	0.000115679
1648	nrdH	MMAR_1640	glutaredoxin electron transport component of NRDEF (glutaredoxin-like protein) NrdH	240	309.504	309.744	338.268	894.958	1097.97	696.344	2.80859	2.58091e-32
1649	nrdI	MMAR_1641	NrdI protein	462	184.773	174.809	192.509	449.849	553.256	349.554	2.45006	2.42759e-26
1650	nrdE	MMAR_1642	ribonucleoside-diphosphate reductase (alpha chain) NrdE	2166	218.806	195.485	238.761	265.539	289.356	279.885	1.27827	2.42732e-09
1651	MMAR_1643	MMAR_1643	transcriptional regulatory protein (probably AsnC-family)	744	157.269	148.149	160.692	91.0783	94.3326	84.2643	0.578564	0.00189752
1652	MMAR_1644	MMAR_1644	monooxygenase	1551	142.409	159.36	139.686	164.973	180.098	124.724	1.0642	0.00140874
1653	MMAR_1645	MMAR_1645	transcriptional regulatory protein	546	60.574	75.291	72.4953	91.885	93.5178	53.9218	1.14861	0.00543402
1654	MMAR_1646	MMAR_1646	conserved hypothetical protein	447	41.7942	39.2772	44.9985	117.425	106.615	151.681	2.98026	1.88679e-25
1655	nrdF2	MMAR_1647	ribonucleoside-diphosphate reductase (beta chain) NrdF2	975	402.29	385.001	437.955	1728.17	2147.58	1374.19	4.28481	5.95893e-60
1656	MMAR_1648	MMAR_1648	conserved protein	477	148.979	144.176	165.456	362.95	404.674	241.986	2.20145	9.38343e-18
1657	adh	MMAR_1649	NADP-dependent alcohol dehydrogenase Adh	1041	148.121	151.542	156.672	128.515	123.394	92.7475	0.755271	0.946624
1658	fecB	MMAR_1650	FEIII-dicitrate-binding periplasmic lipoprotein FecB	1095	191.428	186.539	192.988	77.5087	88.69	80.8983	0.432779	2.07385e-12
1659	ctaD	MMAR_1651	cytochrome C oxidase polypeptide I CtaD	1722	1265.08	1178.37	1290.66	1270.34	1438.7	963.072	0.9834	0.0139027
1660	serB2	MMAR_1652	phosphoserine phosphatase SerB2	1236	334.552	331.28	354.232	183.554	252.809	146.212	0.571116	0.0136806
1661	MMAR_1653	MMAR_1653	transcriptional regulatory protein	345	89.9057	80.1822	76.5659	136.172	189.791	86.0901	1.67057	8.40942e-07
1662	MMAR_1654	MMAR_1654	oxidoreductase	480	36.4999	33.5437	36.6878	63.0337	85.3098	47.4452	1.83441	7.68054e-10
1663	MMAR_1655	MMAR_1655	oxidoreductase	1977	13.971	16.7648	16.3849	24.4963	29.6255	22.3817	1.62356	5.90425e-12
1664	hycD	MMAR_1656	formate hydrogenlyase HycD	960	30.4476	30.5105	32.3122	47.0236	45.4708	51.2336	1.54098	2.17753e-11
1665	hycP	MMAR_1657	hydrogenase HycP	663	34.1102	35.7817	31.8005	34.8461	38.3563	40.488	1.11798	0.000806601
1666	hycQ	MMAR_1658	hydrogenase HycQ	1467	28.0288	29.4819	31.0567	61.0829	49.8889	60.2662	1.93342	1.89047e-17
1667	hycE	MMAR_1659	formate hydrogenase HycE	1497	20.1227	17.6779	26.6031	30.7366	30.631	37.8298	1.54024	1.85312e-07
1668	MMAR_1660	MMAR_1660	conserved ATP-binding protein ABC transporter	843	156.084	163.668	150.541	29.699	38.955	28.4531	0.206483	3.20703e-39
1669	MMAR_1661	MMAR_1661	conserved hypothetical protein	843	299.125	315.957	327.147	37.4964	50.0002	42.012	0.137449	6.34319e-75
1670	echA17	MMAR_1662	enoyl-CoA hydratase EchA17	774	98.2801	94.4956	85.4771	12.9886	17.592	16.1101	0.1678	1.30631e-40
1671	MMAR_1663	MMAR_1663	conserved hypothetical protein	984	178.048	190.348	177.898	27.8011	41.6145	41.8	0.203582	4.79046e-31
1672	MMAR_1664	MMAR_1664	conserved hypothetical protein	1038	28.3319	34.8185	25.3704	7.26386	6.84822	6.34007	0.231044	1.59724e-16
1673	MMAR_1665	MMAR_1665	conserved hypothetical membrane protein	675	135.207	135.38	126.496	65.8755	84.2484	64.7837	0.541215	0.000378875
1674	MMAR_1666	MMAR_1666	hypothetical membrane protein	390	232.866	216.524	201.951	158.382	183.038	119.897	0.708257	0.52726
1675	MMAR_1667	MMAR_1667	conserved membrane protein	1317	190.585	213.491	205.785	48.2225	51.618	43.5919	0.235189	2.34651e-41
1676	MMAR_1668	MMAR_1668	transferase	738	517.915	628.169	687.948	130.983	160.489	148.544	0.239917	2.94654e-29
1677	MMAR_1669	MMAR_1669	lysophospholipase	780	80.678	81.1417	81.2984	23.7945	21.8208	27.9759	0.302697	1.29237e-15
1678	MMAR_1670	MMAR_1670	conserved membrane protein	546	118.856	117.642	96.0193	18.5895	26.2217	25.8507	0.212506	2.44096e-24
1679	phrI	MMAR_1671	DNA photolyase, PhrI	1344	12.9027	14.2739	12.8624	5.46618	9.60965	6.89386	0.548708	0.0327696
1680	MMAR_1672	MMAR_1672	tryptophan-rich sensory protein	480	17.6913	15.3445	13.9683	15.3053	31.4958	28.3228	1.59824	9.44238e-05
1681	MMAR_1673	MMAR_1673	conserved transmembrane transport protein	2115	22.7801	25.2679	19.7082	33.1358	45.3021	47.206	1.85435	5.29669e-14
1682	MMAR_1674	MMAR_1674	penicillin-binding protein	1209	21.663	21.3223	24.2542	31.8219	28.7356	34.0209	1.40659	8.90134e-08
1683	MMAR_1675	MMAR_1675	transcriptional regulator	504	41.6787	37.8939	37.6655	28.194	23.8379	21.1326	0.624067	0.16217
1684	MMAR_1676	MMAR_1676	conserved hypothetical protein	408	69.4506	71.1597	71.6729	41.6987	46.8695	31.8353	0.567183	0.0195322
1685	MMAR_1677	MMAR_1677	conserved hypothetical protein	642	82.9828	89.5122	76.3766	53.7531	68.3056	61.1	0.735956	0.760433
1686	MMAR_1678	MMAR_1678	conserved hypothetical membrane protein	696	130.614	164.888	144.964	140.97	176.791	132.501	1.02224	0.00551332
1687	MMAR_1679	MMAR_1679	conserved hypothetical membrane protein	1356	18.1939	20.5267	18.0505	16.2534	16.6127	12.0692	0.791518	0.777864
1688	MMAR_1680	MMAR_1680	dehydrogenase/reductase	978	32.6292	31.2625	30.4785	5.43618	10.1348	6.28633	0.231612	1.53441e-15
1689	MMAR_1681	MMAR_1681	transferase	1245	116.742	122.584	112.703	19.4883	21.4713	23.3694	0.182738	1.27538e-48
1690	MMAR_1682	MMAR_1682	conserved protein	1596	85.243	85.3752	81.1348	21.8042	22.0814	27.3449	0.282938	4.77864e-21
1691	MMAR_1683	MMAR_1683	conserved hypothetical protein	819	120.602	120.884	123.785	22.0713	29.9502	26.0093	0.213624	3.3612e-36
1692	fixA	MMAR_1684	electron transfer flavoprotein (beta-subunit) FixA	792	1157.3	1199.55	1342.67	273.518	384.548	282.627	0.254275	1.45688e-28
1693	fixB	MMAR_1685	electron transfer flavoprotein (alpha-subunit) FixB	957	474.212	472.427	550.017	175.149	195.007	164.769	0.357414	6.56199e-18
1694	MMAR_1686	MMAR_1686	conserved hypothetical protein	861	32.7028	32.3277	41.0939	85.1013	60.4668	128.631	2.58375	1.90047e-12
1695	MMAR_1687	MMAR_1687	conserved hypothetical membrane protein	837	0.854361	2.25108	0.579072	3.00274	1.91387	2.68984	2.06443	0.0101996
1696	MMAR_1688	MMAR_1688	conserved hypothetical protein	501	9.45617	12.1371	7.0945	39.3607	35.9709	25.5801	3.51759	1.9952e-17
1697	iscS	MMAR_1689	cysteine desulfurase IscS	1182	117.898	112.67	127.048	45.7974	62.765	47.3985	0.436113	2.10963e-08
1698	trmU	MMAR_1690	tRNA (5-methylaminomethyl-2-thiouridylate)- methyltransferase TrmU	1074	108.863	104.702	113.725	25.5614	32.534	31.5247	0.273825	3.41123e-25
1699	lpqA	MMAR_1691	lipoprotein LpqA	630	75.0572	80.2058	75.2669	58.4594	60.8661	60.3395	0.779356	0.800321
1700	MMAR_1692	MMAR_1692	conserved hypothetical protein	1014	272.218	237.673	235.729	79.7917	87.1846	68.1464	0.315338	5.5217e-22
1701	MMAR_1693	MMAR_1693	methyltransferase	1497	17.1371	18.5361	12.7889	16.8534	13.3091	18.3943	1.00196	0.057155
1702	ligA	MMAR_1694	DNA ligase [NAD dependent LigA	2064	92.8522	94.4402	103.324	23.3233	27.6977	25.3819	0.262899	6.73772e-33
1703	MMAR_1695	MMAR_1695	regulatory protein	597	43.8703	57.5261	47.9	43.556	44.2738	36.5514	0.833116	0.482516
1704	MMAR_1696	MMAR_1696	conserved membrane protein	432	46.556	30.9268	38.3334	162.451	114.72	170.779	3.86776	6.81784e-28
1705	mmpL4_9	MMAR_1697	#N/A	4142	21.9908	21.1524	22.2527	34.7266	30.3355	38.8431	1.58886	2.14869e-12
1706	MMAR_1698	MMAR_1698	transposase, ISMyma01_aa1	282	3.80373	3.3407	4.29684	0.685568	2.48523	6.14128	0.813902	0.873711
1707	MMAR_1699	MMAR_1699	transposase, ISMyma01_aa2	795	5.05967	7.54094	8.02725	30.3978	22.2907	15.0311	3.28292	2.7971e-13
1708	MMAR_1700	MMAR_1700	conserved hypothetical protein	693	48.3699	52.2759	44.6449	19.9468	12.858	15.9939	0.335869	2.1377e-08
1709	gatC	MMAR_1701	glutamyl-tRNA(Gln) amidotransferase (subunit C) GatC	300	502.656	488.168	510.802	65.0879	74.0881	70.7168	0.139777	1.15952e-74
1710	gatA	MMAR_1702	glutamyl-tRNA (Gln) amidotransferase (subunit A), GatA	1482	1109.08	1058.18	1110.98	104.623	119.981	111.541	0.102538	3.27103e-157
1711	pfkA	MMAR_1703	6-phosphofructokinase PfkA	1032	251.013	262.076	249.778	129.355	160.268	160.011	0.589401	0.00512027
1712	gatB	MMAR_1704	glutamyl-tRNA(Gln) amidotransferase (subunit B) GatB	1509	279.655	280.143	308.882	98.3948	118.099	95.8308	0.35954	1.04533e-18
1713	MMAR_1705	MMAR_1705	oxidoreductase	600	190.098	178.281	166.004	45.1104	49.559	33.7709	0.240353	6.14744e-26
1714	lppZ	MMAR_1706	conserved lipoprotein LppZ	1122	63.9734	63.1258	55.9416	19.0401	23.6467	19.4485	0.339461	3.25925e-15
1715	MMAR_1707	MMAR_1707	conserved hypothetical membrane protein	849	480.313	502.765	451.952	212.458	253.423	188.381	0.455922	9.14004e-09
1716	cfp6	MMAR_1708	low molecular weight protein antigen 6, Cfp6	378	337.213	308.135	303.461	134.513	154.681	100.795	0.41103	1.87248e-08
1717	MMAR_1709	MMAR_1709	conserved hypothetical protein	132	417.142	349.711	306.599	243.86	442.193	456.576	1.06444	0.0316917
1718	ilvB1	MMAR_1710	acetolactate synthase (large subunit) IlvB1	1857	146.813	151.179	155.906	30.0354	38.1714	33.7135	0.224545	1.03018e-44
1719	ilvN	MMAR_1711	acetolactate synthase (small subunit) IlvN	510	1159.41	1111.52	1282.51	98.371	118.18	130.737	0.0977329	8.05299e-92
1720	ilvC	MMAR_1712	ketol-acid reductoisomerase IlvC	1032	549.664	534.94	636.851	60.4157	85.0818	65.9509	0.122831	1.77402e-73
1721	MMAR_1713	MMAR_1713	conserved protein	603	191.968	198.983	233.366	30.1377	47.9841	34.0337	0.179645	3.17972e-33
1722	MMAR_1714	MMAR_1714	alanine rich dehydrogenase	1431	34.4807	39.1411	39.5153	10.2677	15.8819	17.3063	0.3841	6.75084e-07
1723	serA1	MMAR_1715	D-3-phosphoglycerate dehydrogenase SerA1	1587	196.461	194.6	221.472	34.049	45.4857	36.5574	0.189528	1.05897e-48
1724	leuB	MMAR_1716	3-isopropylmalate dehydrogenase LeuB	1020	186.312	191.019	209.396	33.738	37.9864	31.0713	0.175202	8.08355e-57
1725	MMAR_1717	MMAR_1717	conserved integral membrane transport protein	1305	66.9208	63.6584	65.6767	20.9626	27.6191	29.2621	0.396644	2.81438e-09
1726	MMAR_1718	MMAR_1718	2-hydroxyhepta-2,4-diene-1,7-dioate isomerase	798	67.8808	75.6625	71.265	12.2346	25.7198	26.5853	0.300452	1.35843e-08
1727	gltS	MMAR_1719	glutamyl-tRNA synthetase GltS	1470	146.547	146.759	155.132	39.9812	45.2239	50.8949	0.303498	3.99068e-21
1728	glnU	MMAR_5498	#N/A	75	144.212	161.01	124.941	113.42	176.21	73.8919	0.845081	0.651818
1729	gluU	MMAR_5499	#N/A	76	378.721	389.903	386.896	199.69	241.076	133.306	0.496808	0.00269749
1730	MMAR_1720	MMAR_1720	conserved protein	522	214.393	236.586	218.355	99.2577	141.931	125.575	0.547953	0.00157318
1731	MMAR_1721	MMAR_1721	conserved hypothetical protein	966	20.2649	16.3131	19.568	18.7126	28.5018	35.587	1.47475	4.11666e-05
1732	mmpL1_1	MMAR_1722	conserved transmembrane transport protein MmpL1_1	2862	39.5716	35.7596	41.3781	102.306	72.5181	133.821	2.64456	1.8893e-17
1733	mmpS1	MMAR_1723	conserved membrane protein MmpS1	429	27.9206	22.7584	25.4204	12.1676	14.7028	11.7071	0.506936	0.0160133
1734	bioF2_2	MMAR_1724	8-amino-7-oxononanoate synthase BioF2_2	1251	16.4342	18.2788	19.2427	29.7491	29.4515	42.7769	1.89002	4.52055e-11
1735	MMAR_1725	MMAR_1725	transcriptional regulatory protein	702	32.7245	26.9619	25.0857	55.7684	60.6134	23.0665	1.64498	9.08072e-05
1736	leuC	MMAR_1726	3-isopropylmalate dehydratase (large subunit) LeuC	1422	139.99	157.013	164.799	188.708	164.542	79.6501	0.937413	0.235704
1737	leuD	MMAR_1727	3-isopropylmalate dehydratase (small subunit) LeuD	597	297.36	296.525	370.887	354.439	257.425	302.71	0.94797	0.0699686
1738	hupB	MMAR_1728	DNA-binding protein Hu, HupB	663	1027.75	930.324	954.989	492.949	494.706	423.426	0.484397	5.21958e-08
1739	mutT1	MMAR_1729	hydrolase MutT1	939	51.1194	56.0012	46.6273	14.1034	16.3133	15.1236	0.296202	9.96761e-17
1740	ppk	MMAR_1730	polyphosphate kinase Ppk	2217	123.739	105.345	122.756	51.4937	61.8237	68.3519	0.51634	0.000213801
1741	MMAR_1731	MMAR_1731	conserved hypothetical alanine rich membrane protein	654	28.5657	22.9168	25.0741	12.4157	11.0223	12.9756	0.475642	0.00211032
1742	gpdA2	MMAR_1732	glycerol-3-phosphate dehydrogenase [NAD(P)+ GpdA2	1008	65.7992	70.6899	82.784	34.811	52.2447	45.0141	0.602307	0.0518126
1743	ddlA	MMAR_1733	d-alanine--D-alanine ligase DdlA	1122	521.826	568.285	510.53	110.967	156.96	102.027	0.231129	6.46367e-30
1744	MMAR_1734	MMAR_1734	conserved hypothetical membrane protein	627	75.4163	83.8678	81.167	23.2798	24.7503	19.1966	0.279586	1.83138e-18
1745	thiL	MMAR_1735	thiamine-monophosphate kinase ThiL	966	36.3657	38.8322	43.4007	15.7106	13.8882	17.659	0.398468	6.04457e-07
1746	MMAR_1736	MMAR_1736	conserved hypothetical protein	291	237.138	250.161	252.613	84.0422	82.9165	161.281	0.44362	0.00195787
1747	ung	MMAR_1737	uracil-DNA glycosylase Ung	684	107.945	101.545	123.769	56.2467	57.8173	126.597	0.722143	0.839951
1748	MMAR_1738	MMAR_1738	oxidoreductase	933	36.0233	31.7606	31.6888	16.0591	25.2176	29.6993	0.713521	0.702393
1749	MMAR_1739	MMAR_1739	nitroreductase	651	213.651	266.008	253.882	78.6982	103.349	75.4189	0.35099	4.00655e-13
1750	rpmB2_1	MMAR_1740	50S ribosomal protein L28 RpmB2_1	195	643.59	742.683	697.612	157.143	226.937	132.33	0.247811	3.06141e-20
1751	MMAR_1741	MMAR_1741	conserved hypothetical alanine rich membrane protein	1695	74.0414	81.2477	73.0123	45.8518	45.8953	48.1237	0.612659	0.0199561
1752	recG	MMAR_1742	ATP-dependent DNA helicase RecG	2232	67.6414	65.7291	74.5193	29.5799	31.2199	35.0325	0.460977	3.77917e-07
1753	MMAR_1743	MMAR_1743	conserved hypothetical secreted protein	714	187.288	187.24	220.506	35.7417	39.9635	35.413	0.186743	3.09281e-45
1754	MMAR_1744	MMAR_1744	oxidoreductase	846	495.33	517.404	553.051	179.276	228.286	189.151	0.381095	1.64774e-15
1755	MMAR_1745	MMAR_1745	conserved hypothetical protein	336	265.768	285.224	242.342	99.5421	115.614	79.6337	0.371583	4.78334e-11
1756	lipN	MMAR_1746	lipase/esterase LipN	1119	147.142	156.898	140.409	54.5955	66.925	52.9303	0.39251	1.7566e-13
1757	MMAR_1747	MMAR_1747	conserved membrane protein	768	158.523	175.748	191.959	44.0531	58.9243	48.708	0.288249	5.66086e-21
1758	MMAR_1748	MMAR_1748	conserved integral membrane protein	639	389.864	367.637	377.987	109.07	113.907	116.676	0.299125	3.55735e-29
1759	pca	MMAR_1749	pyruvate carboxylase Pca	3396	244.131	243.338	268.436	32.0794	45.4899	34.3461	0.148055	2.80417e-65
1760	MMAR_1750	MMAR_1750	methyltransferase	474	208.571	178.334	182.694	17.3345	17.3202	17.903	0.0922714	4.46834e-75
1761	kdtB	MMAR_1751	phosphopantetheine adenylyltransferase KdtB	474	263.825	283.31	253.078	60.1608	113.426	60.1029	0.292034	1.18624e-11
1762	MMAR_1752	MMAR_1752	conserved hypothetical secreted protein	183	155.329	168.947	191.136	80.8184	102.855	76.1821	0.504169	0.00106211
1763	purU	MMAR_1753	formyltetrahydrofolate deformylase PurU	897	113.603	117.342	102.394	60.3484	59.8259	61.3964	0.544702	0.000409817
1764	MMAR_1754	MMAR_1754	conserved hypothetical transmembrane protein	1182	36.1483	32.388	31.0274	344.053	275.878	364.829	9.89076	4.48191e-115
1765	MMAR_1755	MMAR_1755	glycosyl transferase	1263	522.171	518.133	466.135	126.438	141.657	145.486	0.274542	8.45078e-34
1766	MMAR_1756	MMAR_1756	conserved hypothetical protein	798	265.138	256.072	285.263	76.3146	101.75	99.0708	0.343639	1.16535e-15
1767	MMAR_1757	MMAR_1757	conserved hypothetical membrane protein	1257	94.5787	87.9601	92.6695	23.9164	29.8685	33.4106	0.316834	6.0985e-16
1768	MMAR_1758	MMAR_1758	ketoreductase	1158	116.559	130.092	126.751	31.3035	32.7678	33.1263	0.260302	4.12319e-31
1769	fadD29	MMAR_1759	fatty acyl-AMP ligase FadD29	1869	764.649	775.649	673.474	85.7522	122.886	88.5379	0.13424	1.19505e-69
1770	MMAR_1760	MMAR_1760	chorismate pyruvate-lyase	639	2465.92	2610.32	2270.2	173.816	204.625	177.927	0.075733	5.80218e-181
1771	fadD22	MMAR_1761	fatty-acid-CoA ligase FadD22	2109	656.399	689.615	611.044	50.9222	72.4902	54.1559	0.0907323	5.73357e-111
1772	pks15/1	MMAR_1762	polyketide synthase Pks15/1	6315	842.437	789.589	775.595	191.31	234.499	159.938	0.243289	1.32561e-33
1773	lppX	MMAR_1763	conserved lipoprotein LppX	690	315.706	338.85	315.278	49.3132	57.3146	40.2841	0.151481	3.86809e-60
1774	mmpL7	MMAR_1764	conserved transmembrane transport protein MmpL7	2751	322.815	324.331	318.718	72.4198	88.2548	70.539	0.239385	4.1003e-48
1775	fadD28	MMAR_1765	fatty acyl-AMP ligase FadD28	1743	180.365	184.505	203.875	118.516	114.364	94.8389	0.576216	0.00369356
1776	MMAR_1766	MMAR_1766	methyltransferase	813	577.776	536.72	468.686	117.591	156.767	149.433	0.267683	5.30204e-26
1777	mas	MMAR_1767	multifunctional mycocerosic acid synthase membrane-associated Mas	6300	385.516	407.826	419.02	86.5844	110.878	92.5435	0.239207	2.26232e-44
1778	papA5	MMAR_1768	conserved polyketide synthase associated protein PapA5	1245	226.018	225.081	233.842	47.6726	64.8161	39.575	0.22201	3.52066e-29
1779	drrC	MMAR_1769	daunorubicin-DIM-transport integral membrane protein ABC transporter DrrC	822	383.323	380.812	375.01	74.6744	94.7599	70.8959	0.210974	2.32986e-47
1780	drrB	MMAR_1770	daunorubicin-DIM-transport integral membrane protein ABC transporter DrrB	870	355.084	320.326	341.878	93.3319	130.155	86.7911	0.305005	6.42031e-19
1781	drrA	MMAR_1771	daunorubicin-DIM-transport ATP-binding protein ABC transporter DrrA	996	368.051	373.788	424.584	136.166	172.193	100.329	0.350377	6.83887e-11
1782	ppsE	MMAR_1772	phenolpthiocerol synthesis type-I polyketide synthase PpsE	4446	306.362	295.572	304.807	110.732	136.825	80.0869	0.361342	5.75975e-11
1783	ppsD	MMAR_1773	phenolpthiocerol synthesis type-I polyketide synthase PpsD	5421	272.862	287.927	282.948	78.7979	98.0137	70.5387	0.29316	1.28007e-26
1784	ppsC	MMAR_1774	phenolpthiocerol synthesis type-I polyketide synthase PpsC	6606	255.064	269.078	250.131	57.8294	69.3377	65.121	0.248346	5.29924e-46
1785	ppsB	MMAR_1775	phenolpthiocerol synthesis type-I polyketide synthase PpsB	4575	256.909	250.154	225.303	52.6323	49.5015	65.2043	0.22849	9.76779e-30
1786	ppsA	MMAR_1776	phenolpthiocerol synthesis type-I polyketide synthase PpsA	4809	226.731	227.492	217.766	68.9259	69.4942	81.0461	0.326592	8.45568e-21
1787	fadD26	MMAR_1777	fatty acyl-AMP ligase FadD26	1755	160.796	166.065	145.819	76.6161	94.6425	80.8192	0.533294	3.15492e-05
1788	tesA	MMAR_1778	thioesterase TesA	750	150.29	164.664	160.699	88.5453	103.456	91.4412	0.595902	0.00573101
1789	MMAR_1779	MMAR_1779	hypothetical protein	225	148.582	155.3	120.632	225.982	322.606	157.02	1.66215	3.7752e-07
1790	MMAR_1780	MMAR_1780	conserved protein	744	838.008	777.353	937.988	1481.81	1700.95	1251.63	1.73669	1.00381e-17
1791	MMAR_1781	MMAR_1781	conserved hypothetical protein	594	298.41	269.042	322.85	255.658	319.741	211.232	0.883555	0.19307
1792	rnc	MMAR_1782	ribonuclease III Rnc	726	154.274	157.485	166.123	116.77	143.008	117.961	0.790444	0.69868
1793	fpg	MMAR_1783	formamidopyrimidine-DNA glycosylase Fpg	879	215.689	193.404	177.644	89.0771	113.673	83.8337	0.488437	6.49287e-06
1794	MMAR_1784	MMAR_1784	conserved protein	693	204.443	211.575	238.495	203.373	211.796	146.319	0.857872	0.305084
1795	smc	MMAR_1785	chromosome partition protein Smc	3603	127.569	137.819	127.101	20.3901	23.9808	22.2068	0.16963	2.86517e-75
1796	ftsY	MMAR_1786	cell division protein FtsY	1377	189.226	176.511	188.195	33.4853	44.0611	41.3152	0.214578	2.58881e-42
1797	amt	MMAR_1787	ammonium-transport integral membrane protein Amt	1434	230.139	225.576	242.567	106.102	132.654	112.135	0.502508	6.94674e-07
1798	glnB	MMAR_1788	nitrogen regulatory protein P-II GlnB	339	1606.87	1667.9	1897.51	1006.57	1129.07	931.056	0.592911	0.00511217
1799	glnD	MMAR_1789	uridylyltransferase GlnD	2439	59.2985	58.0789	69.4865	42.6056	41.8702	36.7457	0.648716	0.110838
1800	MMAR_1790	MMAR_1790	conserved hypothetical alanine and arginine rich protein	1737	201.521	191.404	214.066	47.0248	58.7342	50.9482	0.258171	4.05314e-36
1801	MMAR_1791	MMAR_1791	conserved hypothetical protein	216	50.4874	69.3871	69.561	63.9959	56.5488	51.7147	0.90933	0.259827
1802	ffh	MMAR_1792	signal recognition particle protein Ffh	1590	345.744	324.26	356.755	82.439	109.061	85.7207	0.269995	1.18854e-31
1803	MMAR_1793	MMAR_1793	conserved hypothetical protein	1092	121.394	116.466	118.582	18.855	24.5714	21.0136	0.180787	2.73073e-51
1804	pknI	MMAR_1794	transmembrane serine/threonine-protein kinase I PknI	1803	52.403	49.1631	55.7354	33.5621	38.5372	45.6733	0.748706	0.914806
1805	MMAR_1795	MMAR_1795	D-amino acid aminohydrolase	1794	31.6394	26.8292	31.7899	21.4991	24.388	16.6523	0.692892	0.425815
1806	MMAR_1796	MMAR_1796	transcriptional regulatory protein (probably TetR-family)	603	49.215	53.4029	49.031	15.5498	19.7582	17.5195	0.348353	2.67049e-10
1807	dacB	MMAR_1797	D-alanyl-D-alanine carboxypeptidase DacB	873	100.855	106.736	92.9948	15.9448	14.6795	12.2994	0.1428	3.65138e-50
1808	MMAR_1798	MMAR_1798	conserved hypothetical protein	420	22.1341	18.3522	21.3491	25.0869	22.1692	23.5036	1.14432	0.00906005
1809	rpsP	MMAR_1799	30S ribosomal protein S16 RpsP	486	692.294	804.098	806.476	86.9191	132.256	92.2936	0.135253	8.55908e-56
1810	MMAR_1800	MMAR_1800	conserved protein	243	1056.47	1300.16	1311.77	134.058	205.594	167.126	0.138147	1.1504e-50
1811	rimM	MMAR_1801	16S rRNA processing protein RimM	525	417.312	438.658	404.672	30.1964	46.5315	29.0289	0.0838913	6.55403e-84
1812	trmD	MMAR_1802	tRNA (guanine-N1)-methyltransferase TrmD	693	185.482	198.228	183.126	33.7561	39.7298	28.2393	0.179461	1.01932e-45
1813	lppW	MMAR_1803	conserved alanine rich lipoprotein LppW	960	160.898	148.627	156.765	144.796	198.57	145.312	1.04801	0.00114773
1814	rplS	MMAR_1804	50S ribosomal protein L19 RplS	342	2248.54	2774.4	2533.96	583.1	718.691	445.873	0.231267	1.11621e-25
1815	lepB	MMAR_1805	signal peptidase I LepB	864	239.608	246.423	236.171	80.8899	98.265	67.7503	0.341878	2.27571e-16
1816	rnhB	MMAR_1806	ribonuclease HII protein RnhB	720	479.962	519.333	445.415	214.946	218.037	173.906	0.420077	1.80598e-10
1817	MMAR_1807	MMAR_1807	conserved hypothetical protein	306	2101.78	2308.18	2028.75	869.039	963.892	737.447	0.399207	4.33024e-13
1818	MMAR_1808	MMAR_1808	conserved hypothetical protein	786	138.858	153.417	140.081	67.395	71.9686	47.0417	0.431138	6.9716e-07
1819	MMAR_1809	MMAR_1809	conserved hypothetical protein	1359	131.023	133.034	150.029	72.1966	93.4887	81.4946	0.596928	0.0102876
1820	galE4	MMAR_1810	UDP-glucose 4-epimerase, GalE4	981	2.55133	2.61907	2.88208	181.9	263.31	171.066	76.5325	5.84733e-196
1821	fdhD	MMAR_1811	formate dehydrogenase family accessory protein, FdhD	822	47.5211	54.491	47.5642	54.4477	53.4699	41.7159	1.00038	0.0161578
1822	MMAR_1812	MMAR_1812	conserved hypothetical protein	369	13.0811	10.2122	7.22427	25.6726	16.0082	18.304	1.96558	1.63213e-05
1823	MMAR_1813	MMAR_1813	conserved hypothetical protein	1512	6.26659	4.58805	4.0604	17.1977	11.3892	16.3792	3.01482	5.33609e-16
1824	MMAR_1814	MMAR_1814	conserved hypothetical membrane protein	1176	18.3184	19.5902	21.1568	17.5082	14.8135	9.20409	0.703049	0.633382
1825	viuB	MMAR_1815	mycobactin utilization protein ViuB	849	225.733	239.883	243.483	128.887	139.978	119.638	0.547883	9.16455e-05
1826	lldD1_1	MMAR_1816	L-lactate dehydrogenase (cytochrome) LldD1_1	1161	95.162	90.9548	92.4001	38.4662	42.8589	35.8003	0.420533	1.92353e-11
1827	xerC	MMAR_1817	integrase/recombinase XerC	909	63.8202	59.2627	68.5168	53.7029	67.6272	53.4413	0.912169	0.0818398
1828	MMAR_1818	MMAR_1818	conserved hypothetical protein	507	18.6885	11.6556	14.1804	11.0583	11.6509	12.9803	0.80157	0.771628
1829	rpsB	MMAR_1819	30S ribosomal protein S2 RpsB	831	2465.2	2363.7	2476.3	641.41	803.121	538.517	0.271457	1.12455e-26
1830	tsf	MMAR_1820	elongation factor Tsf	816	1635.05	1770.81	1875.47	401.35	442.929	310.076	0.218573	6.33388e-36
1831	amiC	MMAR_1821	amidase AmiC	1419	377.645	408.964	402.935	80.5202	104.705	77.0724	0.220503	5.64684e-42
1832	MMAR_1822	MMAR_1822	transcriptional regulatory protein	420	74.4896	91.7609	76.7415	78.9432	70.0834	60.6144	0.862748	0.312794
1833	MMAR_1823	MMAR_1823	conserved hypothetical membrane protein	462	5.99787	7.78577	7.16883	95.8282	121.573	98.5875	15.0812	7.00547e-96
1834	MMAR_1824	MMAR_1824	conserved hypothetical membrane protein	951	7.23748	7.65478	9.17381	184.995	206.555	166.355	23.1822	2.11558e-205
1835	MMAR_1825	MMAR_1825	transcriptional regulatory protein	801	7.14208	5.98756	6.45437	73.3738	100.369	64.5386	12.1671	4.14921e-87
1836	pyrH	MMAR_1826	uridylate kinase PyrH	798	1218.27	1326.08	1307.07	437.779	562.699	429.271	0.371227	2.27687e-16
1837	frr	MMAR_1827	ribosome recycling factor Frr	558	463.438	440.65	460.652	349.588	440.129	343.42	0.830296	0.338415
1838	cdsA	MMAR_1828	integral membrane phosphatidate cytidylyltransferase CdsA	915	152.789	162.021	173.656	80.3958	100.885	84.8886	0.544909	0.000287781
1839	MMAR_1829	MMAR_1829	PE-PGRS family protein	5625	32.9105	34.9882	35.4716	134.988	95.3134	166.164	3.83539	9.53999e-32
1840	MMAR_1830	MMAR_1830	conserved hypothetical protein	1095	84.3263	83.6882	96.1251	71.1526	71.4091	65.5569	0.787911	0.718691
1841	mpt53	MMAR_1831	soluble secreted antigen Mpt53 precursor	522	39.2141	30.8448	38.9975	41.8512	47.758	46.1161	1.24454	6.56135e-05
1842	MMAR_1832	MMAR_1832	conserved integral membrane protein	873	73.5169	65.6306	85.8698	46.5056	52.8693	45.9245	0.645725	0.135591
1843	MMAR_1833	MMAR_1833	hypothetical protein	423	371.075	407.971	409.25	193.787	287.576	204.095	0.576842	0.00906753
1844	mpt70	MMAR_1834	major secreted immunogenic protein Mpt70	594	16.7037	14.2739	22.847	50.1227	72.9824	76.096	3.70093	2.63605e-24
1845	dipZ	MMAR_1835	integral membrane C-type cytochrome biogenesis protein DipZ	1812	8.48491	9.68925	11.1452	14.6705	14.1449	16.1046	1.53209	4.62873e-08
1846	dxr	MMAR_1836	1-deoxy-D-xylulose 5-phosphate reductoisomerase Dxr	1209	141.586	138.985	133.097	93.1472	117.095	84.8731	0.713412	0.492696
1847	MMAR_1837	MMAR_1837	conserved transmembrane protein	1215	265.882	255.098	273.789	186.966	238.638	160.284	0.73718	0.737417
1848	ispG	MMAR_1838	4-hydroxy-3-methylbut-2-en-1-yl diphosphate synthase, IspG	1164	189.449	173.2	180.091	129.717	130.052	108.91	0.679291	0.211975
1849	MMAR_1839	MMAR_1839	conserved hypothetical protein	855	484.366	553.327	483.738	423.518	514.062	363.079	0.854891	0.259657
1850	MMAR_1840	MMAR_1840	penicillin-binding lipoprotein	1815	511.947	447.8	482.235	374.198	427.34	340.691	0.792124	0.653765
1851	MMAR_1841	MMAR_1841	conserved hypothetical protein	621	311.489	301.476	311.805	195.354	233.128	179.877	0.657848	0.0967599
1852	mapB	MMAR_1842	methionine aminopeptidase MapB	858	190.548	174.581	199.88	66.3587	99.3023	62.976	0.404661	3.20582e-08
1853	MMAR_1843	MMAR_1843	conserved hypothetical membrane protein	552	114.973	125.673	127.61	61.2913	72.1873	55.5318	0.513259	0.000106096
1854	MMAR_1844	MMAR_1844	amidotransferase	738	21.8018	19.0319	22.9863	12.0504	13.5663	13.024	0.605463	0.116242
1855	MMAR_1845	MMAR_1845	PPE family protein	969	4.52011	3.80049	3.66805	5.28716	5.26943	7.68515	1.52158	0.00100897
1856	MMAR_1846	MMAR_1846	conserved hypothetical membrane protein	549	11.5601	10.6079	9.56418	17.0793	12.7656	16.4036	1.45746	0.000266895
1857	MMAR_1847	MMAR_1847	PPE family protein	1167	8.80854	8.87992	8.86025	24.684	28.4829	29.4576	3.11219	1.92018e-31
1858	MMAR_1848	MMAR_1848	conserved hypothetical membrane protein	432	54.4188	61.8537	46.187	61.3108	87.1407	56.7258	1.26294	0.000198408
1859	MMAR_1849	MMAR_1849	PPE family protein	1257	1.06668	2.8616	3.0847	10.3817	8.68177	7.99099	3.85777	1.16639e-12
1860	MMAR_1850	MMAR_1850	PE-PGRS family protein	2580	7.51826	5.67637	6.01157	17.9093	13.6597	20.6411	2.7184	1.062e-18
1861	MMAR_1851	MMAR_1851	PE-PGRS family protein, PE_PGRS	2586	57.5177	61.3348	38.4848	66.462	71.2758	55.0157	1.2251	0.000150795
1862	bioF2_3	MMAR_1852	8-amino-7-oxononanoate synthase BioF2_3	2445	7.53122	7.98639	7.00428	43.0545	47.0089	60.0655	6.66591	1.50856e-72
1863	MMAR_1853	MMAR_1853	hypothetical protein	435	30.0013	21.8539	22.6557	123.554	106.103	153.676	5.14465	2.3055e-40
1864	aroG_1	MMAR_1854	3-deoxy-D-arabino-heptulosonate 7-phosphate synthase AroG_1	1416	27.3339	29.1527	28.296	105.676	86.4022	102.186	3.47081	6.16233e-47
1865	MMAR_1855	MMAR_1855	conserved hypothetical membrane protein	1113	38.9515	45.5534	42.6039	32.048	44.1675	44.5019	0.949718	0.063192
1866	MMAR_1856	MMAR_1856	hypothetical protein	750	22.2873	25.5789	23.0494	55.6791	66.8796	50.9161	2.44622	2.05205e-25
1867	hypD	MMAR_1857	hydrogenase-forming protein, HypD	1149	44.4215	49.0456	49.2839	95.4032	117.895	76.1166	2.02741	2.20202e-18
1868	hypC	MMAR_1858	hydrogenase maturation factor, HypC	273	50.7512	44.8609	41.13	175.98	187.402	147.809	3.73836	8.87387e-43
1869	hypE	MMAR_1859	hydrogenase maturation factor, HypE	1113	60.3948	61.8665	64.0148	109.867	115.501	128.527	1.89984	1.43149e-22
1870	MMAR_1860	MMAR_1860	conserved hypothetical sugar phosphate isomerase	675	31.385	28.9285	28.8416	18.7602	22.2487	18.0881	0.662856	0.284577
1871	MMAR_1861	MMAR_1861	conserved hypothetical protein	723	61.6935	68.8228	71.06	42.6503	49.7134	35.6908	0.635265	0.109379
1872	hypF	MMAR_1862	hydrogenase maturation factor, HypF	2391	28.1883	33.3834	25.7106	45.8462	52.4673	26.8359	1.43385	2.01346e-05
1873	MMAR_1863	MMAR_1863	conserved hypothetical HupF/HypC family protein	264	58.9145	67.1523	65.7872	184.543	227.923	110.536	2.72604	5.42366e-16
1874	hyaD	MMAR_1864	nickel/iron hydrogenase maturation factor, HyaD	513	29.9701	31.052	37.3197	166.008	217.803	109.886	5.02021	3.37403e-36
1875	MMAR_1865	MMAR_1865	conserved hypothetical protein	1359	8.94533	11.2805	6.3602	45.7363	52.1592	39.0588	5.15136	8.90474e-43
1876	MMAR_1866	MMAR_1866	conserved hypothetical protein	660	4.74025	2.59526	2.81508	21.6764	33.8281	29.9136	8.4151	6.74574e-35
1877	MMAR_1867	MMAR_1867	conserved hypothetical protein	627	1.42564	1.50252	2.19022	22.0464	26.1875	13.3962	12.0409	2.46395e-28
1878	MMAR_1868	MMAR_1868	conserved hypothetical protein	975	1.74191	1.84463	2.237	52.447	34.8106	26.999	19.6198	4.71515e-55
1879	hyaB	MMAR_1869	nickel/iron-hydrogenase I large subunit, HyaB	1800	12.6136	9.94416	9.28976	219.269	222.876	158.271	18.8528	1.47019e-162
1880	hyaA	MMAR_1870	nickel/iron-hydrogenase I small subunit, HyaA	1056	12.2739	10.4621	10.3271	295.579	271.914	202.212	23.2799	2.32367e-174
1881	hypB	MMAR_1871	nickel cation-binding GTPase, HypB	768	33.0548	31.0012	31.5549	76.9042	68.8319	70.1305	2.25776	9.20456e-26
1882	hypA	MMAR_1872	hydrogenase expression/synthesis protein, HypA	393	52.7682	50.558	58.7868	51.8991	57.0653	44.0672	0.943981	0.0889761
1883	hoxN	MMAR_1873	high-affinity nickel permease, HoxN	1119	113.432	135.086	127.487	38.2687	43.4834	50.2992	0.351196	1.40736e-12
1884	MMAR_1874	MMAR_1874	ferric uptake regulation protein FurB-like protein	495	108.529	100.35	105.912	130.449	159.584	105.835	1.25756	5.60965e-06
1885	mtr	MMAR_1875	NADPH-dependent mycothiol reductase Mtr	1380	64.0611	55.42	70.1854	38.1757	45.0536	35.076	0.623755	0.0600075
1886	MMAR_1876	MMAR_1876	long-chain acyl-CoA synthetase	3057	43.8897	45.8895	37.1532	19.2571	26.2989	29.7988	0.593661	0.0490444
1887	mmpL5_1	MMAR_1877	conserved transmembrane transport protein, MmpL5_1	2937	11.3523	12.3348	8.27884	8.39279	9.37445	12.6483	0.9515	0.131994
1888	MMAR_1878	MMAR_1878	conserved hypothetical protein	501	84.035	120.174	73.8473	12.7343	18.9847	26.9628	0.211042	3.65093e-12
1889	MMAR_1879	MMAR_1879	drug-transport integral membrane protein	1503	15.8198	16.1258	19.0262	15.3069	18.3851	16.4773	0.984258	0.0307212
1890	MMAR_1880	MMAR_1880	conserved hypothetical protein	1023	49.5433	50.3982	51.3268	28.2531	36.5048	28.3561	0.615555	0.0407485
1891	mqo	MMAR_1881	malate:quinone oxidoreductase Mqo	1482	113.092	113.787	122.533	50.9416	68.0972	51.0087	0.486668	2.89928e-06
1892	elaA	MMAR_1882	acyltransferase ElaA	471	80.8473	80.3704	89.5275	35.3002	35.7113	38.6079	0.437175	1.5139e-06
1893	MMAR_1883	MMAR_1883	magnesium chelatase	1851	52.7826	49.7389	54.2465	26.9994	29.3704	26.7121	0.529967	5.05686e-05
1894	cobO	MMAR_1884	cob(I)alamin adenosyltransferase CobO	615	86.19	78.8199	69.8784	22.4766	23.7681	23.6544	0.297585	2.48968e-16
1895	cobB	MMAR_1885	cobyrinic acid a,C-diamide synthase CobB	1377	21.4219	22.0795	21.5297	30.4667	31.0464	33.9577	1.46808	1.84528e-10
1896	cysG	MMAR_1886	multifunctional enzyme siroheme synthase CysG	1206	118.146	130.667	136.577	31.4202	40.6786	33.0285	0.272782	5.31032e-26
1897	efpA	MMAR_1887	integral membrane efflux protein EfpA	1593	323.658	309.026	353.852	289.267	362.39	201.776	0.86508	0.341933
1898	proS	MMAR_1888	prolyl-tRNA synthetase ProS	1749	225.692	227.305	230.287	64.1671	76.9354	74.1157	0.314976	9.20519e-27
1899	MMAR_1889	MMAR_1889	conserved hypothetical alanine rich protein	489	167.259	158.502	174.116	27.4774	41.7675	27.6245	0.193787	3.91659e-31
1900	MMAR_1890	MMAR_1890	conserved transmembrane alanine rich protein	540	159.573	135.285	141.516	44.5734	66.3753	43.296	0.353469	7.81811e-11
1901	MMAR_1891	MMAR_1891	conserved hypothetical protein	534	817.042	871.671	773.012	690.052	831.326	553.605	0.842898	0.348361
1902	nusA	MMAR_1892	N utilization substance protein a NusA	1044	252.665	243.805	242.187	242.496	267.56	192.261	0.950802	0.0209645
1903	MMAR_1893	MMAR_1893	conserved hypothetical protein	381	6575.26	6208.82	6549.8	2246.89	2603.36	1998.21	0.354221	1.56219e-20
1904	infB	MMAR_1894	translation initiation factor IF-2 InfB	2844	351.421	346.429	377.97	84.1571	87.7626	73.5606	0.22818	1.40042e-48
1905	rbfA	MMAR_1895	ribosome-binding factor a RbfA	528	547.33	525.378	590.096	67.5558	72.8139	66.912	0.124658	8.01466e-95
1906	MMAR_1896	MMAR_1896	conserved hypothetical protein	975	219.756	215.997	217.237	26.9671	31.5247	26.1996	0.129698	1.48195e-90
1907	dinF	MMAR_1897	DNA-damage-inducible protein F DinF	1338	86.9157	84.5554	84.3426	51.9449	40.6313	68.4064	0.629296	0.205208
1908	ugpA	MMAR_1898	SN-glycerol-3-phosphate transport integral membrane protein ABC transporter UgpA	900	25.4258	25.6931	26.8371	66.5916	88.3273	122.095	3.55346	5.83235e-26
1909	ugpE	MMAR_1899	SN-glycerol-3-phosphate transport integral membrane protein ABC transporter UgpE	843	89.8117	100.375	97.3583	58.2514	62.708	85.6676	0.718591	0.698066
1910	MMAR_1900	MMAR_1900	ABC-type sugar transport protein	1314	28.8435	25.3541	29.0171	21.1869	20.0391	25.9644	0.807434	0.612274
1911	MMAR_1901	MMAR_1901	ABC-type sugar transport protein, ATPase component	1083	47.1286	43.9684	51.3176	28.4729	29.3054	28.6241	0.606696	0.0315863
1912	trxB2_2	MMAR_1902	thioredoxin reductase TrxB2_2	945	20.6206	23.382	24.4479	32.7332	40.0476	33.9038	1.55856	2.08126e-10
1913	echA16_2	MMAR_1903	enoyl-CoA hydratase, EchA16_2	750	39.8073	32.6587	38.5592	77.8477	85.702	74.0073	2.13967	2.66465e-24
1914	MMAR_1904	MMAR_1904	PPE family protein	1197	8.36375	7.29794	12.0125	18.8969	17.6484	30.6725	2.4289	3.82852e-10
1915	MMAR_1905	MMAR_1905	PPE family protein	1176	4.33256	5.89892	8.24291	5.67168	7.06623	13.2539	1.40691	0.0104677
1916	MMAR_1906	MMAR_1906	conserved hypothetical protein	276	103.314	108.916	118.537	177.92	168.316	184.792	1.60545	2.27679e-12
1917	MMAR_1907	MMAR_1907	conserved hypothetical protein	546	130.316	138.661	162.745	113.13	111.671	100.39	0.753243	0.930936
1918	MMAR_1908	MMAR_1908	trehalose or maltose hydrolase	2715	94.4907	103.624	131.57	18.977	17.1106	17.3184	0.161991	7.90055e-42
1919	MMAR_1909	MMAR_1909	conserved hypothetical protein	600	49.7591	62.2343	74.1835	39.9549	28.3671	27.2765	0.513482	0.012156
1920	MMAR_1910	MMAR_1910	hydrolase	1713	30.8917	28.6478	28.6245	42.7742	50.8486	43.4729	1.55501	1.51053e-15
1921	MMAR_1911	MMAR_1911	conserved hypothetical secreted protein	639	121.422	145.286	123.257	93.4884	127.068	125.484	0.887365	0.178014
1922	MMAR_1912	MMAR_1912	conserved hypothetical protein	312	67.6137	69.7226	74.5666	39.0379	39.47	44.6837	0.581359	0.043629
1923	MMAR_1913	MMAR_1913	conserved hypothetical protein	1689	49.06	49.8953	55.2885	129.974	87.4338	156.573	2.42461	1.26974e-15
1924	lppV_1	MMAR_1914	conserved lipoprotein LppV_1	573	190.943	192.362	202.304	368.947	251.958	441.121	1.81354	6.31291e-10
1925	MMAR_1915	MMAR_1915	conserved hypothetical protein	966	267.052	266.86	298.119	141.696	192.258	196.849	0.63796	0.103818
1926	pptII	MMAR_1916	phosphopantetheinyl transferase, PptII	684	167.014	177.047	180.693	42.1144	70.259	61.1461	0.330669	3.38748e-12
1927	truB	MMAR_1917	tRNA pseudouridine synthase B TruB	906	88.6969	94.4347	87.2002	11.4163	13.1503	11.0868	0.131888	1.20081e-59
1928	ltp1	MMAR_1918	lipid-transfer protein Ltp1	1203	60.1861	58.3059	63.1874	60.1044	60.1713	50.0981	0.937771	0.0310194
1929	fadE21	MMAR_1919	acyl-CoA dehydrogenase FadE21	1239	45.5234	40.99	45.3127	44.0025	50.0191	53.6745	1.12039	0.000124853
1930	sirR	MMAR_1920	transcriptional repressor SirR	693	213.988	205.52	205.74	99.4549	123.379	96.2134	0.510273	6.60077e-06
1931	ribF	MMAR_1921	bifunctional fad synthetase/riboflavin biosynthesis protein RibF	975	99.3806	102.245	85.6688	42.6318	64.3843	43.6069	0.52428	0.00122513
1932	rpsO	MMAR_1922	30S ribosomal protein S15 RpsO	270	953.798	987.438	1102.5	180.084	274.771	180.881	0.208867	1.37624e-30
1933	lppU	MMAR_1923	lipoprotein LppU	534	279.043	305.366	346.116	54.8493	82.1202	58.701	0.21028	1.80279e-29
1934	MMAR_1924	MMAR_1924	conserved hypothetical protein	399	328.202	388.723	374.749	73.1651	96.1043	99.3964	0.246104	7.83458e-25
1935	gpsI	MMAR_1925	bifunctional protein polyribonucleotide nucleotidyltransferase GpsI	2289	475.757	495.303	490.965	97.6787	123.082	83.5278	0.208128	6.57034e-42
1936	pepR	MMAR_1926	zinc protease PepR	1317	329.994	345.63	335.144	39.4147	46.9807	37.4772	0.122553	7.14911e-105
1937	MMAR_1927	MMAR_1927	conserved hypothetical secreted protein	1035	154.679	165.743	147.2	96.1048	109.309	77.64	0.605304	0.0221625
1938	ald	MMAR_1928	secreted L-alanine dehydrogenase Ald (40 kDa antigen)	1116	36.604	33.3826	31.487	543.438	525.715	415.114	14.6271	3.15749e-195
1939	MMAR_1929	MMAR_1929	transcriptional regulatory protein (probably Lrp/AsnC-family)	438	62.857	71.5651	50.1651	71.5057	109.262	82.045	1.42379	2.84845e-06
1940	MMAR_1930	MMAR_1930	conserved protein	465	402.917	430.428	446.291	262.347	302.08	254.562	0.640017	0.0441784
1941	MMAR_1931	MMAR_1931	conserved hypothetical protein	918	155.503	151.042	161.473	318.216	343.219	305.43	2.06587	1.09391e-37
1942	ephD_1	MMAR_1932	short-chain dehydrogenase EphD_1	1761	56.0893	53.9831	53.2573	86.7846	93.6378	83.4942	1.61585	2.73114e-21
1943	MMAR_1933	MMAR_1933	oxidoreductase	1083	28.7229	27.4407	24.9875	60.6947	52.5094	53.4904	2.05412	5.44937e-21
1944	MMAR_1934	MMAR_1934	conserved hypothetical protein	642	6.40472	9.60488	6.6688	8.88356	9.20098	10.7903	1.27323	0.0108305
1945	MMAR_1935	MMAR_1935	oxidoreductase	1026	8.79936	7.76301	6.84981	31.6564	24.2979	32.2399	3.76702	3.90313e-28
1946	MMAR_1936	MMAR_1936	conserved hypothetical protein	1089	12.6407	14.4705	14.3907	24.3216	18.3873	26.7171	1.67284	4.54143e-08
1947	MMAR_1937	MMAR_1937	conserved hypothetical protein	1338	10.9563	9.60129	9.35798	42.2639	48.2637	79.6025	5.687	4.00064e-35
1948	dapB	MMAR_1938	dihydrodipicolinate reductase DapB	738	211.236	235.114	238.073	141.985	157.097	187.616	0.711109	0.567309
1949	MMAR_1939	MMAR_1939	conserved hypothetical secreted protein	465	72.0867	78.6447	75.3952	29.5193	32.2965	24.0223	0.379602	7.72636e-09
1950	MMAR_1940	MMAR_1940	conserved hypothetical protein	261	98.2921	107.629	102.136	33.7032	41.8122	29.5276	0.340985	1.20626e-09
1951	MMAR_1941	MMAR_1941	conserved hypothetical protein	465	56.3238	44.0189	40.4771	79.8267	90.4302	121.415	2.07124	1.76325e-12
1952	MMAR_1942	MMAR_1942	hypothetical protein	1014	102.963	101.1	92.4116	31.3637	33.1756	37.0621	0.342698	1.47438e-15
1953	MMAR_1943	MMAR_1943	conserved hypothetical protein	870	32.7754	34.2574	27.8554	36.3328	46.2619	52.9505	1.42847	6.77037e-07
1954	MMAR_1944	MMAR_1944	conserved hypothetical protein	1455	15.6044	19.0123	18.6545	14.151	16.0328	17.6755	0.898409	0.189375
1955	MMAR_1945	MMAR_1945	conserved hypothetical membrane protein	1764	8.76647	8.05942	8.42609	11.8366	12.146	11.5849	1.4085	2.45397e-07
1956	MMAR_1946	MMAR_1946	conserved hypothetical dehydrogenase	483	7.21763	2.30511	5.01742	27.4185	28.8127	31.0154	6.00039	2.66661e-22
1957	MMAR_1947	MMAR_1947	PPE family protein, PPE44	1134	22.3863	25.9045	23.0802	48.2473	71.9551	47.0376	2.34325	4.77797e-20
1958	fadD13_1	MMAR_1948	fatty acid-CoA ligase FadD13_1	1548	190.901	227.055	216.563	258.336	291.949	205.46	1.19105	1.40708e-05
1959	MMAR_1949	MMAR_1949	PE family protein	804	77.0467	70.4109	79.4744	200.905	194.884	120.195	2.27374	3.52467e-17
1960	MMAR_1950	MMAR_1950	PPE family protein, PPE15_1	1182	19.511	15.4332	15.4453	32.2217	37.3541	34.3584	2.06261	4.04696e-19
1961	accA3_1	MMAR_1951	bifunctional protein acetyl-/propionyl-coenzyme A carboxylase alpha chain AccA3_1	3234	22.6924	23.1455	21.7563	38.4987	46.2207	41.9037	1.87328	1.5115e-26
1962	MMAR_5563	MMAR_5563	PE-PGRS family protein	351	19.0999	20.0079	20.2527	232.988	344.855	188.973	12.9179	8.47536e-83
1963	MMAR_1952	MMAR_1952	short-chain type dehydrogenase/reductase	783	68.2679	68.4711	59.3216	33.5797	38.3598	42.356	0.58296	0.0194928
1964	fadE34_1	MMAR_1953	acyl-CoA dehydrogenase FadE34_1	1194	40.726	41.8176	34.5719	14.7346	14.5902	17.1153	0.396533	4.59459e-08
1965	fadE18_1	MMAR_1954	acyl-CoA dehydrogenase FadE18_1	1104	57.5675	54.4581	60.6586	27.2309	27.3877	29.0993	0.484803	1.01468e-05
1966	MMAR_1955	MMAR_1955	alanine rich hydrolase	741	29.1927	31.8996	30.3063	30.7867	29.5899	26.2931	0.948261	0.0640525
1967	thyA	MMAR_1956	thymidylate synthase ThyA	801	128.669	136.965	138.971	68.6673	94.4944	77.9436	0.595903	0.0131051
1968	dfrA	MMAR_1957	dihydrofolate reductase DfrA	498	95.1313	93.8983	88.08	42.3153	55.0856	46.7736	0.52028	0.00034912
1969	MMAR_1958	MMAR_1958	conserved hypothetical protein	1215	39.8014	40.9538	41.8197	23.3906	26.616	25.3006	0.614377	0.0343811
1970	hsdM	MMAR_1959	type I restriction/modification system DNA methylase HsdM	1455	32.3761	31.7852	24.9837	39.6626	37.364	43.2663	1.34941	3.285e-07
1971	hsdS	MMAR_1960	type I restriction/modification system specificity determinant HsdS (S protein)	1086	17.038	15.2991	16.8851	28.3943	44.9891	49.5153	2.49682	2.262e-16
1972	thyX	MMAR_1961	thymidylate synthase ThyX	753	35.3752	42.9924	32.8271	13.4792	19.0133	17.1344	0.446307	0.00010483
1973	dapA	MMAR_1962	dihydrodipicolinate synthase DapA	903	409.322	377.382	431.277	465.877	532.86	417.425	1.16271	1.27465e-06
1974	MMAR_1963	MMAR_1963	conserved hypothetical hydrolase	1677	415.703	423.009	454.192	255.526	291.522	227.866	0.599359	0.00531034
1975	MMAR_1964	MMAR_1964	O-methyltransferase	873	82.1178	82.1118	87.5354	19.2666	28.3269	23.9046	0.283987	5.16813e-19
1976	MMAR_1965	MMAR_1965	short chain dehydrogenase	834	62.2712	58.2253	58.5998	10.8951	15.8462	10.1751	0.206126	1.6618e-25
1977	MMAR_1966	MMAR_1966	conserved protein	312	75.0626	84.5455	88.8068	26.6449	30.8059	19.7052	0.310593	4.85831e-10
1978	ftsK	MMAR_1967	cell division transmembrane protein FtsK	2610	560.642	502.442	659.429	890.319	941.81	702.855	1.47168	4.43775e-10
1979	MMAR_1968	MMAR_1968	acetyltransferase	525	131.783	139.803	152.175	198.302	198.713	199.904	1.40862	2.11001e-11
1980	pgsA3	MMAR_1969	PGP synthase PgsA3	570	232.878	271.355	231.004	98.0219	133.141	109.835	0.463793	8.04246e-07
1981	MMAR_1970	MMAR_1970	transcriptional regulatory protein	327	173.581	161.073	160.326	410.31	348.733	431.371	2.40497	3.67008e-28
1982	MMAR_1971	MMAR_1971	conserved 35 kDa alanine rich protein	816	133.315	121.433	122.161	94.6513	90.7943	92.1102	0.736401	0.760433
1983	MMAR_1972	MMAR_1972	conserved hypothetical membrane protein	816	188.634	179.893	169.184	131.138	120.364	140.394	0.728821	0.715009
1984	MMAR_1973	MMAR_1973	conserved protein	441	104.792	103.51	105.143	82.1983	77.1893	68.1348	0.725876	0.678183
1985	MMAR_1974	MMAR_1974	glycosyl transferase	1167	76.5194	79.9193	77.9425	24.5183	27.2818	24.3378	0.324847	2.18361e-20
1986	MMAR_1975	MMAR_1975	conserved hypothetical protein	207	87.6603	83.1611	68.683	28.4859	30.471	17.5694	0.319519	4.41466e-07
1987	MMAR_1976	MMAR_1976	conserved hypothetical protein	726	70.1803	78.3296	72.4354	24.7655	31.0286	23.8546	0.36049	6.35205e-12
1988	recA	MMAR_1977	recombinase A RecA	1041	369.056	384.943	408.403	459.926	575.709	356.932	1.19801	4.84185e-05
1989	recX	MMAR_1978	regulatory protein RecX	522	107.197	107.957	125.349	148.701	173.195	93.3933	1.21964	0.000849113
1990	MMAR_1979	MMAR_1979	conserved hypothetical protein	1599	215.559	210.708	231.682	54.4082	66.6835	61.8437	0.278039	1.08054e-31
1991	MMAR_1980	MMAR_1980	conserved membrane protein	612	688.372	685.988	716.069	188.434	188.132	189.172	0.270633	9.12672e-38
1992	MMAR_1981	MMAR_1981	conserved protein	1350	273.129	253.632	267.473	194.762	207.951	169.271	0.720172	0.528909
1993	pknH_2	MMAR_1982	transmembrane serine/threonine-protein kinase H PknH_2	1806	108.79	111.299	102.161	45.1746	55.9913	43.4399	0.448739	2.25643e-09
1994	MMAR_1983	MMAR_1983	conserved hypothetical membrane protein	900	63.7631	65.3746	45.5961	49.4066	59.7377	49.165	0.906003	0.150299
1995	MMAR_1984	MMAR_1984	conserved hypothetical membrane protein	978	91.3069	85.0305	115.554	586.02	371.301	685.299	5.6275	4.46516e-38
1996	MMAR_1985	MMAR_1985	conserved protein	696	38.1438	41.2221	43.9882	16.1109	15.9673	15.0541	0.382088	4.39843e-08
1997	miaA	MMAR_1986	tRNA delta(2)-isopentenylpyrophosphate transferase MiaA	945	30.2688	26.3728	30.9445	7.77413	6.8865	7.42217	0.252127	1.80335e-15
1998	dapF	MMAR_1987	diaminopimelate epimerase DapF	873	100.651	109.875	112.056	45.8412	59.865	41.2626	0.455602	1.35519e-06
[truncated: 3,543 more rows]
