# Supplementary material for: Genome-scale analyses of transcriptional start sites in Mycobacterium marinum under normoxic and hypoxic conditions
Source: BMC Genomics. 2021 Apr 6;22:235. doi: 10.1186/s12864-021-07572-8 (PMC8022548; doi:10.1186/s12864-021-07572-8)
Supplement: Supplementary file 2 — Additional file 2. [file 12864_2021_7572_MOESM2_ESM.xlsx]

## Sheet: TSS clean data
Table S2. TSSs identified in M. marinum by Cappable-seq analysis
#chr	Position	TSS previously identified (mBio. 2014 Aug 5;5(4):e01169-14)	Strand	TSS	distance to down-stream gene	locus	product	H1_RRS	H2_RRS	H3_RRS	N1_RRS	N2_RRS	N3_RRS	H/N	FDR p-value	promoter_sequence（-70 to +11）
NC_010604.1	436		+	A	3	MMAR_p01	rep protein	35.1994	44.8524	32.8623	12.0844	27.1528	10.602	2.26958	0.0136784	TGTGATGGCCGAGCACGCCGATCACGGCACCGGCCGCCACGTCGCGGTCACCCGCGCGACAATCGCCGACAGGGTGGGGTG
NC_010604.1	536		-	G	718	MMAR_p33	hypothetical protein	126.718	113.271	68.0443	0.843099	4.52547	5.70875	27.8788	5.57835e-18	TGGCGTCACTGGACGTACTTCGCGACGCGGCACCAGGTGGTACACCGAGGGTCTGCGGCCGACGCTGGGAGTGCTTGTCGA
NC_010604.1	1427		-	A	1609	MMAR_p33	hypothetical protein	0	4.56126	17.0111	37.9395	63.0333	22.835	0.174339	0.0401706	GGGGTGGGTTGTGAGAGCGCAGCGGAGATGCGATGAGCGGGCGAAGATGGAACAGCGAGAGGGTGGGGAGAGAAGCGGGAG
NC_010604.1	1519		-	G	1701	MMAR_p33	hypothetical protein	42.2393	74.5006	47.1671	22.4826	22.6273	35.4758	2.03684	0.00391267	GGGAGCGCGCCCACGGCGCGCTCCCGCCCAGCCTCGCACACATTGTGCAAATGTGCCATATCGTTACGGTGGTAGAGCAGT
NC_010604.1	1549		+	G	85	MMAR_p03	conjugal transfer protein TraA	24.6396	37.2503	16.2378	60.1411	98.5905	81.1459	0.32628	0.0183722	CGCTCTCACAACCCACCCCTGACCCTCAGTACTGCTCTACCACCGTAACGATATGGCACATTTGCACAATGTGTGCGAGGC
NC_010604.1	7307		-	G	1568	MMAR_p04	hypothetical protein	0	0	8.11892	10.1172	8.40444	0	0.438824	0.789429	GGCGTCGCCGCTCGGCGGCGGTGCGCCGTCGATGAGCGGATTGGGCAGTGGTGGCGGTGGGATGGGTTCCGGTGGCGGGAT
NC_010604.1	8707		-	A	0	MMAR_p06	hypothetical protein	228.796	137.598	212.252	54.2394	52.3661	95.4177	2.86835	1.54296e-06	CGGAAACTCGCGGGTTTGAATGTGGCTGTGGCTGTGGCTGGATGTCTGTCGATCGCGATACGGTCGTTTCATGACGATGGG
NC_010604.1	8750		-	G	43	MMAR_p06	hypothetical protein	35.1994	25.8472	23.5835	26.1361	33.6178	43.2234	0.823129	0.932789	GTTCGCTGAATTGCTCGATGTTGCCTATAGGCGACATGAGCTGCGGAAACTCGCGGGTTTGAATGTGGCTGTGGCTGTGGC
NC_010604.1	8853		+	A	5605	MMAR_p13	ArsR family transcriptional regulator	732.148	1052.13	1364.75	861.928	878.587	1233.5	1.0602	0.219068	CATGTCGCCTATAGGCAACATCGAGCAATTCAGCGAACGTCACGTGGTGTGTGTATAAAATGACGGTTTTAGACGCACTTA
NC_010604.1	9081		-	C	374	MMAR_p06	hypothetical protein	7.03989	16.7246	14.6914	13.2086	9.37418	20.3884	0.895557	0.780686	CTGCTGGCGCGGCCGCAATCAACCTGCTGACCGGACAGGTCACAACGTCCCAAGTCGACGATGATGTCCGCAAAGACCTTG
NC_010604.1	9656		-	G	192	MMAR_p07	hypothetical protein	0	23.5665	26.6765	13.4896	18.4251	26.5049	0.860931	0.874698	CCGCGCCGCCTCGCGCGACTCCCGGCGAGCCCGCCAACTGCCGGCTACCAAGCCGGCCAAACTGACCCCTGAACGTCAAGA
NC_010604.1	9971		-	G	507	MMAR_p07	hypothetical protein	29.9195	25.8472	21.6505	19.1102	12.6067	41.1846	1.06337	0.558888	CGCGCTCGCCGCCCAAGGCGTCGAATCCGGCCGAATTTTTACCGACAAGCTGTCGGGTACGGTGAACACCGTTCGGCCGGG
NC_010604.1	10106		-	G	0	MMAR_p08	recombinase family protein	212.957	181.69	223.464	111.57	117.662	118.253	1.78177	1.02547e-05	CGTCTCCTTTCTTGTCTCACACGGCGTGTCTCACATCCTCGATGTCGGAGGGCAATGAGACGGTAGCGGTGTGACAGCGAT
NC_010604.1	10234		-	A	128	MMAR_p08	recombinase family protein	0	0	3.09292	10.9603	5.81846	3.66991	0.151324	0.268441	GGACGCCACCTCGTCGACCCCATGCCGGAACCGAAGACAACGCGCAATACCTCAGTGCAGTCTCGATTCTAGAGAAACGAG
NC_010604.1	11085		+	G	3373	MMAR_p13	ArsR family transcriptional regulator	40.4793	34.2095	90.0814	114.099	97.944	93.3789	0.540146	0.378269	CGATCAGCAGGTCGACCAGATCGGGGTCGAATCCCTTGAGTGGGCGCGGACCGTGATCGAGGATGATCGGGTGGCTACCCG
NC_010604.1	11667		-	A	10	MMAR_p09	NAD(P)/FAD-dependent oxidoreductase	21.1197	7.60211	6.18585	14.6137	28.1225	14.6797	0.609369	0.648008	GACGCTTACCAACTCGGCCGCCCCCTGACCCAGTCCCTCCTGAAAGGCACCTCCCCGTCACGCTGCACCCAGGTGGGACGA
NC_010604.1	14390		-	A	71	MMAR_p12	mercury(II) reductase	68.6389	43.332	47.9403	0	0.646495	0	250.308	6.14547e-12	CACGCGGTCTCCCTTCACATCCTAGAAAATTAGCGTATCCGTATTAGCGGATATGAGGAAGTATAGTCACATTCGACTACC
NC_010604.1	14438		+	A	20	MMAR_p13	ArsR family transcriptional regulator	128.478	89.7048	123.33	1.12413	0.646495	0	193.177	1.16816e-26	CCGTTGCTCTCGGGTAGTCGAATGTGACTATACTTCCTCATATCCGCTAATACGGATACGCTAATTTTCTAGGATGTGAAG
NC_010604.1	14450		+	G	8	MMAR_p13	ArsR family transcriptional regulator	1782.85	1785.73	1763.74	271.478	265.386	292.37	6.44099	3.73566e-55	GGTAGTCGAATGTGACTATACTTCCTCATATCCGCTAATACGGATACGCTAATTTTCTAGGATGTGAAGGGAGACCGCGTG
NC_010604.1	15105		+	G	167	MMAR_p15	recombinase family protein	0	17.4848	13.9182	20.7964	18.1019	26.0972	0.483698	0.580349	CCTGCGCCGCCACCGTCGCCAGGACTGCCATACGGCCTCTACCGACCGAAAAAGCTACATAATGACCGCTGTAGTTGCGAC
NC_010604.1	15789		-	G	1470	MMAR_p12	mercury(II) reductase	42.2393	44.0922	24.3568	7.30686	14.2229	9.78644	3.53927	0.000222436	AAGGATAAGGTCGCCTGCCTGCCTCAGGCTGACGGCTGCGGTTGGTCGAGGCAGCGGTAGACGCTGGAGCGGGATATGTCG
NC_010604.1	15865		+	G	0	MMAR_p16	hypothetical protein	292.155	274.436	225.01	303.235	398.241	362.098	0.745615	0.878982	AGCGTCTACCGCTGCCTCGACCAACCGCAGCCGTCAGCCTGAGGCAGGCAGGCGACCTTATCCTTCGAAGGTGACGGAAGA
NC_010604.1	15896		+	G	2641	MMAR_p22	hypothetical protein	70.3989	19.0053	6.57246	0	0.323248	0	300.65	1.37478e-07	CGTCAGCCTGAGGCAGGCAGGCGACCTTATCCTTCGAAGGTGACGGAAGAAAACGGCGATACCCAGGGCTGCAGCAGTGCA
NC_010604.1	17083		-	A	335	MMAR_p19	hypothetical protein	14.0798	5.32147	17.3977	1.12413	2.90923	5.30099	3.9506	0.0236278	AGAGCGGCCAGGGGCACGACGATTCCGAGAAATTCAGGGGTCGAGCCGACGAGCGCACTTATAGACCGGTATCCGGCTCAA
NC_010604.1	18035		-	A	758	MMAR_p20	hypothetical protein	181.277	179.41	132.609	25.0119	18.4251	26.0972	7.10651	1.63663e-21	AGATGTAGCCATGGATCGACCGGCACGCCGTCCCGGCCCGCCCGTTGATGCCGCGCGCTTACAACCGGACAACCAGGGCGA
NC_010604.1	18227		-	A	132	MMAR_p21	Fis family transcriptional regulator	124.958	38.7707	47.9403	26.4171	26.5063	42.4079	2.22436	0.0123818	GACCCAGGGGCCGTCACCAGCCCTCTTGTGTATGCGGGGGATTGTCGGCTCGACCTGGGACAATGGTGACAGCACGGCCCG
NC_010604.1	18467		-	A	372	MMAR_p21	Fis family transcriptional regulator	38.7194	28.1278	38.6615	6.18273	3.87897	6.93206	6.21583	6.81918e-08	CTGGACTCCTTTTCGTGGTCCGAGGTAACATAACTGGCAGAAGTCCCCGGACACCGCCTCTCTGGCCTGGAGCCATGACGC
NC_010604.1	18499		-	A	404	MMAR_p21	Fis family transcriptional regulator	34456.7	32640.4	34253	5897.48	2965.47	10326.7	5.28834	1.38371e-11	ACGCGCTTCTGCTTGCTGGGGGGTTTCTACCACTGGACTCCTTTTCGTGGTCCGAGGTAACATAACTGGCAGAAGTCCCCG
NC_010604.1	19429		+	A	0	MMAR_p23	chromosome partitioning protein	1209.1	1062.01	1273.12	52.5532	42.9919	58.7186	23.0074	1.07885e-93	ACATACATGCTTTCTTACATGTAAGTATGCATGTAGACATGTTTGCATGCAGATTGATAGACTTCCTGTCATGACCGTTTC
NC_010604.1	19974		+	A	258	MMAR_p24	hypothetical protein	7.03989	9.88274	9.66538	7.58789	13.2532	1.63107	1.18448	0.629442	GCCCCGACGAGGTTGACGGCCTGGTGGAGCTGGGCAACTCGATCCTCGACGTTCAAGAGACGCTCAACCCAGACGTGGAGA
NC_010604.1	20667		-	A	2572	MMAR_p21	Fis family transcriptional regulator	21.1197	14.444	39.8214	51.9911	54.9521	58.7186	0.455552	0.225399	AAGCACGTTCCCGCGCGGGGGCGGGCCTCAGCGGATGAGCTGGAGCGTCGTCGAACGAGAGAATCAAGACAACTTTGCGTC
NC_010604.1	20673		+	G	428	MMAR_p25	hypothetical protein	93.2785	136.078	158.512	214.709	241.789	316.02	0.502747	0.10546	CCGCAACGACCGCATGCCTTGAGGGCGGGCGCGCGCCGCCCCCCTCTAAGGGCTGACGCAAAGTTGTCTTGATTCTCTCGT
NC_010604.1	20702		+	A	399	MMAR_p25	hypothetical protein	47.5192	22.8063	26.6765	24.1688	16.1624	16.7185	1.70283	0.0692468	CGCGCGCCGCCCCCCTCTAAGGGCTGACGCAAAGTTGTCTTGATTCTCTCGTTCGACGACGCTCCAGCTCATCCGCTGAGG
NC_010604.1	20759		-	A	2664	MMAR_p21	Fis family transcriptional regulator	1.75997	3.04084	11.5985	16.2999	8.08119	12.233	0.448104	0.589105	TTGGTGTCACGGCCTCTAATGACCCCTTGGGGGCCGGAATCCCGACAACTCGTGTGGTTACGGTCAGATCACAACAAGAAA
NC_010604.1	21363		+	G	430	MMAR_p30	hypothetical protein	12.3198	7.60211	6.57246	4.21549	4.84872	8.9709	1.47246	0.388648	GCGCGACGACCGTGAGCGCCCACCGCCGCATACGGGGAGGGGAGCGGGCTTCCTCGGCCTCGATTGTGGCGAAACGGTGGG
NC_010604.1	21737		-	A	0	MMAR_p27	hypothetical protein	1048.94	1160.84	1405.35	1031.67	1236.75	1350.12	1.0005	0.201706	AGAGCGTGCGTGCATACATGCAAGCAACTTGCATGTAAACTACTTTTAGACGTGCATGTAGGATGCATGCATGCCCGATTC
NC_010604.1	21760		-	A	23	MMAR_p27	hypothetical protein	429.433	485.775	458.912	101.453	91.4791	93.3789	4.80744	7.6619e-31	AGGGTATCCATGCCACCACTGTAAGAGCGTGCGTGCATACATGCAAGCAACTTGCATGTAAACTACTTTTAGACGTGCATG
NC_010604.1	21820		+	A	290	MMAR_p31	hypothetical protein	256.956	259.992	300.014	75.5979	55.5986	106.427	3.44271	4.05177e-11	CATGCACGTCTAAAAGTAGTTTACATGCAAGTTGCTTGCATGTATGCACGCACGCTCTTACAGTGGTGGCATGGATACCCT
NC_010604.1	22837		-	G	1	MMAR_p32	hypothetical protein	260.476	165.726	111.345	81.4996	123.481	123.962	1.63741	0.0181424	AAAAGGTCCATGTACCTGGTACCGACACGCGCACATCCCGTCCCTCCTTTCACACGGCTACCGTTCGAGTGGTGATCGACT
NC_010604.1	22926		+	A	632	MMAR_p01	rep protein	22.8796	37.2503	70.364	83.4668	79.1957	68.505	0.565194	0.487985	TGAAAGGAGGGACGGGATGTGCGCGTGTCGGTACCAGGTACATGGACCTTTTTGCGTAAGGATCAGGGCCATGGCCCAACC
NC_010604.1	23252		+	C	306	MMAR_p01	rep protein	262.236	68.419	51.0332	53.9583	84.6909	71.7672	1.81797	0.0794542	ACATCTGAATAGCTGGTGTGCGGATTACCCCGCTGACATGACGAAGGCCCCGCGTTAGCGGGGCCCCTGTCGGGGGTTCGA
NC_010604.1	23274		-	C	284	MMAR_p01	rep protein	109.118	38.7707	35.182	24.1688	13.2532	38.738	2.40763	0.0166763	TGCGCTACCGTGAGACTTGCCTATCAAGCAAAGTCCCTTCGGGGATATCGGGTGCGGACCCGGAACCGAGCGCCAACTCGG
NC_010604.1	23303		-	G	255	MMAR_p01	rep protein	5980.38	2744.36	1820.96	764.691	1084.5	1007.19	3.6996	4.99002e-07	CGCGCCGAATCTGGTGCAGCTTCGAGGCGTGCGCTACCGTGAGACTTGCCTATCAAGCAAAGTCCCTTCGGGGATATCGGG
NC_010612.1	39		+	G	2035	MMAR_0002	DNA polymerase III subunit beta	0	12.9236	11.5985	38.5015	22.9506	26.0972	0.280461	0.132908	CCACTGCTATGTCGGATCAGGGAGATGCGTCGTTGACCAATGACCCCGGTTCCGGTTTCGCCGCAGTGTGGAATGCCGTCG
NC_010612.1	1567	1567	-	G	2265	MMAR_5569	ribonuclease P protein component	40.4793	38.0105	45.6206	103.42	81.7817	88.4857	0.454178	0.0520677	GTCTGCAGCCGTTTGTGCACAGGACTACACACACCGGCGTCGTGTAACTCGTGTGACTAACGTGAGAGAAGTTTTTTGCAG
NC_010612.1	1803	1802	+	A	271	MMAR_0002	DNA polymerase III subunit beta	22.8796	18.2451	21.6505	53.1152	25.2133	76.2526	0.406595	0.149574	CCACCGGTCCTCTAGCTGCGTCAAGACCCGGCTGTCCCCAGAATTAACACCCCTTATTACTGTTATTGAGATCTCTTCGAT
NC_010612.1	1943		+	G	131	MMAR_0002	DNA polymerase III subunit beta	5.27991	12.1634	4.63938	20.5154	13.2532	22.0195	0.396477	0.281284	GTGTCGGCTGACTTGTCGTCACTGACAGCGAGCTTTCAAGTTCGGGCTTGAAGCTCTACGGTTGGTGTTCGACTGTCGTTG
NC_010612.1	3428	3428	+	G	1029	MMAR_0004	DUF721 domain-containing protein	0	0	5.026	7.58789	11.6369	10.602	0.168456	0.227926	TTGAACTGGGGCCCGGACGAACGGTGTTCGTCGGTCCGAACGGATTTGGCAAGACCAATATCATTGAGGCGCTGTGGTATT
NC_010612.1	3531		+	G	926	MMAR_0004	DUF721 domain-containing protein	3.51994	0	3.86615	3.65343	8.72769	11.4175	0.310867	0.393268	GGTCGGTACCGACGCGCCGTTGATCCGCGCGGGTGCCGACCGAGCGGTGATCTCGACGATCGTGGTCAATGACGGTCGAGA
NC_010612.1	4058	4058	+	A	399	MMAR_0004	DUF721 domain-containing protein	95.0385	98.0672	65.7246	86.5582	99.5603	52.1943	1.0883	0.337921	CGTATCGAGCCAGCATGGATGCATTCGTGGCTGCCGACGACGCCGCGCCGGATCGTGTCACCCTGGAAGAAGGGTTGTTGG
NC_010612.1	4404	4404	+	G	53	MMAR_0004	DUF721 domain-containing protein	3.51994	14.444	12.3717	23.0447	24.5668	40.7768	0.343665	0.155051	GTCGGCCGAACAAGTCTTGGTAACCGCGGCGGTGCTCGAAGACATCCCTTCGGGCTGGGATGCTCGCAAGGTGCACATCGA
NC_010612.1	4866		-	A	5564	MMAR_5569	ribonuclease P protein component	3.51994	2.28063	18.9442	14.3327	13.8997	12.6408	0.605898	0.838229	GAGCGAGGTCACCACGCCGTTGCCCACCGCTGCGGCGATCTTGGCCAACAGTTGTGATTGCATGATCCGCAACTGCGTCGC
NC_010612.1	5165		+	A	110	MMAR_0005	DNA topoisomerase (ATP-hydrolyzing) subunit B	0	0	5.41262	11.5224	7.75794	6.52429	0.209876	0.338429	GGACCCGCATCTCCAACGTCGGGACGCATCGGGAAGCAAGATATCGAGCGCACGGCGCAGTTAGATAGGTAGAAACGCGCC
NC_010612.1	5218	5217	+	G	57	MMAR_0005	DNA topoisomerase (ATP-hydrolyzing) subunit B	4322.49	4815.93	3126.17	798.134	1307.21	1772.16	3.16816	1.37165e-08	GGCGCAGTTAGATAGGTAGAAACGCGCCCAGAGAATCGGTGCGGACAACCACTCACGGTAGAGTGGAGGAGCGACTGCTGC
NC_010612.1	6633	6633	-	A	7331	MMAR_5569	ribonuclease P protein component	0	5.32147	3.86615	8.43099	10.6672	13.8641	0.279111	0.268239	ACATCGAATCGCGGCCACTCTTTGCCGAGCCGCCGGCCGAGTCACCCTCCACCACATACAGTTCCGACTTACGTGGATCTG
NC_010612.1	11227		+	A	136	MMAR_0008	SAM-dependent methyltransferase	8.79986	17.4848	11.9851	19.1102	35.234	14.2719	0.55883	0.598956	TTAGCTCAGTTGGTAGAGCACCGCCTTTGCAAGGCGGGTGTCAGGGGTTCGATTCCCCTAGGCTCCACAAATCATCTGTCT
NC_010612.1	13593	13592	-	G	66	MMAR_0010	cell wall synthesis protein CwsA	75.6788	28.888	40.9812	162.156	163.24	141.496	0.312297	0.00270913	CATTCCGACTCGTGGGAAGCCGTGTGCGGGCAATGGGCCCGCGAACGCCCTAATGGTGGCAGTCTGTGGAGGGACCGGAGT
NC_010612.1	13710	13708	+	G	0	MMAR_0011	peptidylprolyl isomerase	36.9594	33.4493	80.416	221.173	208.172	288.7	0.210277	2.23292e-05	CACGGCTTCCCACGAGTCGGAATGACACCGGCTGCGGCCGGGCCCGTCTGTAATGGCAGACTGTGATTCCGTGACTAACAG
NC_010612.1	14161		+	A	1081	MMAR_0014	DUF881 domain-containing protein	22.8796	11.4032	7.34569	2.24826	5.17196	7.33983	2.82339	0.0579887	ACGCCGCACCTGAATCGGCGCCACACGATCTTCGGCGAGGTGAGCGACCCCGACTCACAGCGCGTCGTGGAGACGATCGCG
NC_010612.1	14713		-	A	37	MMAR_0012	hypothetical protein	54.5591	51.6943	35.9552	27.8223	25.8598	19.9806	1.93427	0.00629007	AGCCAGCAACTCTTTTGTAGTTCAATCACACGCGTGTGATTTATCCCCACTGTTGATAGCGTCTGTGGATAACCGTATCCC
NC_010612.1	14750	14750	-	G	74	MMAR_0012	hypothetical protein	0	12.9236	11.9851	36.2533	43.3152	24.0583	0.240701	0.0672915	CCCGTAATGAATTTATTACTGGGTAGGTGGGTCACCGAGCCAGCAACTCTTTTGTAGTTCAATCACACGCGTGTGATTTAT
NC_010612.1	15150		+	G	92	MMAR_0014	DUF881 domain-containing protein	24.6396	9.88274	2.70631	10.3982	0.323248	8.15536	1.97607	0.365088	AGTCGTTCTTCTTACGGACCTTCGACTTGGGCATTGGTACCTCGAAATACCTCAACAACACAATGAGCGGGACAGGACTGC
NC_010612.1	15179		+	A	63	MMAR_0014	DUF881 domain-containing protein	17.5997	9.12253	8.89215	3.65343	10.3439	7.74759	1.64187	0.282031	GGCATTGGTACCTCGAAATACCTCAACAACACAATGAGCGGGACAGGACTGCAACGATTACGGTTGCAGCATTAGGCATAG
NC_010612.1	15194	15193	-	C	81	MMAR_0013	cell division protein CrgA	14.0798	1.52042	20.8772	36.8153	20.0414	37.5147	0.386908	0.317362	GGCGAGCGGCGCTCATCGGTCATGCCGCCTCCATTTCCTGGTCACAGGGCCGGTTGGGTTAGTCTCGTGGCAAAGCTATGC
NC_010612.1	15869		+	G	154	MMAR_0015	aminodeoxychorismate/anthranilate synthase component II	0	5.32147	0	6.18273	7.11145	6.52429	0.269034	0.455934	GATCGGTGATCCGGCCGCGATGCAAGCGGCGCTGGAGGCGGCGCCACTGGTGGTCCTGTACAAGCAGTATGTGGTGCGGTT
NC_010612.1	16023	16023	+	A	0	MMAR_0015	aminodeoxychorismate/anthranilate synthase component II	8.79986	6.8419	13.1449	17.7051	14.2229	30.5826	0.460989	0.401607	TACGCGCAGCCGCTCGGTCCGGTGGGCTACTGAGCCGCCCGGAACTCGGGCCGGACGGTAACCTGTCACGATGCCCATCCT
NC_010612.1	16420		-	G	1307	MMAR_0013	cell division protein CrgA	119.678	84.3834	72.6837	50.0239	56.8916	44.4467	1.8318	0.0021294	GATCACTCCGCTGCGGGTGTGCGCCGTGGCTTCCAGCTCGGCCGGCAGCGAGTCCGGCAGGATGGTCAGCGAGTGATAGCG
NC_010612.1	18701	18701	-	C	134	MMAR_0016	serine/threonine protein kinase	12.3198	46.3728	51.4198	38.7826	18.7484	57.4953	0.9583	0.683008	CCAAACGCCGACCGGTCAGGGGCCGCGCCTTAATTGGACGGAAGGTAAAGCAATAGGGAATCCTGGACTGCAAAGCAACCA
NC_010612.1	20192	20192	-	G	270	MMAR_0017	serine/threonine protein kinase	36.9594	31.9288	18.5575	30.6326	23.5971	61.1652	0.758939	0.958275	ATATCAGCACCACCACACCACATCAGCAGCGCCGCGCGGTGTCACCGCAGGTCGCCGCTAAGCTAACAGAGCTGATGGTCG
NC_010612.1	24452	24451	+	G	2940	MMAR_0023	hypothetical protein	8.79986	25.8472	6.18585	65.1997	95.3581	48.9322	0.195346	0.00403174	CGATTCGCACCGGCGTCCCCATGGGAACTCGTACCGCAGTCGTCACCTTCGCCCTGTCAAGGTAAGTACCGTTGGTCGATC
NC_010612.1	24453	24454	-	A	97	MMAR_0020	serine/threonine protein phosphatase	33.4395	28.1278	37.5017	72.2255	65.9425	46.8933	0.536205	0.289	GCCTCGACGCGCCACGCCAGGCTTTCCCAACGAGGATCGGAGTGGTACGTCGAGGACTTAGGATCGACCAACGGTACTTAC
NC_010612.1	24582		-	G	226	MMAR_0020	serine/threonine protein phosphatase	24.6396	31.1686	18.9442	55.3635	59.4776	45.2623	0.467784	0.153621	CGCGGGCAGTCGGCACGCTATCTCGTAGTGACCGAGGGGGCGCTGACCGGCGCCCGCATAACTTTGAGTGGACAGCCGGTA
NC_010612.1	24889	24889	-	G	69	MMAR_0021	membrane protein	26.3996	19.7655	24.7434	19.9533	26.1831	28.136	0.956208	0.652503	CACTGACCCTCTGGGCTCACAGCTGCCGTGCTTTACTCCGCACCGACCGCCGTCCAAGTATCGTGACCTTGCTGATGTGCT
NC_010612.1	24962		-	A	142	MMAR_0021	membrane protein	3.51994	21.2859	19.3308	45.2463	25.8598	35.8836	0.413125	0.282031	GCCCGTGCAGGAGTGGCAGTTGGCCGACGGCGATGTGATTCGCTTGGGCCATTCCGAGATAATCGTCCGCATCCACTGACC
NC_010612.1	24982	24982	-	A	162	MMAR_0021	membrane protein	75.6788	70.6996	107.866	139.111	127.36	173.709	0.578348	0.314949	GGCACCACCGTCAACAACGCGCCCGTGCAGGAGTGGCAGTTGGCCGACGGCGATGTGATTCGCTTGGGCCATTCCGAGATA
NC_010612.1	26161	26161	-	A	1341	MMAR_0021	membrane protein	5.27991	3.04084	10.8252	45.2463	37.4967	50.1555	0.144224	0.000590518	CGCGGGGCTGTTAACCCCGACGTCGAGCCCCGCCCGACAGTCAACGATTCCGCCCAGCCACAATCGAACGATGCGTTTGGC
NC_010612.1	26288	26288	-	G	1468	MMAR_0021	membrane protein	299.195	377.064	399.374	227.075	237.91	407.36	1.23466	0.0671218	CCTCACGTCGAGCGAATTTGCTCGGTACTTGGCGGACTACATCCATGAACAGGGGTGGCAAACTTATGGTGATGTGGTCGT
NC_010612.1	26396		-	A	1576	MMAR_0021	membrane protein	3.51994	14.444	6.18585	47.7756	61.7403	50.1555	0.151516	0.000246675	AGCGGCCGACGGCGTGCGCTCCCTGCCGGGAAATCGCCTTTTGGCCCCCAACGAATACATCATTACCCTCAGTGTGCACGA
NC_010612.1	26403	26403	+	A	989	MMAR_0023	hypothetical protein	241.116	127.715	257.872	295.085	374.321	317.244	0.636163	0.519102	ACCGAGCAAATTCGCTCGACGTGAGGTGTGGATCGGCGCCCAATTCCTCAGCGTCGTGCACACTGAGGGTAATGATGTATT
NC_010612.1	26874	26873	+	G	518	MMAR_0023	hypothetical protein	95.0385	128.476	135.702	139.392	252.456	226.311	0.581972	0.349607	GTTCCCGGGGCCGACCCCCCGGCCCACCCCGTTGGCAGCGGTTGGGGTTCGGGCCTACTAAAGTGATATGGTCCTCCGGTC
NC_010612.1	26882		+	G	510	MMAR_0023	hypothetical protein	38.7194	25.8472	22.8103	83.4668	101.823	133.34	0.274695	0.00047936	GGCCGACCCCCCGGCCCACCCCGTTGGCAGCGGTTGGGGTTCGGGCCTACTAAAGTGATATGGTCCTCCGGTCGTTTGGGC
NC_010612.1	27284		+	G	108	MMAR_0023	hypothetical protein	40.4793	84.3834	47.1671	79.5323	64.003	122.33	0.648034	0.691287	TTGTGCGGCTGATGACTTGTCGGCGGTTCTGGGAAGGAACGCGTCGTGTGGCTGGCTTTATTGTTATCCTGCATTGCTTAT
NC_010612.1	27289		+	G	103	MMAR_0023	hypothetical protein	144.318	60.0566	106.706	402.72	311.611	249.962	0.323195	0.00283753	CGGCTGATGACTTGTCGGCGGTTCTGGGAAGGAACGCGTCGTGTGGCTGGCTTTATTGTTATCCTGCATTGCTTATCGGAC
NC_010612.1	27404		+	G	365	MMAR_0024	ImmA/IrrE family metallo-endopeptidase	14.0798	0	9.27877	6.18273	10.0207	3.26215	1.20226	0.727972	CGCGGCGCCGGCGGACCAGAGTTCCCACGGGCATGAGAATCAGCACCGCTGACAGAATTTGGTTGGCCGTGACTATCTACG
NC_010612.1	27726		+	G	43	MMAR_0024	ImmA/IrrE family metallo-endopeptidase	7.03989	3.04084	4.25277	5.05859	1.93949	11.0097	0.796677	0.997556	GCCACTATGCGGTGGGAGCCGTACGGCAGGTCGGCCAAGCCCGCCGAGAACGGACTCCTAGACTGGGGGCGCGTCAATCGA
NC_010612.1	28332		-	A	1738	MMAR_0022	DUF2662 domain-containing protein	19.3597	17.4848	17.0111	46.3704	52.6894	24.8739	0.435341	0.170395	CCTCGGCGCACCGCGCGGTGAGTTGCGGAATGAACCGCGCGGGATCCTTAATCCTTGTCAGACTGACCAGATCAGCGACCA
NC_010612.1	28799		-	A	2205	MMAR_0022	DUF2662 domain-containing protein	105.598	107.19	65.338	24.4499	27.1528	20.7962	3.84829	1.23064e-08	ACTGGCAGAAGAGTCCTAGCCGGTTCATTTCATTCCGAGGTTAGGGCCATCCCACACATACCGTCGTTTGAGCGTGTTGAA
NC_010612.1	28839		+	G	4063	MMAR_RS00170	hypothetical protein	14.0798	11.4032	6.57246	17.424	11.6369	17.9418	0.683239	0.801207	GCGCTATCCGACAAAACCAGTTCAACACGCTCAAACGACGGTATGTGTGGGATGGCCCTAACCTCGGAATGAAATGAACCG
NC_010612.1	29050		-	G	2456	MMAR_0022	DUF2662 domain-containing protein	0	11.4032	13.5315	11.5224	15.8391	21.6117	0.509718	0.674093	GGCTGACGTGGCCCGGTTCGGGCGCACGGCCCGTTTCGACTACCTCACAATGCTTGGCAAACTGGGGATCGTCGACCTGCT
NC_010612.1	29229		+	G	3673	MMAR_RS00170	hypothetical protein	21.1197	25.8472	13.9182	7.58789	6.7882	7.74759	2.75823	0.00681761	TCTGGCGGCGCAGAGATCGTCGAAATGGGCGCGATGGGAAGACCCGACCCATTCGACGTAGGATTCGATGGCTTCGCCGGT
NC_010612.1	31034		+	A	1868	MMAR_RS00170	hypothetical protein	0	6.08168	13.5315	19.6723	17.7786	14.2719	0.379429	0.42459	CCCGATGTAGGCGTCGTTCGATCTCATCGTGACCATCAGGTGCAATCGACTGTCCCGTACAAAGAACTGCAGTGTGTTCGT
NC_010612.1	31500		-	A	0	MMAR_0027	thymidylate synthase	0	0	7.73231	4.49653	1.93949	11.0097	0.442934	0.774057	CATCGTAACGCCTATCCAACACGCCGCCAGCCGATCGTCAGCGCGAACGAGCGGCTGGGATAGTGACGCAATGGCATTGGC
NC_010612.1	31577		+	A	1325	MMAR_RS00170	hypothetical protein	0	9.88274	6.95908	13.2086	6.7882	10.1942	0.558676	0.789748	ACTATCCCAGCCGCTCGTTCGCGCTGACGATCGGCTGGCGGCGTGTTGGATAGGCGTTACGATGACGGCCATCACATGCCT
NC_010612.1	32386		-	G	129	MMAR_RS00165	hypothetical protein	14.0798	29.6482	15.4646	25.574	20.6879	13.0486	1	0.641916	GCGATGCTCCTCCGCAGTATTACCATGATGTATTAGTTACATACATATGGAGGCGGGTATTCTGAAGCGGGAAATCACACC
NC_010612.1	32422		-	A	165	MMAR_RS00165	hypothetical protein	461.113	560.275	656.086	446.28	605.443	501.147	1.08189	0.125164	CCGAGGAAATGATCTTAATAGATGCAATCATTCCCAGCGATGCTCCTCCGCAGTATTACCATGATGTATTAGTTACATACA
NC_010612.1	33502		+	G	826	MMAR_0031	peroxide stress protein YaaA	5.27991	14.444	8.89215	0.843099	0.323248	2.85438	7.11945	0.00684575	CGACCCAGACCGACGAGTGTGCTCATGGCTCGCGGGAACGAATAGGACTCTCGGCCAGAAGATAGTGCGCGTAGAACGTGG
NC_010612.1	33637		+	G	691	MMAR_0031	peroxide stress protein YaaA	7.03989	0	3.09292	4.77756	5.17196	9.78644	0.513707	0.674093	GTGGCCTCCGTGGCAACGAATCCCGGATAGATCGACACGAATCGCACGCCGCTGCCGGCATACTCAATCCGATAGGCGTCG
NC_010612.1	34328	34328	+	G	0	MMAR_0031	peroxide stress protein YaaA	3.51994	45.6126	52.5797	360.846	370.119	276.059	0.101129	1.16049e-06	AGCCCCCCGATCGCCGCGAACACCGCGTGCACCACTCCGGCGAAACCACGGCCGACTATCGTCTGCACCCGTGATTGTGCT
NC_010612.1	36972	36971	-	G	78	MMAR_0033	ABC transporter permease	0	9.88274	17.7843	34.5671	33.2945	39.5535	0.257789	0.0941561	CCTCGTCGCACGGGGTCGTGGTCGTCACCGGCCGGCGCAATACCTACCAGGGCGTCATTAGAGTCGAGACGATCATGGAGG
NC_010612.1	37067	37068	-	A	173	MMAR_0033	ABC transporter permease	15.8397	9.12253	20.8772	30.3516	20.0414	21.2039	0.6411	0.753317	CAAACCCCAAGCGCTAGCACAGGTGACCCGCGATGACGACCTGGAGTGCGTCAACCTAGCATCGACCCTCAACGACGCGTT
NC_010612.1	37381		+	G	1690	MMAR_0036	cold shock domain-containing protein	1.75997	0	0.773231	14.0516	24.2436	11.8253	0.0506417	0.00121763	CATGAGGGTTGCGCCGGCGCCGACGAACCCGCGGACGAAGTCGTTGGCGGGTTCGGCGAGGATCCGTTCCGGGGTGTCGTA
NC_010612.1	38730	38730	-	G	619	MMAR_0034	ABC transporter	63.359	76.0211	80.8026	114.942	127.683	144.758	0.569244	0.242094	TCACGTCAGCACGCGCTACATCCCCATTATGGAGGCCGCTACCGAGTTCATGGGTTTATACGATTTCGTAGTCGATCGGTG
NC_010612.1	38782	38782	+	G	289	MMAR_0036	cold shock domain-containing protein	10.5598	9.12253	5.026	17.424	8.08119	4.48545	0.826081	0.977226	GCACTGACCACCGATCGACTACGAAATCGTATAAACCCATGAACTCGGTAGCGGCCTCCATAATGGGGATGTAGCGCGTGC
NC_010612.1	38928	38928	+	G	143	MMAR_0036	cold shock domain-containing protein	214.717	142.92	160.832	294.242	291.569	221.826	0.64313	0.470442	CCGGCCGGATGGGTGCGGCGCGACGGCTCGCGTGCTCGGCTTCCAGGCGGGAGGGATCTACGCTGGTACGGTTGCGGATCC
NC_010612.1	38935		+	A	136	MMAR_0036	cold shock domain-containing protein	0	0	0	14.3327	24.2436	15.903	0	3.19831e-05	GATGGGTGCGGCGCGACGGCTCGCGTGCTCGGCTTCCAGGCGGGAGGGATCTACGCTGGTACGGTTGCGGATCCGCTGGGT
NC_010612.1	38989		-	G	238	MMAR_0035	ABC transporter permease	35.1994	4.56126	9.66538	19.3913	24.5668	14.6797	0.845077	0.973563	TTCAACTCACTCACGAATGAATACAAACATATATCCAGAGTAATTCACCGAGTCAAGTAATCTCGCCAACGAACCCGTCCT
NC_010612.1	39030	39030	+	A	41	MMAR_0036	cold shock domain-containing protein	167.197	166.486	172.817	287.497	240.82	195.729	0.700777	0.703346	CGGTGTCCAGAGCACGGTGAGGACGGGTTCGTTGGCGAGATTACTTGACTCGGTGAATTACTCTGGATATATGTTTGTATT
NC_010612.1	39042		+	A	29	MMAR_0036	cold shock domain-containing protein	26.3996	3.80105	42.5277	87.1202	59.8008	50.1555	0.369515	0.209057	CACGGTGAGGACGGGTTCGTTGGCGAGATTACTTGACTCGGTGAATTACTCTGGATATATGTTTGTATTCATTCGTGAGTG
NC_010612.1	39053		+	A	18	MMAR_0036	cold shock domain-containing protein	7.03989	8.36232	5.79923	15.1758	12.9299	15.0874	0.491668	0.444242	CGGGTTCGTTGGCGAGATTACTTGACTCGGTGAATTACTCTGGATATATGTTTGTATTCATTCGTGAGTGAGTTGAACGGG
NC_010612.1	40539	40539	-	A	0	MMAR_0037	membrane dipeptidase	0	25.0869	31.7025	51.429	46.2244	103.165	0.283018	0.127495	CGCTAGACGGCGGATCTCGGCATAGTCAGCCGCCGCAAACCGAGCCCCGGCCGCGGTGCAATATCCGTGTATGACGTCGTT
NC_010612.1	40645	40644	+	G	24	MMAR_0038	ammonium transporter	24.6396	13.6838	16.6245	49.1808	41.3757	42.8157	0.412673	0.0773262	CGGCGGCTGACTATGCCGAGATCCGCCGTCTAGCGTCTATCGGAAACATCGCGCCGATATTCTCGTGGCTGCTGACTATCG
NC_010612.1	42474	42474	-	G	183	MMAR_0039	N-acetyltransferase	7.03989	10.6429	15.4646	10.3982	2.26273	13.0486	1.2902	0.478889	GCAACATCGGGGCACAGCCGGCGCGACTACTGCTGTTGGGCGGCACACCGTTTGCCGAAGAATTGGTGATGTGGTGGAACT
NC_010612.1	43914	43914	+	A	16	MMAR_0042	XRE family transcriptional regulator	0	0	11.9851	9.55512	1.93949	11.4175	0.523229	0.839333	CCCGGCAAGAGAAGCGTGACAAAAACGTATATACACAGGGTGTCGTACCGGTCTGTGTAATATCCCGCCTATGGCCGGAGC
NC_010612.1	46678		-	G	2892	MMAR_0041	transcriptional regulator	0	3.04084	5.79923	9.83615	11.9602	5.70875	0.321722	0.420559	TCGTCCGGATCCAGGGCAAGGGAGTCGAGGCTGGGGTCATCGAGCTCGTCCAGGCGTGATGCGATTGCCCGGGGGATTGCG
NC_010612.1	48060	48060	-	A	4274	MMAR_0041	transcriptional regulator	84.4786	44.0922	70.7506	103.139	113.137	99.4954	0.632257	0.508381	GTACCGGCACCTCACGGGGCGTCGCAGATGGTGAATTGTGCCGACGAGCGGGCCTCGGTAGCGTGAGGCCATGGCTGATTC
NC_010612.1	48139	48139	+	G	1	MMAR_0048	hypothetical protein	315.035	383.146	389.708	444.875	461.921	785.769	0.643624	0.515242	GCTACCGAGGCCCGCTCGTCGGCACAATTCACCATCTGCGACGCCCCGTGAGGTGCCGGTACGCTGAGCCGATGGCGATTT
NC_010612.1	48310	48310	+	G	1027	MMAR_0049	DUF2710 domain-containing protein	0	4.56126	14.6914	7.30686	6.46495	5.30099	1.01109	0.756301	CATGGGTGATCGGCGGGCTATGGCCCACCGAACTGTCGCGGGATGCGCCCGAAACTGCCACGCTGGCAGAGTATTTGGAAG
NC_010612.1	49337	49337	+	G	0	MMAR_0049	DUF2710 domain-containing protein	5.27991	11.4032	9.66538	39.3446	45.9012	39.5535	0.211467	0.00199281	CCACCGGTGCATACACGCTCGACGTCACGTTTGAATTGACGGTGGCTACAGCCGTGGACATACTGTCTTGGTGTCGGGGCC
NC_010612.1	49779	49777	+	A	0	MMAR_RS00275	hypothetical protein	10.5598	34.9697	19.7174	29.7895	24.5668	26.5049	0.808322	0.908302	TCGGCTAGATTTTCTGCACCACAGTCTCTTTCGCATCATCGGGGCGGCATCCGGGCTAGATTGGTGGACCATGACCTGGTT
NC_010612.1	50960		-	G	132	MMAR_0051	TIGR03084 family protein	0	0	1.54646	7.58789	16.1624	12.6408	0.0424983	0.0141599	GGGGACACGTGTTCGCCGTGCAGGATGCGCTGTTCTGGGTCTCGTATATCGTCTCGGTTACCGTGGCCGCGGCCTTGATTC
NC_010612.1	50971	50971	-	A	143	MMAR_0051	TIGR03084 family protein	3.51994	13.6838	5.79923	47.2135	33.2945	33.437	0.202255	0.00704849	CGACGCGCTGCGGGGACACGTGTTCGCCGTGCAGGATGCGCTGTTCTGGGTCTCGTATATCGTCTCGGTTACCGTGGCCGC
NC_010612.1	52158		-	G	35	MMAR_0052	MFS transporter	0	0	3.86615	13.4896	21.0111	13.0486	0.0813022	0.0310052	CGAGCACTGTCGGCAGATATTTGTAGCGTTGTTGGGTCCGCACGGTGCGAAATCGGGCTAACCTTCGCTCGATCGTGGAAG
NC_010612.1	52193	52193	-	G	70	MMAR_0052	MFS transporter	0	5.32147	3.86615	7.86892	8.40444	0	0.565829	0.868998	CACCACGGCACTAACAGCATCATCACCGGGTTAAACGAGCACTGTCGGCAGATATTTGTAGCGTTGTTGGGTCCGCACGGT
NC_010612.1	52283	52283	+	G	0	MMAR_0053	DUF179 domain-containing protein	31.6795	31.1686	14.6914	10.1172	10.6672	15.903	2.11838	0.0316469	CTGCCGACAGTGCTCGTTTAACCCGGTGATGATGCTGTTAGTGCCGTGGTGTGAATGCCATGATGTTGGGGTGGCGCCGCA
NC_010612.1	52357		+	G	3333	MMAR_0057	leucine--tRNA ligase	0	0	3.09292	9.83615	19.0716	11.8253	0.0759189	0.0362806	CGCCGCAGGAAGATCCAGAAGACCATGTTGCGCCTGCCGCACAACGGGTGCGAGCGGGTACGTTGCTGCTGGCCAATACCG
NC_010612.1	53973		-	G	91	MMAR_0054	bile acid:sodium symporter	14.0798	26.6074	27.0631	22.4826	13.5764	12.6408	1.39316	0.198327	GGGCACACTGGCCGCCGGTTCGTGGCAGAGCGCGCGGTTTGCGCTGAGCCGCGTGGATACGATTCCCGACGAAGCCTCCTG
NC_010612.1	54273	54273	-	A	0	MMAR_0055	hypothetical protein	413.593	394.549	535.076	768.344	576.351	994.547	0.57499	0.228986	TACCCCGGGGGGGTTGATCCGATCGCCCCTTGATCAAGCGAACTCGGTCACGACCTCGTATTGTGACTCCATGATGATCGC
NC_010612.1	55537	55538	-	G	46	MMAR_0056	hypothetical protein	10.5598	23.5665	28.6095	36.5343	27.7993	41.1846	0.595266	0.653877	GATCAGATGTTCATCCCAGGTCTGTTTCGGTCCTGGTAGCTGCCGCCGCCAGCTAGTTACATTCAGCTTCGGTAGCGGGCA
NC_010612.1	55690	55690	+	G	0	MMAR_0057	leucine--tRNA ligase	21.1197	48.6535	48.3269	136.301	114.753	242.622	0.239501	0.000693702	AACCGAGACCAACCCGTGGCCGTGGGCTACGGGCCAGCCGCTGCAAAGCCGCCCTTATACCCTGTTGGGCGTGACCGAATC
NC_010612.1	57572		+	A	10510	MMAR_0068	hypothetical protein	1612.13	2105.78	2422.15	4786.27	3399.92	2965.29	0.551491	0.148423	AGCCGCGACACCAACGTGATGCCGCAGTGGGCGGGCAGCTCCTGGTACGAGCTGCGCTATACTGATCCGCACAACGCAGAT
NC_010612.1	59714	59713	+	A	8368	MMAR_0068	hypothetical protein	3.51994	7.60211	4.25277	9.83615	6.7882	10.1942	0.574439	0.735515	AGTTCGCACCCGCTCATGCGCGGCCAAGTCGGTCATCCGGATGGGACCCCGATCGAGTAGGGTAACCAGAATCGATAATTG
NC_010612.1	59862	59862	-	A	3	MMAR_0059	MarR family transcriptional regulator	63.359	15.9644	49.4868	67.4479	74.9935	91.7478	0.550889	0.438966	TCGCCCAAGTACTTTGACAGGCTGGCTAGATCGGCTCTACCGCTGGCCAGATGTCGGGTTAGACTGCCGAATTATGGCGGA
NC_010612.1	62474	62474	-	G	43	MMAR_0061	amino acid ABC transporter permease	5.27991	2.28063	10.052	10.1172	5.81846	9.78644	0.685292	0.928824	AGACCCCCGAGGCGACCCGGCTCGCATTCTGAGCAGCACACGCCGCCCGCTTGATCGATACGGTGGCGGTGATGAGTTCAA
NC_010612.1	62545		-	G	114	MMAR_0061	amino acid ABC transporter permease	15.8397	6.8419	6.95908	4.77756	9.05094	6.93206	1.42968	0.423476	GTGCCGCCACAACGGCCATGCAACGGCCGCGCCGGTAGCGCCGCTGCCGGCGCGGCCCAAAATTGTTGTCGAGACCCCCGA
NC_010612.1	63319	63319	-	G	42	MMAR_0062	GntR family transcriptional regulator	22.8796	15.2042	22.0371	103.701	111.844	103.981	0.188468	2.39553e-07	GACTTTCGAGAACGTAAATTTAATCGTCAAATCTGAGAATTTGCGTGCCCAGTCGTGAGAAACTTCCAGCGCTGATTGCCG
NC_010612.1	64185	64185	-	A	0	MMAR_0063	LLM class F420-dependent oxidoreductase	36.9594	24.3267	18.5575	25.855	13.2532	42.4079	0.980946	0.69475	CTAGTCGAGATCCTGCGTGGGGTGCTCGGCGGGCGCTGAGCCCGCGCCGCAACACGCCTACGGTGGTCTTATGACCTCACC
NC_010612.1	65131	65131	-	G	0	MMAR_0064	alpha/beta hydrolase	179.517	164.966	115.598	118.596	175.2	145.981	1.04809	0.297432	CGCCAGCGTGGCTTTCTGCGCCGAGCGTCACCCCAGCGTGACGCTCGGCGCAGCTCGTAGAGTCGCAGGTGTGACCGACTC
NC_010612.1	66988		-	A	44	MMAR_0066	PadR family transcriptional regulator	59.839	42.5718	76.9365	148.104	186.514	147.204	0.372778	0.00783041	AACTGTGACTAACACCGCACCAACGGTAGGTTGTGTTGTGGCGAATATATCGCGACGATACTATGGCGCGAGGCGTCGGTT
NC_010612.1	66993		-	G	49	MMAR_0066	PadR family transcriptional regulator	24.6396	15.2042	27.8363	21.3585	17.4554	20.7962	1.13703	0.395007	CAACCAACTGTGACTAACACCGCACCAACGGTAGGTTGTGTTGTGGCGAATATATCGCGACGATACTATGGCGCGAGGCGT
NC_010612.1	68050		+	G	32	MMAR_0068	hypothetical protein	0	2.28063	5.026	16.0189	20.6879	24.8739	0.118745	0.0137355	GTAGAAGTCCCCGCCGGCAGGTGGTCAACGAATACCCAGGAGACGCGCGATAACGGCATTGTTGCGTATCGGTGGTGCGGA
NC_010612.1	68082	68080	+	G	0	MMAR_0068	hypothetical protein	644.15	918.334	803.387	2649.58	2603.11	3082.73	0.284274	2.77216e-09	TACCCAGGAGACGCGCGATAACGGCATTGTTGCGTATCGGTGGTGCGGATCGCGACGTACTCTGGTCAGCGTGCGACTGCA
NC_010612.1	69456	69456	-	A	1487	MMAR_0067	DUF1707 domain-containing protein	29.9195	13.6838	15.8512	40.7498	39.4362	38.738	0.500862	0.246288	GCTTGTCGAAGTAGGCCTTGGACGCTGCCGAAATCCCGTATGCGCCGCGGCCGAAGTAGATGATGTTGAGATAGGCCTGCA
NC_010612.1	72368	72368	+	A	4	MMAR_0070	DUF2029 domain-containing protein	0	6.8419	6.18585	10.9603	11.3137	22.835	0.289126	0.251764	GGCTGGTCCCGCTGGCCGTGCTGGCGCTGCCGCATCGACGGGTTCTGCTGGCGTGGATGACAATTGACGCACTGGTGTGGG
NC_010612.1	73371	73371	+	G	74	MMAR_0072	30S ribosomal protein S6	17.5997	28.888	17.0111	204.03	156.129	180.641	0.11762	1.55179e-12	TTCCTCGACTCCCGCAAGTGAGCGGTCCATCCGATTTCGCAGGTTAAGCCGCGTCCGGTAGCCTGATGCGGTTGCCGACGC
NC_010612.1	73536		+	G	291	MMAR_0073	single-stranded DNA-binding protein	0	15.2042	23.1969	51.9911	43.3152	78.6993	0.220857	0.0378491	GTCATCCTTGACCCAACGCTCGACGAACGTACTGTTGCCCCGTCCCTGGAGACGTTCTTGAATGTCATCCGGAAAGACGGC
NC_010612.1	73773		+	A	54	MMAR_0073	single-stranded DNA-binding protein	59.839	119.353	78.8695	116.067	113.783	111.728	0.756781	0.969566	CGCACCAAGGTGATGCGCGCCGACAAGCGCTGACTGTCCGCTGTCAGCGCCGTTGCATAGGCTCGTGTGCAGGCTCGTTAA
NC_010612.1	74399		-	G	6430	MMAR_0067	DUF1707 domain-containing protein	49.2792	31.9288	27.4497	18.2671	14.8694	26.5049	1.82569	0.0326003	CGCAAAAGACGCATTTGCGCGTCTTGACCGGCTTCTCCGGAGCCGGACGACGCTTGTTGGACTTGGCCATGTGTCTGTTTC
NC_010612.1	75427	75427	+	A	262	MMAR_0076	replicative DNA helicase	3.51994	5.32147	5.79923	9.83615	1.61624	10.1942	0.677129	0.92776	CGCAGTAACCTGACCCGACACGCCGAAGAGATTCTTGTCCACACTGAATGTCTGGCGTTGGATAGCGGTCACCTGCAGTGA
NC_010612.1	75576	75576	+	G	113	MMAR_0076	replicative DNA helicase	0	0	1.54646	40.7498	59.8008	67.2817	0.00921472	1.25051e-08	CACACACGATGCACAGGTTCATAAACAGCAGCCACTTGGAGTACTCGCCAGCAACGTCTAGCGTCGTCCCGTCGCAAGACG
NC_010612.1	77104		+	G	93	MMAR_0077	D-alanyl-D-alanine carboxypeptidase	0	0	1.93308	0.843099	13.2532	4.07768	0.106321	0.243888	AGTTGCACCTGTCGCGCTTTGCCAACATGGCCAGATGAGCCGCGGCCTACTTCTGTAGGTTCTCGAGTTTGACTGCATTCT
NC_010612.1	77805	77805	+	G	42	MMAR_0078	DUF3297 domain-containing protein	45.7593	45.6126	72.2971	155.692	161.947	150.059	0.350447	0.00228538	CGGTGGTCTTATTGCGGCCGCCAAGACCTACGCGCAACCCGTTCCTGCAGGGTCGCGTAAATTCTTCGACGAGCAATCCGA
NC_010612.1	78477		+	A	5697	MMAR_0084	short chain dehydrogenase	306.235	405.192	329.396	219.487	145.138	262.603	1.66192	0.000883345	TGCGAGACAAATCGGATACCCGGCGGTCGCGGCGACAGCCAAGTGCAGCTGAAGGTGAGAACCTACATGTACGTAGGTTCT
NC_010612.1	83817		+	A	357	MMAR_0084	short chain dehydrogenase	29.9195	84.3834	91.6278	89.3685	65.6193	99.0877	0.811537	0.885753	ATTTGGCGGTCGGACGTGCCTACCCGGGGCCGGGCGACGCGGCTTGCCCGCCGCGAGCAGCATGTGTATCAGGACATGATC
NC_010612.1	88683	88683	+	A	293	MMAR_0087	GNAT family N-acetyltransferase	8.79986	28.1278	4.63938	8.71202	12.6067	8.56313	1.39421	0.42459	GCCGGGAAACCATTTGTCGAGCAGCCGTAGAAGATCCTCGGCAAGGCGTTCCCACCGGTAATCTTGGGGAACCTTGCGCCC
NC_010612.1	88956		-	A	71	MMAR_0086	alpha/beta hydrolase	14.0798	9.12253	11.9851	18.8292	21.3343	26.5049	0.528679	0.431975	CCAGAGTCGTCCGAACGGTAGCCGCAAGTGCGCCACGTTGGTCAGCCGCATGGCGGTACCCTAACGCCCCAGATAGCCTGA
NC_010612.1	88976	88976	+	A	0	MMAR_0087	GNAT family N-acetyltransferase	3.51994	15.2042	28.2229	61.8273	97.2976	61.573	0.212948	0.00802652	CGGCCGACTCGTCCCGGAGCCGACCGCGCTGACTGAGCATTCAGGCTATCTGGGGCGTTAGGGTACCGCCATGCGGCTGAC
NC_010612.1	90434		-	G	1549	MMAR_0086	alpha/beta hydrolase	17.5997	6.8419	10.8252	4.49653	0	2.85438	4.80335	0.043589	ATGATGGTCAATTGCACGGTCGCGACGACCATGTCGGAACCGTTCAGGACGACTCCGAGATAGTTGGATCGGTTGCGAACG
NC_010612.1	93732		+	A	5801	MMAR_0097	MbtH family protein	12.3198	55.4954	31.7025	22.4826	35.5572	29.7671	1.13516	0.437708	CACCGCAGGGAGAAAAGTCACTAGCATGACCACGCTGGCGTATACGAACACCACGGTGTACGCCTGAGACAGGTCGTGCAA
NC_010612.1	94026	94026	+	A	5507	MMAR_0097	MbtH family protein	22.8796	21.2859	16.2378	44.9653	21.3343	37.9224	0.580616	0.521534	ACCCCGCGCGATTTGGTGCGGGGCCAAGGTCTGCACCGCCACCGTGGTGAGTTGCAGCATGATGGAGCCTATGCCCATACC
NC_010612.1	94520	94520	-	G	1381	MMAR_0090	IS3 family transposase	0	0	0.773231	8.14996	5.49521	8.56313	0.0348114	0.0367255	CGTTTCCCGGAGATCACACAGCACCGTCAGAAACCCTCGACATAATCGGCATGCTGCTACTGTCACCCGGGCTGGCAACAT
NC_010612.1	95485		+	A	4048	MMAR_0097	MbtH family protein	21.1197	26.6074	24.3568	17.7051	24.2436	19.5729	1.17373	0.311964	GTGGCCACCAGAACCAGCGGCCGAGTAGCGCGGCGATAGATGGGGTCATCAAGGAGCGCACAATCAACGTATCGAACAGCA
NC_010612.1	95692	95692	+	G	3841	MMAR_0097	MbtH family protein	47.5192	8.36232	18.1709	25.293	17.4554	21.2039	1.16024	0.551986	GGATGATTCCGGTCTTTATCCCGGCCCCGACTTCCTCCTTGAGCCGGGATACCAGCAGTAGGTTGTAATCGGAGCCCACGG
NC_010612.1	96237		-	G	1076	MMAR_0093	MFS transporter	3.51994	8.36232	9.66538	4.21549	19.0716	2.44661	0.838446	0.932307	AAACATGGAGGGTATGCGGACATTGATTCTGACAATGCACAGCACGATGTCCGGGATCTACGATCAGATGGATGAATTGAG
NC_010612.1	97312	97311	+	A	2221	MMAR_0097	MbtH family protein	31.6795	15.2042	21.6505	13.7706	8.72769	24.0583	1.4748	0.223916	AGGGCATCCTCGTGAAGGTCAGGCAATACATCGCTCCGGCGATGGTCAGGCCGGAGCCTAAGATAACGTGAGCAACGCCTC
NC_010612.1	97615		+	G	1918	MMAR_0097	MbtH family protein	121.438	117.833	136.862	214.147	187.16	174.117	0.65472	0.48838	TCACGGTGACGATTGAGCGATAGACCAGAAGCAGCATGGTGAAGATCACCAAGACACTTATCATCGTGACGATGACGAGTG
NC_010612.1	98190		-	A	3029	MMAR_0093	MFS transporter	0	3.04084	0.773231	3.93446	8.40444	5.30099	0.21668	0.296892	GCGTCATCAAGGCCGAGCGAATATCACAAGAAGTCAACGCGTACACCTTCTGCATAGTAAAGTCCGCGTGACTATCAAACG
NC_010612.1	100420		+	A	4	MMAR_0098	polyketide synthase	24.6396	12.9236	5.79923	1.40516	8.08119	7.33983	2.58148	0.119611	CTAGCGTCCGAGGTAGCGACATCGGGGTCTTCCTAGGTGTTACGTCGATTCCGTACGAAACACTGGGCGAAGGGGTGGACG
NC_010612.1	103868		-	A	5241	MMAR_0095	membrane protein	17.5997	25.8472	35.182	49.1808	23.5971	28.5438	0.777069	0.96068	CAACTCGGCGGGTCTGCTCGACACCGTGACCCCGAAAACCACGTCGCGGCGGTCGGTTAGCATCGACAGCATCAGCGCCCA
NC_010612.1	106972		+	A	7826	MMAR_0100	DUF98 domain-containing protein	0	49.4137	1.15985	2.81033	8.08119	0	4.65629	0.452184	CGAGGGGATGGCCGAACGGTTGCAGTTGCCCACCGATCGGGCCTATCCGCGGGTGGCCGACCATCGCGGTAGCGGTGTGGA
NC_010612.1	110890	110890	-	G	12263	MMAR_0095	membrane protein	31.6795	51.6943	40.5946	86.2771	100.207	76.6604	0.471865	0.109339	GCATGAAAGAGCAGGCCCTGCTGCAGAGGGGTCAAAGGCAACACGTCGGCAACGCAGTAGCGTTGCTCGAGTTGGTCGATC
NC_010612.1	115548		-	G	16921	MMAR_0095	membrane protein	0	16.7246	22.0371	23.6068	20.6879	25.6894	0.554465	0.721811	TATGCCGGCGATGCCGACCATTCCGATGCCAATGCTTGGTTGGCAAGCAGCCACGCTAGATTGTTATTTCGCATGCCGAAT
NC_010612.1	116434		+	A	6442	MMAR_0102	KR domain-containing protein	3.51994	6.08168	3.47954	19.9533	20.3646	9.37867	0.263673	0.0999256	CTCGGCCTGGCCCAGCGACTGATGAAGTTCTTTGGCGGTATCCCCCTCCTCGATGGAATAGGCTCCACCGAGGTTGGGCAA
NC_010612.1	119734		+	A	3142	MMAR_0102	KR domain-containing protein	1.75997	6.08168	3.09292	9.83615	16.8089	8.9709	0.307673	0.239247	CACCCACCGCGGATTGCCTTGGTGTCGAACCTCACTGGCGAGCTTGCCGGCCCAGACTATGGTTCGGCGCAGTACTGGGTG
NC_010612.1	129001		-	G	30374	MMAR_0095	membrane protein	24.6396	1.52042	6.57246	9.27409	17.1321	14.2719	0.806125	0.979994	TGAGCCTGTTGCGAAGCTCGATAGCTGTCAGCGAGTCGAACCCGAGGTCGCTGAAGGTAGCGTTTGGGTCGATGTCGGCGG
NC_010612.1	129656		-	G	31029	MMAR_0095	membrane protein	8.79986	19.7655	18.5575	7.02582	2.58598	7.74759	2.71958	0.029527	GCCGGGGTTGCACCCTGATGACGTTGACCACAGCGAAATCTTGGAAACGTGGCGGGGAAATATTTGGGTCGACTGGCCTAT
NC_010612.1	129859		+	G	0	MMAR_RS00520	hypothetical protein	38.7194	24.3267	44.4608	87.4013	48.4872	43.2234	0.601214	0.561155	TCGTGCGGCGCAGCGTTTTGATGGGATGGAGCCAGGCCCACGAAGCGCCGCCGAGCCATACACTTGCCGCGTGAACATCAG
NC_010612.1	130155	130155	+	G	484	MMAR_0104	phenylacetate--CoA ligase family protein	52.7991	37.2503	46.7805	178.456	173.584	126	0.286748	7.92671e-05	CGATGGGGCGCGCTCTGGTCCGGGGCGGGGCGGCGGACAAGCTGATGCGTCCGGGTGGGATTGTTGACCTGTTGACCGCAC
NC_010612.1	132295		-	G	33668	MMAR_0095	membrane protein	31.6795	96.5467	82.7357	72.2255	89.2164	61.9808	0.945603	0.616033	CCGCATCCATGCGAAGCGCAGTTTCTGGTGGCACCTGGGCGCTTACATCCTCGGCAACGCGGCGCTGGTCGCGATCTGGTT
NC_010612.1	132427	132428	-	A	30	MMAR_0105	hypothetical protein	274.556	440.162	356.459	404.406	532.389	397.574	0.804116	0.904149	GACGGCAAAGGGGCCCCGACCTCGAGCAAGGCACTACGTTTCCGTCGAGCCTGCCCGTATGCTCGAGGACATTGGAGATTG
NC_010612.1	133342		+	G	515	MMAR_0107	endo-1%2C4-beta-glucanase	68.6389	19.7655	11.5985	5.62066	5.17196	6.11652	5.92227	0.00034895	GGCCGGCGATCCTGCGCACCGAGGACAGTTCGACATCCACGTGCAGTTCGTCATCGGCCACGATGGGGCGGTGCTGCTCGA
NC_010612.1	133859		+	G	1192	MMAR_0108	TetR/AcrR family transcriptional regulator	290.395	193.093	147.687	247.871	269.589	260.972	0.81238	0.907929	GCCGTCCATGTGGTCCACCCCGGCGGCGCCATCGAGAATTTCCGTTCCGCCCGCGCTACGGTCCCTAATTGGCGTTTGTCG
NC_010612.1	134588		-	G	953	MMAR_0106	(R)-hydratase	0	4.56126	0	2.24826	11.6369	4.89322	0.243419	0.441795	AACCGTTCGTCATCCCCGATATCGCCTCGCCGTAGCCGATTTCCTCATCGGTGGTGTAGAAGTTCGAGATGTTGAGGCTGA
NC_010612.1	134975		+	A	76	MMAR_0108	TetR/AcrR family transcriptional regulator	12.3198	29.6482	18.5575	17.143	34.2643	28.9515	0.754489	0.988599	AGTAGCGGTCTCACGTACTGGCCCATGACGGGCCGGCCGGTCCCGTTGCCGCCTGGCTCTACCATGTGGTAGGTCTATCTT
NC_010612.1	135743	135742	+	A	28	MMAR_0109	hypothetical protein	0	0	1.15985	5.05859	14.2229	3.66991	0.0505589	0.0663315	GAGGCTGGCGAATTTATGGAGTTCGGCGAAACGTGACGAGTCCGCAGCCTGAGTAGTACCGTGACGCGTCAGTCCTTCTTC
NC_010612.1	136515		-	G	2880	MMAR_0106	(R)-hydratase	0	0	2.70631	2.5293	4.84872	11.8253	0.140858	0.274658	ATCATCGGAGAAAATTCCTGGCCGGATCTCGGGTAGTAGTTTTGGGCGGCGTTCTGGAAAACTTCCTGCAGTGTTCCAGAT
NC_010612.1	136976	136976	+	A	41	MMAR_0110	FAD-binding oxidoreductase	26.3996	5.32147	19.7174	23.0447	17.7786	23.2428	0.804238	0.985396	CGAGCACGTTTCGGTCGTGACGCGACAGGTCATTCGGTGCCCTGGTGGTGCTGCCTGAACAATGCGGGGTATGAGGCAATT
NC_010612.1	138635		+	A	1086	MMAR_0112	haloalkane dehalogenase	14.0798	29.6482	23.9702	11.2413	11.3137	6.52429	2.33198	0.0174804	TGGGCCGGTGATGGTGAGTGAATTCAGCAGGGGTAGCACCGGTGTCGTCGCCGTCAGGGAGAGTGGTTGTAGGGGACTGAG
NC_010612.1	139094	139093	+	G	627	MMAR_0112	haloalkane dehalogenase	61.599	53.975	20.4906	70.8203	40.0827	59.5341	0.800015	0.977247	GTTGCCGCTGGCCAGTGAGGTGGAAATCAGCTGCGGATACCCGGTGACGGCGTGTGTCAGGATGGGCACCGTTTGGTTGGT
NC_010612.1	139503		+	G	218	MMAR_0112	haloalkane dehalogenase	0	0	3.47954	17.143	4.20222	6.93206	0.123098	0.172061	GTCATCAGCTCCGGTGTCGCGAGTACAAAGGACATTTCCTTCTCCCATCGACGCATTACCGTGGGTGCCCGATGATAAGGG
NC_010612.1	139785	139785	+	A	4523	MMAR_0119	nitroreductase	0	3.80105	18.9442	8.14996	8.40444	6.52429	0.986925	0.781692	AGCCCAGTGCCGGCTGGGGCGCCACCGATCGACTGCCGATACGGCCTGCCCGGCCACTACGCTCGAGTCCAGGCATTCTCG
NC_010612.1	139837		-	A	370	MMAR_0111	PE family protein	0	3.80105	3.47954	6.74479	15.5159	10.602	0.221834	0.185046	AACGGCCCTCACCGCTTTCGTGGTACGCCATTTGCTTGCCGTCAACGGCCAGGCGGCGTTTGGTGAGTGGAGTGGGATCGA
NC_010612.1	140853		+	G	3455	MMAR_0119	nitroreductase	0	3.80105	7.34569	9.55512	12.2834	17.1263	0.286376	0.286555	GGAGTTCCTGCCGGAAGACAGGGCCTGGGGTTTGGCGCTTTTCAGGCCCGGGTTTCTATCATCGTCACTTGGGATTCGATC
NC_010612.1	140996		-	A	1529	MMAR_0111	PE family protein	7.03989	0	12.7583	26.4171	20.0414	17.9418	0.307738	0.272037	CCAGGCGATCGTGGAATCACGCGGCCTCAAAGATGACCAAAAAGACCATCGAACCGTGGACAATCTGCGCAGGAAACGCGC
NC_010612.1	143114		-	G	0	MMAR_RS00580	hypothetical protein	63.359	48.6535	54.8994	131.804	181.019	154.952	0.357441	0.00142628	GGTCACGAATCCAACGAGCGCGCATGAAGCTAAATGGTGTCCCCGCGGCCCTGGCTTTAGACTCGCGCGGGTGGGATCGGA
NC_010612.1	144248		-	A	42	MMAR_0118	TetR family transcriptional regulator	24.6396	15.2042	18.1709	12.9275	20.0414	11.0097	1.3215	0.308018	GCGTCATTCATGGCCGACCTCTCCATCTGGCCCCACCGGAGCCTGCTTAATGCAAGCGTACACTTGCATTAAGCGCTTTGG
NC_010612.1	144271		+	A	37	MMAR_0119	nitroreductase	24.6396	13.6838	20.4906	4.77756	1.61624	1.2233	7.7267	0.000105114	GGGCATTTGCCTCCGAACGTCCGGAATCAGAGCGTAGCCAAAGCGCTTAATGCAAGTGTACGCTTGCATTAAGCAGGCTCC
NC_010612.1	145080		+	A	533	MMAR_0120	ATP-binding protein	36.9594	12.9236	47.9403	19.9533	15.8391	33.437	1.41468	0.238538	GTCTGTATCTGTGCCTTGGGTTACCGATCACGGTTCCTGCCCTTGTTCATTCGGCTGATAGAACGGATCCAGAACCGTCGC
NC_010612.1	145561		+	G	52	MMAR_0120	ATP-binding protein	0	3.80105	2.70631	27.8223	35.5572	22.4272	0.0759277	0.00024912	GGGTGGGCCGAGGGCGCCGGGCTGCAACAAAATCGGTTGACCGTCTGCTGGCCGGGTGTGATCCTGGTCCGTTGACCATTG
NC_010612.1	147163		+	G	0	MMAR_0121	hypothetical protein	10.5598	9.88274	15.8512	18.2671	14.5461	35.8836	0.528926	0.544638	GCGCGGCGGCGAGTTTCGCCGCGGCCGGTTGGCCCGCCGATGGACGCGCCCGGCGATGTAGTTTGACGAGGTGGCCTTCCA
NC_010612.1	148877		-	A	4671	MMAR_0118	TetR family transcriptional regulator	1.75997	14.444	8.89215	39.3446	29.7388	48.9322	0.212945	0.0144448	GATGGTGTCGTAGTCGCTCGCGAATCGCTCCCACGGAACCGGATGCTGCGCTCCGAGTAGGGTGCGTGCGAGCTGGCAGAC
NC_010612.1	150943	150943	+	G	4455	MMAR_0125	MarR family transcriptional regulator	1.75997	19.7655	10.4386	16.862	11.6369	14.2719	0.748886	0.990745	AGAGCGCACCTACGCGCTGACGCCGATGTTTCGCCACCTACACCCCAGCGATGCTGGCTAGCATGAGCGAGATCGACCCAC
NC_010612.1	153342		-	A	2582	MMAR_0122	cytochrome P450	40.4793	36.4901	44.8474	16.5809	15.1926	33.0292	1.88196	0.0196189	GCACGCACCGTCTGCGTCACCGACGTAGGCATAGGTAAATCCCTGCACCACTTGACTTATCATCAGCAGCAACAGATCGTG
NC_010612.1	153596		+	G	1802	MMAR_0125	MarR family transcriptional regulator	0	15.9644	15.8512	0.281033	0	0.407768	46.2119	0.00073699	CTGGAAGGCCTATCAGAAGGCCCGCGAACTCGTGGGTATGGACCCGCAGATGGCCGGCGTTTTTCCCTTTGGGGCGTTGGC
NC_010612.1	155202		-	C	4442	MMAR_0122	cytochrome P450	19.3597	44.0922	35.9552	27.2602	17.1321	6.52429	1.95623	0.0731416	TGGACACCATGAAAGCCGCGATCGTCCGCACCTTCGATGAGCCGCCCCACTTCGGGGACTTCCCCGATCCCACCTCATCCA
NC_010612.1	155264	155264	-	A	0	MMAR_0124	quinone oxidoreductase	0	11.4032	17.7843	12.0844	10.3439	35.4758	0.504241	0.684957	ACTCGAATCCACCCCTGGCAATCGCGCGGAGTCGCCCGCGCCGCGCAAGACCGGGGAGAAAATGGACACCATGAAAGCCGC
NC_010612.1	155334	155334	-	A	70	MMAR_0124	quinone oxidoreductase	89.7585	174.848	143.434	96.3943	87.6001	72.9905	1.59051	0.0067515	CACTCATGGCGACAACCATATCCAAATAGATTGGATTGCGAACTATAATAGTTCGTAGTACCATATTTTTACTCGAATCCA
NC_010612.1	155348		-	A	84	MMAR_0124	quinone oxidoreductase	28.1595	43.332	72.6837	9.83615	8.08119	22.0195	3.61473	0.000341614	GGGCGAACCGCCACCACTCATGGCGACAACCATATCCAAATAGATTGGATTGCGAACTATAATAGTTCGTAGTACCATATT
NC_010612.1	157503		-	G	881	MMAR_0126	hypothetical protein	42.2393	29.6482	30.9292	57.0497	42.3454	56.272	0.661626	0.641742	GTCAAACCCGGGGACCACGTCGTGTGCTCCTTCATCCCCAACTGCGGCACCTGCCGATACTGTTCCACCGGACGGCAGAAC
NC_010612.1	164572	164572	+	G	0	MMAR_0135	CoA pyrophosphatase	0	0	3.09292	9.83615	15.1926	16.3107	0.0747991	0.0324962	CCGCCAGATGTTGGACGCCCACGCGCAACAGGTAAGCCACCGGGGTGGTGGCCGGGCATAGGGTCGACCGGTGACGATCAC
NC_010612.1	166103		+	G	583	MMAR_0137	hypothetical protein	0	8.36232	10.052	15.7378	25.5366	20.3884	0.298894	0.208009	ATCTTGCGAAAGCCAAGCCTGCATCGATACTCGACGGGACCCGGCGGCTGTCCCGTCGATACTGGGCGGTGGTCTCGTTTC
NC_010612.1	167090		+	A	4665	MMAR_0141	TetR/AcrR family transcriptional regulator	22.8796	15.2042	7.73231	0.281033	1.29299	0	29.1886	1.58975e-05	AGGCCGTTGTCACGCATGACGGCGCGACACTGGTCGGGCGTGTAGTCGAAGTTCTGCAGATCCTTGATGTAGGAGGCGGGT
NC_010612.1	170758		+	G	997	MMAR_0141	TetR/AcrR family transcriptional regulator	0	3.04084	5.79923	12.3655	8.72769	11.4175	0.272275	0.286349	CATCGGGAAGTAGCCGGCGTAGAGAACCTTGTCCGCGCCGCGCGAATTCGCGTAGTCGATGATGGCCTTCGGGTAGTACTT
NC_010612.1	171589	171589	+	A	166	MMAR_0141	TetR/AcrR family transcriptional regulator	7.03989	0	8.50554	7.58789	1.61624	7.33983	0.939764	0.8825	CAAGGACGGTGGTGGGCAAAAGCTGGGATAACAGGCCGGATATGCCGTTTGTATGCCGTAGCATTTGGTCAACACAAAGAA
NC_010612.1	174011	174011	-	A	32	MMAR_0143	hypothetical protein	63.359	50.9341	43.3009	36.8153	49.7801	43.2234	1.21609	0.176918	GTTCTAACCGCCTCGAGCGCGGCCGTCGCCGCATCTGTCGCTGATGGCGCGCACTCGCTACGGTCGGGATAGACCGGGGAT
NC_010612.1	174447	174447	-	G	468	MMAR_0143	hypothetical protein	40.4793	49.4137	32.8623	59.579	67.2355	42.0001	0.728527	0.870923	TCGAAATTGTCCCTATAGGAGTCCTGATGGCCGCCGACAAACCGAATTTCTGGCAGTACATTGCCTACTCGTATGGGAAGT
NC_010612.1	174521		+	G	626	MMAR_0146	ATP-binding protein	147.838	48.6535	42.1411	34.286	33.941	32.2137	2.38118	0.00775422	TAGGCAATGTACTGCCAGAAATTCGGTTTGTCGGCGGCCATCAGGACTCCTATAGGGACAATTTCGAACTGTTAGGACTGC
NC_010612.1	174839	174839	-	A	348	MMAR_0144	hypothetical protein	17.5997	9.88274	17.0111	10.9603	7.4347	33.0292	0.866047	0.879027	GCTACTGGAACCGCTTGGCCTGACCCACCCACAGTATCTGGTGATGCTGGCCTTGTGGGATAACCAGAGAACATCATCGGG
NC_010612.1	174886	174886	+	G	261	MMAR_0146	ATP-binding protein	3.51994	17.4848	13.1449	24.7309	25.2133	12.233	0.549972	0.651738	CGCAGAACCCTGTCCCGATGATGTTCTCTGGTTATCCCACAAGGCCAGCATCACCAGATACTGTGGGTGGGTCAGGCCAAG
NC_010612.1	174902		-	G	411	MMAR_0144	hypothetical protein	1351.66	597.526	226.943	49.1808	76.2865	60.7575	11.7101	1.67336e-12	CGAACAGCAGGTGTGTTTCGCGCTCGCGATCACCAATCGGGCCGTCCTGGCCGTCTATCGCCCGCTACTGGAACCGCTTGG
NC_010612.1	175013	175013	-	A	0	MMAR_0145	MarR family transcriptional regulator	77.4387	88.1844	127.583	67.4479	39.113	65.6507	1.70467	0.00650634	GCCGCTCAAGCCCAGAAAGTGACCAATGGCCCTATTGCTAGTGCACTAACTATTAGGGCACGATGTAGATATGGCCGCACC
NC_010612.1	175147	175147	+	G	0	MMAR_0146	ATP-binding protein	7.03989	6.8419	18.9442	52.8342	51.0731	69.3206	0.189687	0.00164523	GAGCGGCCGCGATGGGGTGCGCCCGGGGGTGCTCGGGCGCGCGGTGCCGGTTTTGGATTAGCGTGGCCAGGTGCTGGTGAC
NC_010612.1	178720		+	A	3676	MMAR_0153	nuclear transport factor 2 family protein	29.9195	28.1278	13.1449	8.43099	6.14171	16.7185	2.27836	0.0418822	CCATCCGGCTCGCCACACCAACAGACGCGCCGCATCGATGCGCGCCTTCATGTCGGCTAGTTTGAACGCCACCGCCTGGAA
NC_010612.1	180267	180267	-	A	0	MMAR_0150	TetR/AcrR family transcriptional regulator	49.2792	57.0158	78.0963	52.2721	79.5189	72.175	0.905333	0.640412	TGGCGTTCTACCAGGTGCTGGTGGCACCGAGCCACTTGCGCCCGACTTGGTGAGTGAGTACTCTCTCACCATGTCCACGTC
NC_010612.1	182251		-	G	689	MMAR_0151	GNAT family N-acetyltransferase	35.1994	15.2042	12.3717	16.862	13.5764	13.8641	1.4197	0.289	ACCACTCGCGAAGCCAGTTCGCCAGATCTTTCTTGCCATGTATCATTGGCCAGATGTCACTCCGTGACGCGGTTTTGGCTG
NC_010612.1	182268	182270	-	A	0	MMAR_0152	PadR family transcriptional regulator	43.9993	28.888	38.2749	68.01	74.347	75.8449	0.510359	0.157628	GCGCCCATAGCGAGCGAACCACTCGCGAAGCCAGTTCGCCAGATCTTTCTTGCCATGTATCATTGGCCAGATGTCACTCCG
NC_010612.1	182288	182288	+	A	108	MMAR_0153	nuclear transport factor 2 family protein	7.03989	2.28063	18.5575	20.7964	32.9713	22.4272	0.366194	0.291075	GGACGACTCGCCTTCCAAGAGGGCAGCCAAAACCGCGTCACGGAGTGACATCTGGCCAATGATACATGGCAAGAAAGATCT
NC_010612.1	182487	182487	-	A	219	MMAR_0152	PadR family transcriptional regulator	1.75997	13.6838	19.7174	11.8034	17.1321	15.4952	0.791818	0.925193	GTCTTCGAACACCCGCAGAACACCGCGCAGCAGCGCTGCGGTGATCGCTTTGCCCACGTACGGTTTGAACACTACCGGGCT
NC_010612.1	182497	182497	+	G	6	MMAR_0153	nuclear transport factor 2 family protein	130.238	187.772	240.861	212.742	288.014	333.147	0.671064	0.66593	GTGATGTGACAGCCGTTGAGGCGATGCTGGCCGACACGGTGGTCTTTACCAGCCCGGTAGTGTTCAAACCGTACGTGGGCA
NC_010612.1	182662		+	G	224	MMAR_0154	LLM class F420-dependent oxidoreductase	14.0798	54.7352	86.9885	209.651	231.122	177.787	0.252164	0.00498586	GACGTGACCACGCCTTCGTGTTCGAGGCGACGATTGCCGGGGCTTCCGGGGCGTCGGGTAAGAAAGTCATGGGTTGTGACT
NC_010612.1	182886	182886	+	A	0	MMAR_0154	LLM class F420-dependent oxidoreductase	0	0	4.25277	8.99306	8.40444	7.33983	0.171888	0.261857	GCCGGGGCATAGAACTTTCATCGCTTGGCTCCGCGCCGAGCGTGAACAAATTTGAGGAAGGGTGTTGGTCATGCGAATCGG
NC_010612.1	183362		-	A	1094	MMAR_0152	PadR family transcriptional regulator	0	6.08168	7.73231	12.9275	31.0318	21.6117	0.210905	0.0841816	CCACTTCGGCCGCCAACTCGACGTTCTTGGGCCCCAACGCGGCTAACAAGATCGGGATACGCTCCCGCACAGGCTGATTGA
NC_010612.1	185652		-	G	637	MMAR_0155	phosphotransferase family protein	45.7593	12.9236	19.7174	8.43099	2.90923	16.7185	2.7982	0.0405779	AAGTCTTGATCGTGATGGGTAAGACCGACCCCACCGCGCCGGTGCACCGCCAGCAATCGATGATGGTGGTGCCGATCGATG
NC_010612.1	187504	187504	-	A	0	MMAR_0157	adenylate/guanylate cyclase domain-containing protein	0	16.7246	14.3048	37.0964	40.7292	22.0195	0.311202	0.180739	GGCCGGGCGGGCCCAGCTGCGCGGCGCTGGTCCCGCTCACGGCCGCGGGTTTCCAATAGAGTGAGCAGCTATGGCCGCAGA
NC_010612.1	188363		-	A	859	MMAR_0157	adenylate/guanylate cyclase domain-containing protein	0	7.60211	2.31969	9.27409	14.2229	13.4563	0.269033	0.240687	CTGGCCGTCACCCGCGCCCGCAATTCGGGCATGCCGGTGCTGTTCTGGCTGGACCCGTACCGTCCGCACGAGAACGAACTC
NC_010612.1	188706		+	A	4555	MMAR_0162	hypothetical protein	40.4793	61.5771	23.5835	33.724	31.0318	22.4272	1.44401	0.145096	CCCATCGTTGTCGGATCGAACTGTCCGTTGGTCTTGCAGAAGTTGATGATTTCTTGGTAGATCCGCGAGAACGTGGACTCC
NC_010612.1	189912	189913	-	G	57	MMAR_0158	NADP-dependent isocitrate dehydrogenase	43.9993	23.5665	47.1671	116.629	75.9632	94.1944	0.400672	0.0467096	CGACAAGCTGTATGCCGCCGAGCCGCAGCGGGCTGTCTGCCGAGGACGCCGATCCGCGATACTGGTAGCCGCACCTACAAC
NC_010612.1	190005		-	G	150	MMAR_0158	NADP-dependent isocitrate dehydrogenase	40.4793	21.2859	49.4868	57.0497	46.8709	75.0293	0.622443	0.621713	TGGCCCACCTTGCCCACCTTGCCCACCCATGCCGCCCGGGCCCGAACGCGGCCCACACTAGGCTTGAGGAGAAGTCGCAGA
NC_010612.1	190219		+	A	3042	MMAR_0162	hypothetical protein	43.9993	22.0461	10.8252	30.6326	60.1241	37.1069	0.602493	0.60393	GGGTTATCAGATTTCCGCGCATGCGACGGTCGGATTACTGCTCGAATTGTGTTCAGCGCATCATGTGGAAAGTGTGTCGGA
NC_010612.1	190398		+	A	2863	MMAR_0162	hypothetical protein	659.989	542.03	306.973	58.1738	128.329	62.7963	6.06596	2.0006e-11	GGGAATTTGATCTCGGCGCCAAGCGCGCATTCCAGCCGTCATTTCACGCAGCGGTGGAATATCCTAAAGGAGGGCTTCGAT
NC_010612.1	191797	191797	+	A	1464	MMAR_0162	hypothetical protein	42.2393	61.5771	71.1372	75.3168	69.175	74.6216	0.799584	0.888365	GGCCGTGTCAAAGGTGAAGGTCCGGTAGGCGTTGTTGATCTTGGGACCGTCGGCATGGTAATCCTCATGGAACACCACGGA
NC_010612.1	191805		+	G	1456	MMAR_0162	hypothetical protein	1.75997	7.60211	28.6095	35.1291	38.4665	27.3205	0.376562	0.322615	CAAAGGTGAAGGTCCGGTAGGCGTTGTTGATCTTGGGACCGTCGGCATGGTAATCCTCATGGAACACCACGGATACGGCGC
NC_010612.1	192278		+	G	983	MMAR_0162	hypothetical protein	0	8.36232	4.25277	25.574	21.6576	24.4661	0.176201	0.0243745	CCATGGTGATCTTCATCCTGCTCCGGTCGACTCGGGGATCCGGGCGAGCGGCATTGGTTACCGTCTGATCGATCATCAGCA
NC_010612.1	194649	194649	+	A	874	MMAR_0164	KR domain-containing protein	3.51994	4.56126	5.79923	21.9206	23.2738	15.4952	0.22909	0.0372638	TACCGGCAAGGACGGCCGGTGGGGCGGATATCGGCCTGCATCGATTCCCACTACGTGCAACGCTATGGCGACTACGCGTTC
NC_010612.1	194840	194840	-	G	1954	MMAR_0161	hypothetical protein	1.75997	3.04084	5.79923	17.7051	15.8391	15.0874	0.218211	0.0730244	AAACAGGCGGTGTCGAACTTCTTTGAGTATCCGGCCGCCTCAACCAACCTCGGGTAATACGGTGGGTTGTGCGGCTGCATG
NC_010612.1	194892		+	A	631	MMAR_0164	KR domain-containing protein	0	1.52042	2.31969	3.93446	8.40444	9.37867	0.176918	0.208973	CCAACGATCATGCAGCCGCACAACCCACCGTATTACCCGAGGTTGGTTGAGGCGGCCGGATACTCAAAGAAGTTCGACACC
NC_010612.1	201390		-	A	8504	MMAR_0161	hypothetical protein	43.9993	21.2859	18.5575	14.0516	22.6273	18.7573	1.51542	0.175159	CCGGCCGGGTTCAATCCTGGTGATGGTGATGTCGTCAAACCCGAAGGGAAGGAACCCGAATAATAGAAGGAAGCTCTTGCC
NC_010612.1	201617		+	A	89	MMAR_0170	hypothetical protein	1.75997	3.80105	5.41262	8.43099	10.6672	20.3884	0.278126	0.20401	CAGCGACGAGATCACGCTGGCTCCTCAGGCACCCATGGGCCTTATCCCCGGGTGGGGCAAGCTGATGAGCAAGATCTTGTC
NC_010612.1	204201	204201	+	G	261	MMAR_0174	long-chain-fatty-acid--CoA ligase	0	19.7655	19.3308	16.2999	5.49521	19.5729	0.9459	0.800198	TTATTCGTCGCAAAATCGGAAAGTAAGGGCATAAAGCTGTCATGTCAGAGGTGCGTGTTTTCCTTGTTGAGTTCATCGCTG
NC_010612.1	209645	209645	-	G	16759	MMAR_0161	hypothetical protein	130.238	155.083	144.981	257.707	354.279	311.127	0.466902	0.0185367	GCGGTATCGGGATGCCGCGGCCGGTGCGGCCGGGGGCAAGCGCCAGATAGCGCTGACCGACAATGTTCTGGTATGTGATCG
NC_010612.1	211436		+	A	10	MMAR_0180	MCE family protein	0	9.12253	5.79923	4.49653	7.11145	10.602	0.672484	0.951586	CCGCTGGTCGACTCGTGGATGTGTGCGATTAGCGGCCGCGCCAAGCAGTTCGGTTTGATCCAATACTTCAAGGACTGCGCA
NC_010612.1	212464		+	A	91	MMAR_0181	MCE family protein	0	0	0.773231	5.90169	9.05094	3.66991	0.0415206	0.0690571	CAACTGACCGACCGCATGATCTTCGACTCGCAGTTTGGCAAGGAGGTATGCAACCTGATGGGCTTGCGGCAGCTTGGCTGC
NC_010612.1	213255		-	G	20369	MMAR_0161	hypothetical protein	0	0	1.15985	7.30686	19.7181	6.52429	0.0345944	0.0159533	GGCCGCGCCCCCCATCAATAACAGCAAGTCGGAGATCTGGCTGGCATCTGCTGCCAGTACGCTCGTGGCCGGGTCGGTGGC
NC_010612.1	213915	213915	+	A	1688	MMAR_0183	PE family protein	35.1994	34.2095	51.0332	77.2841	49.7801	79.5148	0.583835	0.461784	GCCAGTCGGGCGGGTTGCTGCCCAACCAGGACGTTGCCCTGCACGGCGTGCAAATCGGTAAAGTCGAGTCACTCGAGATCT
NC_010612.1	214535	214535	+	A	1068	MMAR_0183	PE family protein	0	5.32147	1.15985	11.2413	7.75794	7.33983	0.246439	0.269711	CTGTTCAGCGATAACTCCGACACGATGGTCCAGTTGCTGGGCAACCTGACGACCGTCGCAAAATTGTCGTATCTTCGAGTA
NC_010612.1	218372		+	G	624	MMAR_0184	type VII secretion protein EccB	0	5.32147	0.773231	8.99306	9.37418	8.9709	0.223327	0.231044	GAAGTGGTTAGGCTTGCCGGGCCACCGGCCAATGCAACATTTCTTCGCGGCGCTGCCATATTCTCTAGCGGATGGTTTTCG
NC_010612.1	222079	222079	-	T	29193	MMAR_0161	hypothetical protein	0	0	2.31969	13.7706	11.6369	10.602	0.064431	0.0294202	TCCGTTCGAAGTTGCCTGCCTCCTGCGCGAGGGTAGCGGCATCGGTCTTCATCTCTGCCATGCTGGACTCTCTATCTCTTT
NC_010612.1	223801		+	A	1935	MMAR_0195	WXG100 family type VII secretion target	5.27991	3.80105	12.7583	9.27409	7.11145	13.4563	0.73251	0.994284	CTTGGCGCATAAGACCTGTGCGCCCCCAGCTAAGGAGCTCGGACACAATGGATTTCGCTATGCTTCCACCAGAGGTCAACT
NC_010612.1	223811	223812	-	A	285	MMAR_RS00945	hypothetical protein	72.1588	95.7865	56.0592	57.6118	24.5668	46.8933	1.73857	0.0215159	GCTAGCTCATCCCAGCTGTTTGCAGCCGCCAATAGCGATCCCGCGCCTGGACCGGTGTACATTAGACCCGAGTTGACCTCT
NC_010612.1	225060		+	G	676	MMAR_0195	WXG100 family type VII secretion target	0	7.60211	5.41262	9.83615	10.6672	9.78644	0.430195	0.562765	CACCCTCGGGCTTCGGTTGCTCGTGCTGCCGATTTCTGCGACGGATGGTTGTCGCAATATCGTCAGAACCGGTCAGAACGT
NC_010612.1	227493	227493	+	G	3	MMAR_RS00975	hypothetical protein	0	5.32147	10.8252	5.62066	16.1624	10.1942	0.505449	0.728711	CGGCGACATGGCCGCGCTGCTCATGACGGTCAAGAAGCGAATCTGCATGCTCGTCATAGAGACTGAAGCGGAGGTGGACGA
NC_010612.1	229070		-	G	5544	MMAR_RS00945	hypothetical protein	72.1588	129.996	63.4049	59.298	50.7499	94.1944	1.3023	0.140659	CGGTCACCGCAGCGCGCTGGGCGTCGGCGTCGACGGCGTTGTGTGCCCGCCAAAGTAGAATCTCTTGGCTGTGGGCCGCGT
NC_010612.1	230056	230056	-	G	6530	MMAR_RS00945	hypothetical protein	3.51994	5.32147	12.3717	12.9275	9.69743	8.56313	0.680805	0.936558	GCTGACTTTCCGAGGATTCCGCCGGGAGTCCTTGCGATCGGAACTGATCCGGCATCAGTACACTTCAATCGGCTTTCGCCG
NC_010612.1	230188		+	A	2243	MMAR_0203	hypothetical protein	0	9.12253	7.73231	6.74479	8.08119	3.26215	0.933906	0.825612	AAAGTCAGCTGCGGTACTGATCGCGAACAGCTCACCCGCCGCAGTCCGCAGGCTGGGGATACTGACGGTCAGAGGGGAGGT
NC_010612.1	231954		-	A	140	MMAR_0202	hypothetical protein	72.1588	85.9038	52.9663	13.4896	6.14171	9.37867	7.28771	2.70523e-11	TGACGAGCAACACCAGGTCCGAGAGCCATCCGCATTGACACCGGCAGTATTTAGAATTTAGGATTAAATTACCGCCCTTGT
NC_010612.1	233193		+	G	863	MMAR_0204	TetR/AcrR family transcriptional regulator	29.9195	23.5665	53.3529	111.289	87.2769	50.1555	0.430201	0.159369	CCCCACGGTCGCGCAGTTGAACAAACTCGACAAACAGTGGGAGCAAGCCGAGGAGTGCAAGATAAGGGCTGAGCATGAGAG
NC_010612.1	235880		+	G	12188	MMAR_0215	ABC transporter permease	12.3198	15.9644	30.5426	33.724	37.1735	19.9806	0.648205	0.794533	CGCTGGACGGGCGGAGTGTGGCTGCGAAACGCCCCGGAATTCTCGCTACCCGAGTGGTAGAGGTAGTAGTGATTATTCGGG
NC_010612.1	235889		+	G	12179	MMAR_0215	ABC transporter permease	79.1987	91.2253	129.903	94.4271	115.076	122.33	0.906254	0.58213	GGCGGAGTGTGGCTGCGAAACGCCCCGGAATTCTCGCTACCCGAGTGGTAGAGGTAGTAGTGATTATTCGGGAACGAGGTT
NC_010612.1	238912		-	G	1139	MMAR_0207	L-serine ammonia-lyase	161.917	184.731	229.65	253.773	211.727	207.554	0.857572	0.677412	GCTCAACCGCCAGGAAACCGGGCTGGAAATGATCGCCTCGGAGAACTACGCACCGCTGGCGGTGATGCAGGCCCAAGGCTC
NC_010612.1	238971		-	A	1198	MMAR_0207	L-serine ammonia-lyase	1.75997	1.52042	17.3977	16.862	17.1321	12.233	0.447715	0.600166	ATCCTCAACGAATCCCTAAGCACCTTCGACCCCGACATCGCGGCCCTGATCGACAGCGAGCTCAACCGCCAGGAAACCGGG
NC_010612.1	238982		-	G	1209	MMAR_0207	L-serine ammonia-lyase	1.75997	34.9697	32.8623	42.717	41.3757	53.0099	0.508185	0.539595	AGCTTGTGACCATCCTCAACGAATCCCTAAGCACCTTCGACCCCGACATCGCGGCCCTGATCGACAGCGAGCTCAACCGCC
NC_010612.1	239041	239041	-	A	1268	MMAR_0207	L-serine ammonia-lyase	12.3198	9.88274	32.8623	36.8153	37.4967	38.738	0.487613	0.411408	AGCCGACGGCCGTAGGAGAGCTGTTGACCGCCAGCGAGTACGCCGGACAGAACGGACTAAGCTTGTGACCATCCTCAACGA
NC_010612.1	239443		+	G	8625	MMAR_0215	ABC transporter permease	7.03989	5.32147	1.54646	13.4896	12.9299	11.8253	0.364342	0.246626	CCGCACCGGGTGCGATGTCGATCCACTCATGGTCGGCGGTGTAGCTGCGGTCGCCAGGTATTTTGCGGTCGGTCATGGTCG
NC_010612.1	240634		-	A	12	MMAR_0210	glycine cleavage system protein T	0	40.2912	44.8474	32.5998	38.7897	24.8739	0.885337	0.864158	GCCCGTCGCCAGCGGCCTTCGAGTCAACGTTGCCGCCGAAATCCGCTTCACTTCAAGTACTTTGACCAGCAAGGGAATAGA
NC_010612.1	243808	243807	-	G	283	MMAR_0211	glycine dehydrogenase (aminomethyl-transferring)	3.51994	40.2912	28.6095	41.5929	81.7817	69.3206	0.376341	0.202669	CCGGGCACCGCCAAATGTGGCCAATCGGGGGAGTGACAAGACGACGAGTCGGTGTGTATGTTGACTGCTCGTCACAACAAA
NC_010612.1	247785		+	A	283	MMAR_0215	ABC transporter permease	52.7991	91.9855	63.4049	35.4102	15.1926	50.5633	2.06037	0.0123387	CAACCCGGGATTTTTCGATTCCGAATGCTGTGGGTGGCGTTGGGTCGCCAGATTGTTCCACCATTGCTGTATCTCACATCC
NC_010612.1	247913	247913	-	A	135	MMAR_0214	anti-sigma factor antagonist	15.8397	15.2042	23.1969	32.8809	35.234	31.8059	0.543589	0.433976	ATTGCGGCGTCGGCATGCCGGATCCCGCGCGGCGAGCGCGCCCGATCTGGTGGTGGCCTAGGATTTGTGCAGACCGGGGGT
NC_010612.1	248068	248068	+	A	0	MMAR_0215	ABC transporter permease	22.8796	0	7.73231	13.2086	21.9808	9.78644	0.681915	0.873986	GGCGCTGCCGGGCCTGGGTGGCCTCAACAAAACATGGTCCCCGACGATGCGACGTTGGTAGGTTCTGGGAATGCTCTTCGC
NC_010612.1	249336		-	G	1558	MMAR_0214	anti-sigma factor antagonist	8.79986	6.8419	8.50554	28.6654	35.8805	30.1748	0.255373	0.0105219	GGTTGAACGCCTGAAAGACGATGCCCACCTTGTCTCGCCGATATTTCGCCAGCGCCGTACCTTCGAGCGTGGTGATATCGA
NC_010612.1	249930		+	A	5449	MMAR_0222	TetR family transcriptional regulator	0	6.08168	4.63938	13.4896	3.87897	6.11652	0.457017	0.675682	TCTATGTCGTATCGGCGGGTGAGTTCGAAATCGTGCACGAATTAGCTGACGGCGGCGAAGAATTGGTCAAAGTTGCCGGGC
NC_010612.1	252657		-	G	189	MMAR_0218	acyltransferase	15.8397	56.2556	32.8623	10.1172	6.7882	14.6797	3.32967	0.00152593	CGAAATTACACCGGTTGCAGCGCAAGTGCCGGCATGCATTGCTCTCGCTTGGCATGGTTATCGTCGCATTGAACTTCCTGC
NC_010612.1	252974	252976	-	G	0	MMAR_RS01070	hypothetical protein	395.994	548.872	487.522	263.328	255.366	293.593	1.76617	2.83724e-06	CACAAATGGCGTGAAGAAATTTGGCGCGGCGCTCCCTATAAGGGACCGAAACGGCATAGAATTCCGGCTTGTGACGACCTC
NC_010612.1	254559		+	G	820	MMAR_0222	TetR family transcriptional regulator	26.3996	18.2451	13.1449	68.5721	62.3868	62.7963	0.298835	0.00329351	TGGCTCGAAGTCCAGCACCAGAGCCTGCCCCGGTGCTAGCCGGAAGGTCCCGATCATGTACAGGTTGTCCGGGGTGGTGTC
NC_010612.1	254891		+	A	488	MMAR_0222	TetR family transcriptional regulator	49.2792	15.2042	25.9032	13.2086	6.14171	13.0486	2.79376	0.010701	CGGGGATTTGCACCCACTGCCCGCCGCCGGGCTCGTCGGGTTCCAGCGCCGAAAGCAGTAGCGTGAATTCACCAGACTGCA
NC_010612.1	256902		-	A	36	MMAR_0223	alpha/beta hydrolase	265.756	186.252	222.304	340.893	162.917	353.127	0.788113	0.957944	GGGTAGCCGCGGAGCGCTCCTCTTGGGTGCGTCTCTTGATTTCCATACAACCTGTTGGTAAGTTACCGGCAGCGTGTTTGT
NC_010612.1	257626	257626	+	G	27	MMAR_0225	hypothetical protein	8.79986	3.80105	0.386615	14.3327	22.3041	16.7185	0.244019	0.105433	GCCATTGCGGCCGATTCTGGTCGCGGCGAACCACGGTCACCCGCTGCACCCGGGTGGGTACGCTAGCCCGGATCATCGGCC
NC_010612.1	258175	258175	-	G	1309	MMAR_0223	alpha/beta hydrolase	87.9986	74.5006	36.3418	20.7964	37.82	35.0681	2.12665	0.00844355	TAGTCCTCGTCGAACTTGGCACAGAAGTCGGCGGCGGTGCCGGCCAGCAGGATGTGGTAAGTCTCAGGGCGGTGGTCTTGC
NC_010612.1	258604		+	A	25	MMAR_0226	TetR/AcrR family transcriptional regulator	269.276	176.369	340.222	1036.17	1265.19	898.313	0.245988	8.6929e-07	TCGCGGCTGCGGGTTACCGCAGCATAGGTATGCCTTCGTGTTATTCATCATGTCGCGCTATGCTCACCCAATGCTTTGCTC
NC_010612.1	258808		+	A	1497	MMAR_0228	transcriptional regulator	0	7.60211	0.386615	5.33963	7.11145	5.30099	0.451237	0.70318	TCAGTCTCGCCCAGGTCGCAGCGTCTCTGGGGGTCATCAGGCAGACGGTCTACCGCTACTATCCGACCGCAGATGCGCTCA
NC_010612.1	258992		-	G	2126	MMAR_0223	alpha/beta hydrolase	12.3198	29.6482	22.4237	4.21549	10.9904	6.52429	2.96773	0.00994223	TCGACGTCGAAGCGCTCCAGCATCCGCACCCCGAATACCTGTGCCTCTTCGGAGGTGAGATTTTCCGGGTGTGTGTGGGCG
NC_010612.1	259278		+	G	1027	MMAR_0228	transcriptional regulator	15.8397	14.444	0.386615	8.99306	7.11145	0.407768	1.8605	0.469497	GGCGGCGCCATCCTGGCGCAGAAGCGCTGACCCGGGCTGCCAATGTGCCTACGGTGAGAAGCTAAGCGCTGTACGCCTTTT
NC_010612.1	260305	260305	+	A	0	MMAR_0228	transcriptional regulator	175.997	227.303	221.144	183.796	201.383	194.505	1.07894	0.104872	CATGGTGACACCCAGCCGCATACTTGACAAGCATCTTGTCATTAGTGTCGTGAATGGCAGACTCGGTGTCATGCGACGTGT
NC_010612.1	261665	261665	+	G	0	MMAR_0230	dioxygenase	61.599	110.231	82.7357	78.1272	109.581	108.466	0.860855	0.746231	TTCGGGGACACCTAACCTCCATATCACTGAATTGTTGACGCGTGATTTCTACGGTGTGATACTGGCATACGTGAGCTCGCC
NC_010612.1	262893		+	G	3666	MMAR_0234	hypothetical protein	58.0791	28.1278	59.5388	61.8273	42.9919	53.8254	0.919999	0.685389	TTGGCTCGGTTGACCTCCGTCGGGTGACGTTTCGAGGCGGCCGTGCCGAAGGCGGCTATCGTGGGCAACCGGAGGGTTCGC
NC_010612.1	265263		+	G	1296	MMAR_0234	hypothetical protein	10.5598	6.08168	6.18585	13.7706	18.7484	11.8253	0.515913	0.465232	CGATGTCCAGCTCGACGTTGCTCAGTGTGGCCGGCAAACCGGTCGTCTCGGGCATGGTGTGCTCCTTACTGATGTGTTGCT
NC_010612.1	266395		-	G	38	MMAR_0233	hypothetical protein	3365.07	2459.28	5389.42	25.855	49.4569	13.0486	127.093	1.7496e-56	ACACCCGCTGGAAAAACATCACGCCCGAAGCCCTTGACAGATATACCCCCTGGGGGTGTATATAGACAGAGTGGTTATATA
NC_010612.1	266534	266533	+	A	25	MMAR_0234	hypothetical protein	133.758	133.037	157.352	141.36	117.985	184.719	0.956482	0.410599	GTCCCGGGTGTGGAGCGGCTACCGGCCGGTGGCAAGGCAAATGGGCTAGCGGGTTACGTAGGCTGGGGCGAGTTCACGTGA
NC_010612.1	269396		-	A	69	MMAR_0237	TetR/AcrR family transcriptional regulator	15.8397	29.6482	37.1151	22.2016	32.0015	44.039	0.841856	0.829469	CCTCACCAACGGGTCTTGCATATTCATCGGCCGTGGGCGCATTGCGGGCATAGTCGAATATATTCGAATGATCATGACTTC
NC_010612.1	269405		-	A	78	MMAR_0237	TetR/AcrR family transcriptional regulator	21.1197	5.32147	8.11892	7.58789	8.72769	12.233	1.21242	0.583626	CGGTCGGATCCTCACCAACGGGTCTTGCATATTCATCGGCCGTGGGCGCATTGCGGGCATAGTCGAATATATTCGAATGAT
NC_010612.1	269416	269416	+	A	62	MMAR_0238	TetR/AcrR family transcriptional regulator	0	11.4032	3.47954	8.14996	4.20222	6.52429	0.790501	0.95618	TCGGGCTGTCGATCACTCACCGCGGGCCCCGCGGACGCCGGAAGTCATGATCATTCGAATATATTCGACTATGCCCGCAAT
NC_010612.1	270169	270169	+	A	41	MMAR_0239	NAD(P)/FAD-dependent oxidoreductase	7.03989	63.8577	45.234	13.4896	11.9602	28.136	2.16942	0.069732	CGCTGCTGACGGCCCAACTGGCGATTTGTGGGGCCTCGAATACGTGGTGATCGCTTGATATGATCAAGCGATCACTTATAG
NC_010612.1	270191		+	G	19	MMAR_0239	NAD(P)/FAD-dependent oxidoreductase	59.839	12.9236	37.8883	52.8342	42.0222	30.1748	0.886708	0.8492	GATTTGTGGGGCCTCGAATACGTGGTGATCGCTTGATATGATCAAGCGATCACTTATAGGGTCATCTCGCGTAGAGCGGAG
NC_010612.1	272168		+	G	2706	MMAR_0242	PE family protein	17.5997	25.0869	10.4386	14.3327	21.9808	13.4563	1.06987	0.594092	GGCCGGTTTTGGCGGCATCGCCGCCGCCGTTGCGCTGCGCGGCGCGGGCATTGATGATTTGGTGATTATCGAGGGCGCCGA
NC_010612.1	272241		+	A	2633	MMAR_0242	PE family protein	8.79986	22.8063	13.9182	19.6723	8.08119	15.903	1.04449	0.606548	GGCGCCGACGGCGTTGGGGGGACCTGGCGCCGCAACACCTATCCGGGAGCCGCCTGCGATATTCAGAGTCATCTGTACTCA
NC_010612.1	272244		-	A	2917	MMAR_0237	TetR/AcrR family transcriptional regulator	8.79986	19.0053	21.2638	7.30686	6.46495	4.48545	2.69353	0.0179969	AGCCAAGATCTCGGGTTGGCGAGCATAGGTGCGGGTCCAGAATTTGTTGGGCGCAAACGAAAATGAGTACAGATGACTCTG
NC_010612.1	274831	274831	-	G	108	MMAR_0241	NDMA-dependent alcohol dehydrogenase	109.118	141.399	184.802	67.4479	51.7196	65.6507	2.35851	2.50498e-06	GGTCTGGGATCGCGACCAGATGCGACATCGATGTCCTTCCGCCACGGGACGACCGGTCATATAATCAATCGATTGATTGTA
NC_010612.1	276511		+	G	1052	MMAR_0244	class I SAM-dependent methyltransferase	0	0	5.41262	8.14996	1.93949	6.52429	0.326082	0.625415	CGTTGGCGCAGCCGGCGGTTGCCGGCCCGACACCGAATGAGTCGCAGGGCGAAGCGATAGCCTTTCACCCGGACGGCAACG
NC_010612.1	276576		-	G	1853	MMAR_0241	NDMA-dependent alcohol dehydrogenase	0	5.32147	6.18585	5.90169	9.69743	13.0486	0.402015	0.548346	GCGAGCCGCTAGCCGCACGAACCAGTCCGGGCAACCGGTCAGTCCGTCATCTGGATGCTAGACAGTGGATGGCGCATCGAA
NC_010612.1	277524		-	G	77	MMAR_0243	short-chain dehydrogenase	14.0798	2.28063	9.66538	38.5015	15.8391	6.52429	0.428532	0.435362	ATGTTGATGTTCCACGGTTGTCCCGCCGGCACCTGTCGAAGTTAGCCCAGGCGCCCTATTGTTGGCCATTGGGGTGGCCCG
NC_010612.1	278888		-	G	1441	MMAR_0243	short-chain dehydrogenase	12.3198	22.0461	41.7545	31.4757	43.3152	26.0972	0.755117	0.993951	TGCGCCACGGAACCGGATGGGCCTGGCCTACGTTGAGCGGCTCAGCGAGGTGGTAGACGACATTGCCGCCGACGACGAGAT
NC_010612.1	278915		-	A	6	MMAR_0245	enoyl-CoA hydratase/isomerase family protein	79.1987	79.0619	128.356	5.62066	5.81846	5.30099	17.1516	2.5001e-24	CGGTGTCGCTATCGTCACCAACACGGATGCGCCACGGAACCGGATGGGCCTGGCCTACGTTGAGCGGCTCAGCGAGGTGGT
NC_010612.1	278989		-	A	1542	MMAR_0243	short-chain dehydrogenase	24.6396	15.2042	3.47954	17.7051	21.9808	9.37867	0.885189	0.925243	GCAGCCGCACCGGCCACCGGGTGTAGGCTCGTGACGATTATGGATGAGCCCCTGCGGTACGAGAAGCTCGACGGCGGTGTC
NC_010612.1	279024	279024	-	G	4	MMAR_0245	enoyl-CoA hydratase/isomerase family protein	395.994	379.345	455.433	377.708	418.283	367.807	1.05928	0.096876	GTCACGCACCGAGGTAGCTGCGGACGGTGAGATCGGCAGCCGCACCGGCCACCGGGTGTAGGCTCGTGACGATTATGGATG
NC_010612.1	279145		+	C	181	MMAR_0246	DUF2127 domain-containing protein	0	0	10.052	6.74479	2.26273	11.0097	0.50207	0.824421	CAGCTACCTCGGTGCGTGACCCACTTCCATATCGTGCGCTGTAACAACGGCACGGCAATAACGTTGTGGGCAAACGAGATC
NC_010612.1	279215		-	G	195	MMAR_0245	enoyl-CoA hydratase/isomerase family protein	5.27991	9.12253	21.6505	15.7378	3.23248	37.5147	0.638447	0.877755	GCGCGCAGTGGCTTTGCCAAGCCGCCGACCAGCTTCGAAGTGCGCCATGACCGAACGCAAAGATGGACAAGACATTTCCGA
NC_010612.1	279326	279326	+	G	0	MMAR_0246	DUF2127 domain-containing protein	0	0	5.41262	8.99306	15.1926	11.8253	0.150254	0.166215	GGTCGGCGGCTTGGCAAAGCCACTGCGCGCCCGCTTGCACGGTTCGCGCAACGCGTTGAATGATCGGCTCGTGACCAAGCG
NC_010612.1	279326	279326	+	G	0	MMAR_0246	DUF2127 domain-containing protein	1.75997	0.760211	4.63938	6.74479	2.90923	7.74759	0.412302	0.62107	GGTCGGCGGCTTGGCAAAGCCACTGCGCGCCCGCTTGCACGGTTCGCGCAACGCGTTGAATGATCGGCTCGTGACCAAGCG
NC_010612.1	280735		-	A	0	MMAR_0247	PaaI family thioesterase	21.1197	15.9644	24.7434	56.2066	81.7817	56.6798	0.318124	0.0102718	TACCGACCTCCGTTCGTTGCTGAGCGCAGTATGCCTGCTCGCCGGCCCGCAGCGCTGTTAGGTTGCGAGGATGTCCGACGA
NC_010612.1	280785	280785	+	A	20	MMAR_0248	NAD-dependent epimerase	14.0798	0	13.5315	23.8878	10.3439	17.1263	0.538394	0.702064	GCCAGGCCATTCGTCGGACATCCTCGCAACCTAACAGCGCTGCGGGCCGGCGAGCAGGCATACTGCGCTCAGCAACGAACG
NC_010612.1	281711	281711	+	G	0	MMAR_0249	TetR/AcrR family transcriptional regulator	31.6795	3.80105	15.4646	128.994	67.5588	48.1166	0.208649	0.0104395	AGGCTCCCGCAGCAATATTCGCTGACATCTGTCATTGACAGGTGTCAGTCAGTGCTCGTACGGTATCGATGTGGGCTCGAC
NC_010612.1	283206	283205	+	A	66	MMAR_0251	5'-methylthioadenosine/adenosylhomocysteine nucleosidase	3.51994	46.3728	26.6765	26.1361	26.1831	23.2428	1.01488	0.660604	AAACCTTTGTTGCCGCGCTGCCCTGATCGACCGGCCGAGCCCGCTTTGGCCTGTCGCTACAATCGCGGTCAGGTTTTTGGG
NC_010612.1	283867	283867	-	A	3132	MMAR_0247	PaaI family thioesterase	5.27991	25.0869	17.3977	12.6465	8.08119	2.85438	2.02819	0.155214	GGCGCCGGCGAGGTCGGAGAGCGCGCGGATGACCAGCCAGGGAATGGCAAAGGACTCGCATACTTGAGCCAGCGCACCGCC
NC_010612.1	284154		-	C	3419	MMAR_0247	PaaI family thioesterase	100.318	33.4493	27.4497	4.49653	0.323248	0	33.4783	1.09782e-07	TGCAGTAAGCCCATTTTTGGGCGAGGCCCGCAAGGGCCTGCTTGACCCACCGTCAGAAGACGGGGATCTGCCTTCGGGCAG
NC_010612.1	284170		-	A	3435	MMAR_0247	PaaI family thioesterase	109.118	44.0922	22.4237	2.24826	0.323248	1.2233	46.4439	3.23414e-12	GGTGGTCTGCCCGAAGTGCAGTAAGCCCATTTTTGGGCGAGGCCCGCAAGGGCCTGCTTGACCCACCGTCAGAAGACGGGG
NC_010612.1	284385	284385	+	G	0	MMAR_0253	polyketide cyclase	22.8796	57.0158	40.9812	42.717	66.2658	74.2138	0.660687	0.75894	GCCCAAAGTCACCTCACCGATTGCCAGCCGCGGTACCCGCGCCGAGCCGGCGCAGTGTTTGGATGGGTAGGTGGTTGATAC
NC_010612.1	284972	284972	+	A	0	MMAR_0254	NAD(P)-dependent oxidoreductase	0	2.28063	6.18585	15.1758	9.05094	16.7185	0.206836	0.155813	GAAATGCCCCGAGTCGGCCCAGTTGCCGCGGCTTTCCCTATCCGGCCCAGTGGGCCGGTACGGTCACCCTATGGCTCTCCC
NC_010612.1	287854		-	G	7119	MMAR_0247	PaaI family thioesterase	40.4793	48.6535	33.6355	0.281033	2.26273	0	48.5557	5.19344e-12	CTGGCGGCAGGTAGAACGAGTCGTCGTTCTTGGCGGTATCGAACGCCTTGCCCATCGCGTTGGCATTCTCGCTGAGCTCGG
NC_010612.1	290764		+	G	7504	MMAR_0262	class I SAM-dependent methyltransferase	3.51994	28.1278	12.7583	27.2602	39.4362	28.5438	0.467007	0.428413	GCGCCATCGGCAGGCCCACCCTGAGTCGAGTGTGTGCGGCGGCCGCGATGCCGTCGTAGACGATGGGAAGGTGTGTGGCGA
NC_010612.1	294200	294200	-	G	5	MMAR_0258	acyl-CoA synthetase	10.5598	9.12253	9.27877	16.5809	17.1321	16.3107	0.580128	0.589547	GTCGACGGCGAAACCACCTACTCCCCGCTGCCGGCAACCCACATCGGTGGGTTGTGGTGGATACTTACCTGTTTGATGCGT
NC_010612.1	294850	294850	-	A	1571	MMAR_0257	acyl carrier protein	0	7.60211	13.1449	15.4568	11.6369	19.5729	0.444864	0.565202	GAACATCCCCTAGATCGCTGGAAGGAAAGCGCTTTAGAGCTATGTCCGACTTACCCGCTACCGTGCTGGAACGGATCATCG
NC_010612.1	294979	294979	-	A	76	MMAR_0258	acyl-CoA synthetase	0	6.8419	1.93308	29.7895	58.8311	36.6991	0.0701475	7.37026e-05	CGCACGGCTGCAATGCCGGAATCTGCAGGTTGTCCAACGGACGTGGCGCTATCTCCTGGTACCGTGCGCCATCGAGTTTTG
NC_010612.1	295771	295771	-	A	309	MMAR_0259	hypothetical protein	8.79986	5.32147	2.31969	9.27409	15.5159	5.70875	0.540347	0.599383	ACGTCTACCGGCCTATCGGAGAAGTCTGGGATGAAATCAGCCGCGCCACTCCCCCGATAAAGTGGCCGACAGTCATCAGGC
NC_010612.1	296221		-	G	759	MMAR_0259	hypothetical protein	0	6.8419	2.70631	21.6395	5.81846	15.0874	0.224809	0.176798	AAATCACAGGGGTCGACCCAAAAAACCTGGACGACATAACCACTGACGAGATCCGTGACATCGTTTATGCGAACAAGCTGG
NC_010612.1	297272		+	G	996	MMAR_0262	class I SAM-dependent methyltransferase	3.51994	0	13.1449	18.8292	26.8296	22.0195	0.246397	0.195577	GTAGCAACCCGTACGAGGCGTAGTACGGGTACCAAAGAAAGTCGTATAGCTGCAAAGCGATGATGGCGAGGATGACCGCGA
NC_010612.1	297976		+	G	292	MMAR_0262	class I SAM-dependent methyltransferase	10.5598	42.5718	13.9182	31.7567	37.82	18.7573	0.760534	0.990226	AACAGGGCCGAGTGCACCTCGGGAGGTATGGCCATCCATATCGGGGCGGTCAGGGCTTACCCTCTCCTGCGTAAGCGTGGT
NC_010612.1	298249		-	A	309	MMAR_0261	PPE family protein	8.79986	5.32147	6.18585	3.93446	9.37418	3.66991	1.19724	0.635617	GCAACGCGGTTTCGGATATGCCGTCGAGATGACGGGCGTCAATGACTGGCATGGCTGCACAATATAGGGCACCGAGGTGCG
NC_010612.1	298432	298432	-	A	492	MMAR_0261	PPE family protein	36.9594	42.5718	21.6505	74.1927	45.2547	44.039	0.620165	0.588963	GATGGGTCCGCAGAAAATCCCGGGTGCTGTTGTCAAATGCCAAGGCACGCAAAGCGGTAGCTTGGTGAGTACGGCCGAAGT
NC_010612.1	299140		+	A	19	MMAR_0263	hypothetical protein	0	4.56126	11.9851	14.8947	8.08119	8.9709	0.518422	0.753478	TCGGCTGACTCGGCAGCGCAAGTTCGCGCCGAGTCGCCGCGAAACGAACACCCTGGAACAATTCGTCGGCAATACGCGACT
NC_010612.1	299159	299159	+	A	0	MMAR_0263	hypothetical protein	200.637	257.711	303.493	523.846	523.015	571.691	0.471371	0.0127778	AAGTTCGCGCCGAGTCGCCGCGAAACGAACACCCTGGAACAATTCGTCGGCAATACGCGACTATTAGGTCATGGATTGCGA
NC_010612.1	299811	299809	+	A	2498	MMAR_0265	RNA polymerase sigma factor SigC	0	19.7655	8.50554	9.27409	0.646495	2.44661	2.2909	0.324441	TGGCGAAGCCGCGGTGCTCCTCGGCCGGCGCCGGACGTGTTGGCAGACGAGCCCGATATCGTTCTGCCGCAGAACGCATCT
NC_010612.1	299977		+	G	2332	MMAR_0265	RNA polymerase sigma factor SigC	1.75997	0	13.1449	13.7706	14.2229	24.4661	0.284217	0.3412	CGGGTTCGGTTGTGGACGTTGTCGTCTGGCTGGTGGCGGCACCGAAGTTGCGCAGCTGCAGGCTGTTTGAGACGACAAAGA
NC_010612.1	300340	300340	+	G	1969	MMAR_0265	RNA polymerase sigma factor SigC	17.5997	12.9236	8.11892	4.49653	0.646495	11.4175	2.33874	0.178984	TGGCGACGACATGGCCGCGGTCGCGCAGTTGTTCGATTACGTCGACTTTGCCTTCGGGCAGAATGTTGGCGATCACCTCGT
NC_010612.1	302309	302307	+	G	0	MMAR_0265	RNA polymerase sigma factor SigC	8.79986	38.7707	47.9403	109.322	76.9329	152.098	0.282572	0.0222098	CACAGGTCGTTGTCGCTAGCCCAGGAGTTCCCTGGCCGTTGCGCGAATCTATGGCCTACGCTCAACGATCGTGGTCACCGG
NC_010612.1	303794		+	G	13	MMAR_0267	membrane protein	0	41.0514	8.50554	35.6912	41.699	40.7768	0.420155	0.456369	CCATGCTCTATAGGTCGCTACCGGCCGATCCGAGGTTCCCGGCCAAACCTGTGTGCTACGACATCCAGTCGTAAGCTCGAG
NC_010612.1	303807	303807	+	A	0	MMAR_0267	membrane protein	1094.7	1345.57	1863.1	1872.24	1945.3	2097.15	0.728573	0.81719	GTCGCTACCGGCCGATCCGAGGTTCCCGGCCAAACCTGTGTGCTACGACATCCAGTCGTAAGCTCGAGGGATGGATACTGA
NC_010612.1	305297		-	G	1655	MMAR_0266	DUF5134 domain-containing protein	15.8397	2.28063	2.70631	12.6465	20.6879	5.70875	0.534891	0.603287	GCACGGCCATGAACTCGTGGCCCCAGTGGTACCGGACGAGGGTATCGAAAAGCGGCGTGAAATAGACGATGTACGGCGAGG
NC_010612.1	305336	305336	+	G	18199	MMAR_RS01385	hypothetical protein	66.8789	106.429	110.185	488.154	388.544	372.7	0.227257	1.87506e-08	TCGCGTTCATCCTCTTTGTGGCCTCGCCGTACATCGTCTATTTCACGCCGCTTTTCGATACCCTCGTCCGGTACCACTGGG
NC_010612.1	305369		-	G	1727	MMAR_0266	DUF5134 domain-containing protein	0	3.04084	5.026	12.6465	10.3439	6.52429	0.273683	0.307538	AGGGGAGCCGCCGGGGCCCCGGGTCGATACCGATGATGGCCCAGTAGAAGAGGTACCCGACGATCAGAAAGTGCACGGCCA
NC_010612.1	308170		-	A	2152	MMAR_0268	heavy metal transporter	8.79986	4.56126	27.8363	34.286	39.4362	32.6215	0.387692	0.27268	GCGTATCCAGCTCGATGTTTCGGGTATGTCATGCGCGGCGTGCGCGAGCCGCGTCGAAACGAAACTCAACAAAGTCCCCGG
NC_010612.1	308178		-	A	2160	MMAR_0268	heavy metal transporter	0	0	15.4646	9.55512	12.9299	9.78644	0.479125	0.756541	TCCGCGCGGCGTATCCAGCTCGATGTTTCGGGTATGTCATGCGCGGCGTGCGCGAGCCGCGTCGAAACGAAACTCAACAAA
NC_010612.1	308287		-	G	3	MMAR_0269	heavy metal translocating P-type ATPase	135.518	77.5415	105.933	135.177	123.157	128.039	0.827005	0.869187	CGAACGGAACTGACTGCGGCCCGGCTACGACTTGTAGTCTGACAGGGAGAAATGTGCTGATCTGAGGAGGGCCGTGGCGGC
NC_010612.1	308317	308317	-	G	33	MMAR_0269	heavy metal translocating P-type ATPase	559.671	633.255	451.567	68.01	74.9935	83.5925	7.27016	3.52228e-34	CGCGGCGACGGTGTCCGAGCACACCCGTTCCGAACGGAACTGACTGCGGCCCGGCTACGACTTGTAGTCTGACAGGGAGAA
NC_010612.1	308330	308329	+	G	15205	MMAR_RS01385	hypothetical protein	10.5598	16.7246	30.9292	19.3913	6.46495	57.9031	0.695517	0.931207	GGTCTCCCGTAATCGGAGCCGCCACGGCCCTCCTCAGATCAGCACATTTCTCCCTGTCAGACTACAAGTCGTAGCCGGGCC
NC_010612.1	308718		+	G	14817	MMAR_RS01385	hypothetical protein	0	9.88274	4.63938	13.4896	16.1624	11.0097	0.357668	0.379647	CCGAGGCCAGGAAGCAGACGAGCTCGGCGATTTCATGTGGTTCGCCGATGCGACCGGCAAGGTGGTGAGTGGCAAAAATAT
NC_010612.1	309371		-	G	36	MMAR_0271	NAD(P)-dependent oxidoreductase	38.7194	24.3267	25.13	1.40516	0	0.815536	39.8733	2.51987e-10	CGGTTCACCACGATCCGCAGGGCCCACACCCGGCCGGGATTGCATCGATCACGACCGCGGTTACGCCGGGGGGAACGGGAG
NC_010612.1	311724		+	A	11811	MMAR_RS01385	hypothetical protein	0	3.04084	14.3048	13.2086	7.4347	21.6117	0.410527	0.575134	CTTGATCGGTCTGGACCACAACAGATCCGCGGCCGCCTGCACAATGTTCATCGGCCCTAGAGTCATTAACACATCTATCGG
NC_010612.1	313328		+	C	10207	MMAR_RS01385	hypothetical protein	47.5192	111.751	61.8585	41.8739	55.5986	37.9224	1.63599	0.0313507	AGCTCCAGAAACGTAAAGCATGGCAGCGGCGCGCAGTAGGCCTGATACAGTTCGGCGCTAGTCTGGCTGGCAAAGCCGTCG
NC_010612.1	314560		+	G	8975	MMAR_RS01385	hypothetical protein	5.27991	9.88274	6.95908	18.2671	9.69743	14.6797	0.519592	0.565612	TTCCTTGATGTTGCCCGGGTTTACCCGCACCGCGGCGCAGCCGGCGTCGATCGCGGCGAAGATGTATTTCGGCTGGAAATG
NC_010612.1	316474		-	G	1616	MMAR_0275	flavodoxin-dependent (E)-4-hydroxy-3-methylbut-2-enyl-diphosphate synthase	10.5598	0	8.50554	15.1758	24.8901	16.3107	0.338695	0.297432	ACTGGGTACCGTCGAGTTGATCATCGCCCTGCACCGGGTGTTTTCCTCGCCGCGTGACATCGTGGTGTTCGATACCGGACA
NC_010612.1	317020		+	A	6515	MMAR_RS01385	hypothetical protein	10.5598	17.4848	17.7843	22.4826	36.2037	13.0486	0.639923	0.774057	ACCGCTGCGAGTTCGACGAGTTCTGTGACCCAACCACCAACAGCGCATCGCACCGCCGGACAATAGCCTCAACCGCCCGCT
NC_010612.1	318701		+	G	4834	MMAR_RS01385	hypothetical protein	3.51994	32.6891	13.5315	28.3843	16.8089	18.7573	0.779196	0.964423	TAGGACCCCATCTTGTGTACGGCGTTTGGATAACCCAATGCGTGCTGTTCGGTGAGATACGCTATTGCTCGCTGAATATGC
NC_010612.1	320522		-	C	999	MMAR_0279	hypothetical protein	0	14.444	0	14.0516	6.46495	21.6117	0.343584	0.545902	ATCGGTTGAGCCGGAGGTGTCCGTGACCGCCATTTGCGAATTCGTCTTACCCGATATCTACTGTCCTTTTCCCGCCGCCTT
NC_010612.1	322912		-	G	940	MMAR_0281	cytochrome P450	3.51994	10.6429	31.3158	0.843099	0	2.85438	12.2813	0.00200308	GCGCTGGAATGGCCGTCTTGAGACGTGCTCAGCGTGAGTGTGAACCGTTCCTGCGGAATATAATTGGGTCGTTGGCCGAGC
NC_010612.1	325201		+	A	297	MMAR_0284	phospholipase C	15.8397	11.4032	3.47954	31.4757	18.7484	11.4175	0.499752	0.475717	TGCGTGACTGGCGCCTGTCGCTTGCGCCGAACGCACACGTCCGTGAACGACCCTGGGCTATTGTGCAACCACACGGGCTGC
NC_010612.1	326802	326802	-	A	3783	MMAR_0282	polyprenyl synthetase	0	12.1634	9.27877	10.1172	8.08119	8.15536	0.814863	0.913206	GATCCAACTTGGGTCGCGATGGGTTCGGCGGGACAGCAAAGTTGAACGCCGAGGTCATATCCTCGGTGACACTGCGTCGCC
NC_010612.1	327462		-	G	4443	MMAR_0282	polyprenyl synthetase	0	3.04084	3.09292	7.30686	11.3137	3.66991	0.275518	0.367295	CTCGGCCAGCCGCAAGCCGATCCCAGGATTGGGCGAAGAACCGTTCCACATGTCGCGTGTACTCGGTGTCGAAGGATTCGT
NC_010612.1	330895	330895	+	A	58	MMAR_0288	DUF2236 domain-containing protein	26.3996	66.1383	91.6278	16.5809	16.8089	19.5729	3.48246	5.21813e-05	CCTGATCGGGAGCCTGACGCGGGGCACCGCTCATTTGCGGCCGCCCGCCGCGGTGGCTAGGGTGACACAAAGAGACGAACT
NC_010612.1	330929		+	A	24	MMAR_0288	DUF2236 domain-containing protein	49.2792	0	8.11892	3.3724	2.26273	0.407768	9.51058	0.0192832	TTGCGGCCGCCCGCCGCGGTGGCTAGGGTGACACAAAGAGACGAACTTGTATCAGTGGTTCACTAGCGACACATGGATTCG
NC_010612.1	330958		+	A	2072	MMAR_0293	hypothetical protein	15.8397	20.5257	8.89215	1.12413	0.646495	3.26215	9.01038	0.000256307	GACACAAAGAGACGAACTTGTATCAGTGGTTCACTAGCGACACATGGATTCGTCAAGGAGGGTGGATGGCAACGGAGCTGA
NC_010612.1	334615		-	G	1715	MMAR_0292	50S ribosomal protein L28	0	3.04084	0	4.77756	19.3949	13.0486	0.0818467	0.0478427	GGCCTGCGTCGCCAGATTCATAGGAGCGGTTCCCCCGTTGCGGACTACTGTTTTGCCTATTGTGACCCATGGTCACTCTGG
NC_010612.1	334618	334618	+	G	47	MMAR_0295	KR domain-containing protein	1.75997	3.80105	2.31969	22.7637	17.1321	12.233	0.151407	0.0151674	GGGTCGCTGGCGGGGACTCGGATGTCGCCAAACCCCCACACCCCGGACCCGCAAATGCCAGAGTGACCATGGGTCACAATA
NC_010612.1	334631		+	C	34	MMAR_0295	KR domain-containing protein	0	1.52042	15.4646	17.424	25.2133	30.5826	0.231997	0.185194	GGACTCGGATGTCGCCAAACCCCCACACCCCGGACCCGCAAATGCCAGAGTGACCATGGGTCACAATAGGCAAAACAGTAG
NC_010612.1	341998		-	A	10	MMAR_0297	cation-translocating P-type ATPase	10.5598	2.28063	2.31969	8.43099	17.7786	21.6117	0.317684	0.175113	CACACACCCGGGGGTCCGTGTGGACAGGTTGGTAAGACGCCAGGAGGATTGGCGCGGTACACGTTATTGAAGGGTGGCGCA
NC_010612.1	342012	342012	-	G	24	MMAR_0297	cation-translocating P-type ATPase	12.3198	9.12253	32.0891	58.4549	64.3263	67.2817	0.281927	0.0266123	CCTCACCAGAGGCCCACACACCCGGGGGTCCGTGTGGACAGGTTGGTAAGACGCCAGGAGGATTGGCGCGGTACACGTTAT
NC_010612.1	342374		-	A	386	MMAR_0297	cation-translocating P-type ATPase	123.198	113.271	52.9663	0	3.23248	0	89.5786	0.000603132	ACCCGAAAATCGCGGTGCGGCACCCTTGCGCGGCGATGCGCGTATCGCATTTTTGGGGTACCCAACCACCACCCGGTGATT
NC_010612.1	342690	342690	-	G	0	MMAR_0298	hypothetical protein	49.2792	107.19	113.665	49.4618	63.0333	54.6409	1.61858	0.0174392	CGCTGATCGGCAAGTTTGTTTCCCGCGCGGGGTGTTCCCTGGTCGGCAGGATTGCCCTACTGTATTTCGCGTGGAGTCACA
NC_010612.1	342987	342986	+	G	77	MMAR_0299	PE family protein	63.359	28.888	31.3158	30.9136	27.1528	17.9418	1.62886	0.0858576	GAATGCTCACTATCGGCACCGTCAAAATTGGTGTCAGTGATACCCCGGAAACGGTCTTACGCTTATTACCGGAGCACCGCC
NC_010612.1	345766	345766	+	A	0	MMAR_0301	SRPBCC family protein	133.758	155.083	146.914	171.43	188.777	168.408	0.825735	0.800198	CTCGCGATGTTCGGTGGGCACCTCAACTTGGGCTGACGCCCGGCGGCGGGGCCGGGTTAGGTTGGTCGCCATGACGTGGTG
NC_010612.1	349356		-	G	747	MMAR_0303	cyclohexanecarboxylate-CoA ligase	0	0	1.15985	6.74479	8.08119	1.63107	0.0705181	0.154054	GCGCCGGGAATCCTGAAGGGCGCCAAAGTTGTCCGAGCCAAAGATCCTCGATCACCGCTATCTTCAGGTGGCGCGGACGCT
NC_010612.1	351022	351022	-	A	1	MMAR_0305	gluconolaconase	73.9188	62.3373	55.6726	23.8878	19.3949	20.7962	3.0001	1.08707e-06	TCGTCAAGGGCAATGTTCGGCATGGCCGCGGCTATTGTCTGGACCAGATTCCGATTGCTATGGTCCGAGCAGTGATACCCG
NC_010612.1	351047		-	A	26	MMAR_0305	gluconolaconase	54.5591	30.4084	36.7285	18.2671	19.7181	26.0972	1.90173	0.0138421	GTATGATTCTCTCGTTTTGGCGGCCTCGTCAAGGGCAATGTTCGGCATGGCCGCGGCTATTGTCTGGACCAGATTCCGATT
NC_010612.1	351123	351123	+	A	47	MMAR_0306	NAD(P)-dependent oxidoreductase	19.3597	46.3728	67.2711	22.7637	20.6879	22.4272	2.02142	0.0150374	AGACAATAGCCGCGGCCATGCCGAACATTGCCCTTGACGAGGCCGCCAAAACGAGAGAATCATACTCTCTAATGAGTGCAC
NC_010612.1	355020	355020	+	A	1476	MMAR_0310	KR domain-containing protein	5.27991	4.56126	2.70631	4.49653	1.93949	14.2719	0.606734	0.812643	ACTTCGGAGGCGTCTGGTATTGGAATCGCTATCCGGGCCTGCAGTGTGACAACGAGTCATACTGCTACATACCGCTGCTCG
NC_010612.1	356199		-	G	5178	MMAR_0305	gluconolaconase	1.75997	2.28063	8.89215	8.43099	10.9904	8.9709	0.455797	0.620622	GGTCTTGTGCCTGCTGGCTGGGTTCGACGACGGTCGCACCCCGGGCCAGCGCTTCGGCGATGATGTAGGCGATGTGCTCGC
NC_010612.1	356493		+	G	3	MMAR_0310	KR domain-containing protein	7.03989	0	2.70631	7.86892	12.9299	8.15536	0.337194	0.33066	TTTACGCATTCGGTGATCTGCTTGCCCAATGGCGAAGCAAAGGCGATCTGACTGGCCTCATTCTGGAATCGTGATGACTGA
NC_010612.1	357392	357389	+	G	32	MMAR_0311	CoA transferase	0	25.8472	5.79923	28.6654	24.2436	41.5924	0.335478	0.289831	TGGCCGCACCACTGGTCTTTCCCGTGGTCCCCAGCGGACATTCAGACCACATCCGCTACAGTTTCGAGTCGGCCGCGTGGG
NC_010612.1	357543		-	G	6522	MMAR_0305	gluconolaconase	12.3198	30.4084	19.7174	30.6326	22.6273	18.3496	0.873717	0.803226	ACCGGGTGTCGTCGCCTTGCGGGGGCTCGATCTTGATGACATCGGCCCCCATGTCGGCCATGATCTGGGTGCAGTAGGGCC
NC_010612.1	357837		-	G	6816	MMAR_0305	gluconolaconase	21.1197	15.9644	15.4646	14.8947	16.1624	10.1942	1.27649	0.338429	CCTGAATGGTGTCGTCATAGGCCGGCAGATCCCGGTTGGGGCCGCGCCGGCCGTATCCGTAGCAGTTGGTGTAGACGATGG
NC_010612.1	358735	358734	+	G	147	MMAR_0312	acyltransferase	174.237	176.369	215.345	245.904	190.716	174.117	0.928196	0.464918	GTCGAAAAACCTTGCTACACCTAGGCGTGTCTGCAAAAGGATCCACCGCTGCCGCATCTAAGCTTGCTGGGATCACGAGGA
NC_010612.1	360878	360877	+	A	1260	MMAR_0314	hypothetical protein	21.1197	15.9644	30.5426	44.1222	44.9314	30.1748	0.568042	0.499595	GGGATTCAGGTGCGCAGTGACGGCGTTCACCTCACCCCAGAGGGTGTGAAGTGGCTGATACCGTGGCTCGAGGAGTCGTTG
NC_010612.1	361668	361666	+	G	470	MMAR_0314	hypothetical protein	45.7593	57.776	51.0332	96.1133	68.2053	61.1652	0.686682	0.74699	CATCGTTGGTGGTGGCCGTTACCAAATAGCCGTTTGACGAGCAGCGGGTTTCGGTGCGAGCATGGTTCCCGCAAGCACCTC
NC_010612.1	361713		+	G	425	MMAR_0314	hypothetical protein	0	5.32147	0.773231	7.58789	2.90923	7.33983	0.342247	0.535073	GGGTTTCGGTGCGAGCATGGTTCCCGCAAGCACCTCGGTAGGCGAGGCGTCTGCATGGATACAGGCCACTGACCCCGAACG
NC_010612.1	363625		+	G	6	MMAR_0315	divalent metal cation transporter	0	0	5.026	6.18273	6.46495	16.7185	0.171052	0.255748	TGAGGCCCCGCTGTTCTACGGCGGCTACGCGGCGCTACTTGCGATTTCAGCCGCGGTAGCGTTCAGCCCCGACTACGTGCT
NC_010612.1	363694		+	G	1738	MMAR_RS01560	LysR family transcriptional regulator	35.1994	38.7707	20.104	32.3188	37.82	34.2525	0.902907	0.76869	CGACTACGTGCTCGGCTTGGTGACCCAGGGTGTGCAGGCCCTCGCCGGCATCCTGCTACCGTCGGCAACCGTATTTCTGGT
NC_010612.1	364774		+	G	658	MMAR_RS01560	LysR family transcriptional regulator	7.03989	0.760211	0.773231	27.8223	27.4761	17.1263	0.118684	0.00327511	GGGTGGGCCAGTATCGGTCCGGCACCCACTGCACGACGTTGCTTTGGACCCACTGGAAGTGTCCGGTCATGTTGCTCGGTG
NC_010612.1	365048	365048	-	A	32	MMAR_0316	L%2CD-transpeptidase	96.7984	70.6996	114.052	98.0805	100.53	79.5148	1.01386	0.360449	CGACCCCCAGGCTAACTGAGAATTGTTTGCTACACCCCGCGAGTGGGCACCTAACAACTAGAATGCGTTTAGTTGCTCGCA
NC_010612.1	365059		-	A	43	MMAR_0316	L%2CD-transpeptidase	80.9587	50.9341	108.639	0	0.323248	1.2233	155.834	3.90328e-18	GGCCCGAATCCCGACCCCCAGGCTAACTGAGAATTGTTTGCTACACCCCGCGAGTGGGCACCTAACAACTAGAATGCGTTT
NC_010612.1	365404	365404	+	A	28	MMAR_RS01560	LysR family transcriptional regulator	54.5591	66.8985	58.3789	143.889	154.189	198.991	0.362351	0.00144053	TGCAGGACCTGGCGGCCCAATCGGGGACCGGCGGGCGACAACGGTCCGGTGGGGGCGGTAGCCTCAGCGAATCGGTACCCA
NC_010612.1	366141	366141	-	G	1125	MMAR_0316	L%2CD-transpeptidase	51.0392	40.2912	26.6765	15.7378	16.1624	19.9806	2.27881	0.00360084	CAGTTGGACCGGGCGTATCTCACCGCCCGCGGGTGTGGTCCATAGCCAGGTGTGCGGCACAATGGACGCCGAATTCCCCGT
NC_010612.1	370247	370247	-	A	1850	MMAR_RS27995	hypothetical protein	80.9587	108.71	45.6206	47.2135	44.2849	46.4856	1.70867	0.0178637	CCGATCACCGCTGACGCCGGTGCATGGCTTCAGGCTCGGCTGGGCCCGTCACCGCTGGTAGAAAAGCACCAGGAACTCGGT
NC_010612.1	373484	373482	-	A	246	MMAR_0322	TIGR03668 family PPOX class F420-dependent oxidoreductase	40.4793	47.1331	54.1262	25.0119	27.1528	35.0681	1.62701	0.015318	GTCGATCTCGATGATCGGATTGCTGACCACGTGCTTGGTGCGCGGCGTCCCGTTGGGATACACAATGATCAGGGCCTCCCA
NC_010612.1	373829	373829	+	A	84	MMAR_0324	serine protease	645.91	874.242	738.435	1755.61	1309.15	1738.72	0.47095	0.00913058	GGTCCGTCGACCTCGGCGAATAACCGGCGATCTGGGCCTTAGCAAGGCCACACATCGCTATCCTTGGACTATTCTCGTAAG
NC_010612.1	373840		+	A	73	MMAR_0324	serine protease	124.958	202.216	200.267	206.559	185.221	165.962	0.947187	0.435219	CTCGGCGAATAACCGGCGATCTGGGCCTTAGCAAGGCCACACATCGCTATCCTTGGACTATTCTCGTAAGACTAGGTTTTG
NC_010612.1	374230		-	G	992	MMAR_0322	TIGR03668 family PPOX class F420-dependent oxidoreductase	131.998	48.6535	40.9812	9.55512	32.3248	10.602	4.23365	0.000684527	CGACGTCGCGGGTGCGGTCGTAACCGACCACGTCGACGCCGTAGGTGCGGCCGTCACCGACACTGAAGACGGAGATGTCGG
NC_010612.1	378448	378448	+	G	0	MMAR_0327	DUF1275 domain-containing protein	163.677	116.312	168.178	368.715	523.661	352.312	0.360669	0.00115505	CGCGCCCGAACGGGCATGGTCTGGCCTGCTGATTTCTGCGGTCGTCGAACGGGTCTGACAGCATGGCTGGGTGAGGAGTGA
NC_010612.1	378462		+	T	2673	MMAR_0330	MaoC family dehydratase	17.5997	0	10.8252	25.0119	13.5764	31.3981	0.406858	0.439958	CATGGTCTGGCCTGCTGATTTCTGCGGTCGTCGAACGGGTCTGACAGCATGGCTGGGTGAGGAGTGACATTTTCGACAGCG
NC_010612.1	379891		+	A	1244	MMAR_0330	MaoC family dehydratase	19.3597	26.6074	30.9292	2.81033	5.17196	2.44661	7.37818	1.48907e-06	GTCAGGAAGGTCTCCCACTTGTAGGTGTAGCCCTGACCGTTGCCCTGAGAGGGCTGGTACCAGTCGCTGTAGAAACTGGAC
NC_010612.1	380152		-	G	6	MMAR_0328	esterase family protein	0	3.04084	25.13	13.4896	20.6879	19.5729	0.524353	0.74201	CGCAGCGGCCGGCGCTCCGCGCCGGCTGACCATCGCGGCCATAGGGGCTGCCCTGTTGTCCGGACTTGTTGGGGCCGTGGG
NC_010612.1	380170		-	C	6932	MMAR_0322	TIGR03668 family PPOX class F420-dependent oxidoreductase	38.7194	9.88274	28.9962	37.6584	23.2738	22.0195	0.937041	0.775321	CGTTGAGAAGTTGCGTGGCGCAGCGGCCGGCGCTCCGCGCCGGCTGACCATCGCGGCCATAGGGGCTGCCCTGTTGTCCGG
NC_010612.1	380295	380296	-	G	47	MMAR_0328	esterase family protein	820.147	1232.3	1389.5	1576.6	1479.18	1238.39	0.802777	0.905687	AGATAACCGCGACATTCTTCTCCGGCCGCGACAGACGAATTGGGCCGCGGCCCTGTGTTTCACTCGCCCAGACAGATTTGA
NC_010612.1	381118	381118	+	G	17	MMAR_0330	MaoC family dehydratase	17.5997	4.56126	0.773231	10.1172	21.9808	16.3107	0.474983	0.519614	GTCGCGGGCACGCTTGGGGACGTGCGTATCGGCGATCAGCAGTAGCTTCACAACATCTATGCTTACCCACGAGCAGAGGAG
NC_010612.1	383018	383018	-	G	52	MMAR_0331	acyl-CoA dehydrogenase	12.3198	19.0053	22.4237	58.4549	41.699	43.6312	0.374346	0.0672915	TCACCGCACGGCCGGGCGGCCCGATCCCGCCTGATACCCGGCAGCTCCACCGCGCCCTTACGATGGGGTGGCTCCATCATC
NC_010612.1	384721	384721	+	A	1949	MMAR_0335	hypothetical protein	0	10.6429	10.8252	18.2671	17.1321	14.6797	0.429162	0.492989	CCAACGAGCCGACCAGCACCGCCGCGATCCCCGCACCCGCGGCGATCGCCAGCTGTGACACGCTCTGCAGACTGGCCGCCG
NC_010612.1	385800	385800	-	G	0	MMAR_0333	cyclic nucleotide-binding domain-containing protein	1.75997	0.760211	1.93308	7.58789	7.75794	9.37867	0.180302	0.112238	CGATTGAGGTGCGCGCTGGCCCCTCGGCAAACGAGCACTGCGCCAGATTCAAGCCGCTATAGTTCTACGCGTGGCTCTGGC
NC_010612.1	386600	386600	-	A	1	MMAR_0334	TetR family transcriptional regulator	667.029	604.367	739.595	336.678	492.953	358.02	1.69604	9.65216e-05	TATGTACACGGTGCGACGTGACGACGCTGGTCGTCAAGGTTTTTCCGCAGCTCTGTGGTAGGGTTCACATAGTGAACGAAC
NC_010612.1	386670	386670	+	A	0	MMAR_0335	hypothetical protein	740.948	856.757	698.614	262.204	214.96	194.913	3.42285	9.9572e-18	TATGTGAACCCTACCACAGAGCTGCGGAAAAACCTTGACGACCAGCGTCGTCACGTCGCACCGTGTACATATGTTCACTCA
NC_010612.1	386690		+	C	1113	MMAR_0336	acyl-CoA desaturase	128.478	153.563	170.111	56.7687	46.5477	47.7089	2.99866	1.03811e-10	GCTGCGGAAAAACCTTGACGACCAGCGTCGTCACGTCGCACCGTGTACATATGTTCACTCAAACTTTGACCCAAACTCTGG
NC_010612.1	388319	388319	+	A	887	MMAR_0337	SRPBCC family protein	12.3198	17.4848	15.078	10.9603	7.75794	14.6797	1.34633	0.281674	GGACCGCGATATCGGTTACGGCATCATCCGGATGAGCGAAGACCAGCCCTGGCAGCCGTACTATTTGGGCAACCCCGTCTA
NC_010612.1	389055	389055	+	A	151	MMAR_0337	SRPBCC family protein	17.5997	25.0869	13.5315	23.0447	23.9203	21.2039	0.826275	0.921666	TCCAGAAAGTGGACATCGGCGAGCTGTCGATGTGCTCCCCCAATCGTGACCAAACCGGTACGTTGGGCCCAAGCGTGGTCA
NC_010612.1	389215	389214	+	G	0	MMAR_0337	SRPBCC family protein	462.873	495.657	539.715	446.561	656.516	559.866	0.902385	0.517396	TCCCCGTTGAGCGGCCGTGGTGGCGACGCTCACGTCTATTGCACGTTCCCGCTGGAGGACAATGGGATCCGTGGAGTGGAC
NC_010612.1	392501	392501	-	G	3	MMAR_0340	TetR family transcriptional regulator	66.8789	101.868	79.6428	64.6376	85.3374	72.175	1.11996	0.189498	GGGCCGGGACAGATCGTCGAGGCGCACGAGCGCGGCTTTCGTCATGGCAACTTATGTTACTCTGAGTTTCGTAATGGTAGC
NC_010612.1	392527	392527	+	A	0	MMAR_0341	sulfotransferase	0	38.7707	15.4646	16.2999	11.9602	24.4661	1.03002	0.730435	GTCGATGCGCGGGTCACGGGGCCGGCCAAAATCAGCTACCATTACGAAACTCAGAGTAACATAAGTTGCCATGACGAAAGC
NC_010612.1	393807	393807	+	A	0	MMAR_0342	alpha/beta hydrolase	1.75997	6.8419	44.4608	102.858	134.148	99.9032	0.157581	0.00845335	TTGCGCCCTACCTGAAGCGGTTCCTCGGTTAGCCGACCGGGACCCGCCGCGTCCACTACCTTCTCAACACATGAGCACTCT
NC_010612.1	395763		+	G	1041	MMAR_0346	cytochrome P450	14.0798	11.4032	26.6765	30.0705	32.9713	53.8254	0.446816	0.277426	AGGCCACTTTGACCAGGACCTCGCCCGGCCCCGGCTCCGGTATCGGAACATCTTCGAGTACAACTGTTTTGGAATCGGCGT
NC_010612.1	395918		-	A	114	MMAR_0343	zinc-binding dehydrogenase	0	0	7.73231	17.424	20.3646	6.11652	0.176144	0.211943	CATCATCGAGGTGGACCTCGGCGCCGTGATGGCGGTTGTGAAGGTGCGGCTCGACGGCGGCGACCAGGTCATCACCTCCTC
NC_010612.1	395979		-	G	175	MMAR_0343	zinc-binding dehydrogenase	1.75997	2.28063	7.73231	7.30686	0.969743	15.4952	0.495575	0.756617	AGCTCTAGTAGACGGAGGACCTAACGATGCGGCTGTCGACCCGAAACCAGCTCAAGGGCACCATCATCGAGGTGGACCTCG
NC_010612.1	396057	396059	-	G	34	MMAR_0344	hypothetical protein	52.7991	114.032	123.717	297.614	363.977	391.865	0.276173	0.000127545	GGGAAATCGTCGAACCGGCGGTGGATGCGTCCATCGCATTGGTCGGCCCACGGCACTAGGCTCGGTGCCCGACTGTGTAGC
NC_010612.1	396857		+	A	1984	MMAR_0348	nuclear transport factor 2 family protein	0	2.28063	2.70631	7.02582	13.8997	3.26215	0.206481	0.247704	TTGGGAGCGATACCCCCATGAATCAAGCGATCTCCGATGCGCCGGCAGTGCCGGCGGTCAAAATGGCGCAAGCGACCCGAA
NC_010612.1	397862	397862	-	A	1188	MMAR_0345	TetR/AcrR family transcriptional regulator	1.75997	23.5665	6.95908	7.58789	2.58598	4.48545	2.20681	0.203417	CGAAGGTGGACGGTCTACCACCAATGAAACGCTGCGGATCGAAGCGCTGCGGGTCTGGGAAAATGTCGGGATTGGCATGCA
NC_010612.1	398755	398755	+	A	86	MMAR_0348	nuclear transport factor 2 family protein	93.2785	190.813	226.943	233.257	238.557	263.01	0.696377	0.782305	GGTCCTCCTCGCCAGCCGGGGACTCCGGGTACCCCAGGGACCCAGGCCGTTCCCAGGCTACACTCCGGCGATGTGGTGTAA
NC_010612.1	399961		+	G	1	MMAR_0349_C	NAD-dependent dehydratase	82.7187	78.3017	80.8026	14.0516	25.5366	22.835	3.88018	1.65438e-08	ACGGCGCCTTCATCGCCGGTGCGGTGTTCGGCAAGCTGCCGTTCTTGATGAACGGCATCAAGCTGGAAGTGGTGGGTGTCG
NC_010612.1	400426		-	G	1745	MMAR_0347	peptide-methionine (S)-S-oxide reductase	1.75997	4.56126	5.026	8.99306	4.20222	21.6117	0.326325	0.357311	TAGAACTTTTCGATGGCTCATGGTCAGTACCTCCTCGGATCCGAGTCTTTGGTCTGCAACGCTCGATGGCGTTGCAGACTT
NC_010612.1	400449	400449	+	A	27	MMAR_0350	DUF427 domain-containing protein	179.517	364.141	648.354	11.2413	12.2834	21.2039	26.671	2.04809e-26	GTCGCCCGAGCGGTGCGAACACCGGACCAAAGGTGGGAAGTCTGCAACGCCATCGAGCGTTGCAGACCAAAGACTCGGATC
NC_010612.1	401247	401249	-	G	0	MMAR_0351	hypothetical protein	395.994	356.539	308.519	167.777	193.949	204.7	1.87648	2.16639e-06	CCTGAGAACTCCGTATTCCGACGGCCCGGTCAATTGACCGCAAACTGGCTTCCGAGACAGGATGACTTACGTGATGACGCC
NC_010612.1	401264		-	G	17	MMAR_0351	hypothetical protein	0	0	1.15985	5.05859	10.3439	10.1942	0.0453304	0.0379975	CGTGCGCTCAATCTTCACCTGAGAACTCCGTATTCCGACGGCCCGGTCAATTGACCGCAAACTGGCTTCCGAGACAGGATG
NC_010612.1	401266		+	G	36	MMAR_0352	DNA-3-methyladenine glycosylase 2 family protein	0	2.28063	5.79923	5.33963	7.75794	4.48545	0.460161	0.727783	GCAGAAACATCCACGCCAGTTCTGCCTGCGGGTCATCGAACGGCGTCATCACGTAAGTCATCCTGTCTCGGAAGCCAGTTT
NC_010612.1	402728		+	A	1125	MMAR_0354	pirin family protein	10.5598	0	9.27877	5.90169	1.61624	9.37867	1.17541	0.739983	GGAGCCACCGGTTCCAATGGACAGGGAGGTGGCCAGGATCTTGGCGACCGGCAAGACGATGATGATCCACAACGGGATTGC
NC_010612.1	403775	403775	-	A	20	MMAR_0353	putative transmembrane protein	117.918	37.2503	93.9475	96.9564	108.611	94.6022	0.831268	0.897525	TCCTATTCAAACGACTACCGGTATAACCGGACTAGAGTCCGTTTATTCCGGTCTGTCATAGGATGGCCAAATGCTTGTCAG
NC_010612.1	404227		+	A	612	MMAR_0355	TetR/AcrR family transcriptional regulator	93.2785	16.7246	34.0222	3.3724	5.49521	6.11652	9.62095	1.02276e-06	ATGGCGGCGGAGGCCTGATCACCGACGGTGCGACGCAATGGATGACGGCCGGATCGGGCATCCTACATATAGAAACACCGC
NC_010612.1	404524	404524	+	G	315	MMAR_0355	TetR/AcrR family transcriptional regulator	36.9594	29.6482	26.6765	21.9206	53.0126	47.3011	0.764441	0.960411	TCGCGCACGCGACTGTCCACGCTGGTGCTCAGCTGAACATTCCATGGCAGCGTGATCTAAATTCGCTGGTGTACGTTCTGG
NC_010612.1	404839	404839	+	A	0	MMAR_0355	TetR/AcrR family transcriptional regulator	10.5598	0	2.31969	4.77756	9.05094	7.33983	0.609202	0.773636	AATCTGGGAAGTTCCGTAGCATCCCGGCGAACGCGCTGGAGCCGCATCGCGGCGGTGGCACACTTGAGTGATGCAGTTAAC
NC_010612.1	405592		-	A	1837	MMAR_0353	putative transmembrane protein	17.5997	30.4084	20.8772	2.24826	1.93949	0	16.4951	1.02276e-06	TCACCATCACTACGCAGGGAGTCGACCTCATCAAGTTCTGTCATGACCAAACCATGCTACCTAGTAAGTTAGGCAACCTAT
NC_010612.1	405616	405616	+	G	3	MMAR_0356	SAM-dependent methyltransferase	43.9993	25.8472	41.7545	31.4757	57.8613	25.2816	0.975515	0.653877	GTGGATCCGATTGCCGTGACCTGGGCCACACAGAGTATAGGTTGCCTAACTTACTAGGTAGCATGGTTTGGTCATGACAGA
NC_010612.1	408536		+	A	55	MMAR_0359	aldehyde dehydrogenase family protein	52.7991	79.8221	86.2152	200.095	140.289	152.098	0.445032	0.0426242	TGCGGGCGGATGCCCGGATCCGGCACGATCTTTCTACTGCTGCGCTGGCCGGGTGACTAGGATCGCGGTTATCACCGGTGT
NC_010612.1	408574	408574	+	G	17	MMAR_0359	aldehyde dehydrogenase family protein	1.75997	12.9236	9.27877	48.8997	45.2547	52.1943	0.163974	0.000744681	GCTGCGCTGGCCGGGTGACTAGGATCGCGGTTATCACCGGTGTGCGACCACGCGACGTAGCCTGGGCACCGCCGGAAGGGA
NC_010612.1	408793		+	A	1355	MMAR_0360	KR domain-containing protein	12.3198	2.28063	5.026	12.9275	18.1019	15.903	0.419101	0.300264	TTTGCCTCCGGGCGGACCCGCAACGTGCAGTGGCGCAAACAGCAACTGCTGCAGCTGCAAAGGTTGATGGAGGAAAACGAA
NC_010612.1	409036		+	A	1112	MMAR_0360	KR domain-containing protein	0	13.6838	11.2118	9.27409	10.3439	12.233	0.782406	0.945061	GGCCGCGGCTGGGTGCAGTACGAGCCGTACGGCACCGTGCTGATCATCGGCGCCTGGAACTATCCGTTCTATCTGACGCTG
NC_010612.1	410086	410086	+	A	62	MMAR_0360	KR domain-containing protein	0	0	0	6.18273	13.5764	20.7962	0	0.000405541	AACATCATCTACCCGCCCTACACCGAGCGGGCCTTCAAGCTGGCTCGCCGGCTGTTCTAGCCTGACGCCCATGCCCAACGG
NC_010612.1	413205		-	G	185	MMAR_0363	hypothetical protein	7.03989	26.6074	7.73231	12.9275	17.1321	17.1263	0.878592	0.849241	GCACCCGGCAAACACCCTCCGCCTGGCGCGTCAGGGTGCCAAGCATCACGGTCTGTGATAGTCAGGAAGCGGACAGCCCAA
NC_010612.1	413568		+	A	61	MMAR_0365	protein kinase	33.4395	22.8063	15.8512	33.724	35.234	30.5826	0.725591	0.831119	TCCGCGCGCACCTGCTGGACGAAGGTTTGGTGAGACGAGGAACCGGCCGATGGCCGGGTAGAGTGCTTTAACCGGCGTTTA
NC_010612.1	413639		+	A	3088	MMAR_0366	protein kinase	15.8397	7.60211	8.11892	29.5085	31.0318	9.37867	0.452393	0.346429	CCGGCGTTTACTCAGGGTGATTGCTCGACGAGGGCGGGATGCGCGATTGCGGATCGTGGGATGGTTAGTCAGCTGATCGGG
NC_010612.1	416448		-	G	3428	MMAR_0363	hypothetical protein	36.9594	23.5665	9.27877	4.49653	2.58598	6.52429	5.14712	0.000957548	CGGCGCGGGCCCGACGTTCGCAATCGGCATGAAATGGACCCATCACAGCAAAAAATGTTGTGCTGGAACCGGTAGTTATCT
NC_010612.1	416774		+	A	24036	MMAR_0375	hypothetical protein	925.745	1100.02	830.45	1187.65	1272.63	1032.06	0.81934	0.820608	TACATCACGCACCGATCGAATCGGTGAATCGCGGTCAGAACCGGTCACAGAATCACTACACTCGTCAATTAGCGAGCAAGA
NC_010612.1	418102		-	A	5082	MMAR_0363	hypothetical protein	52.7991	88.1844	73.0703	29.2274	30.7085	33.0292	2.30617	5.80334e-05	CGCCTCCCCGCCGATACCGAGGAGTTCGCGGCTGGTTGCCAGGATGTGCAGCTGCGGGCAGCCTTGCAGCAGTGTGTCAAT
NC_010612.1	421764		+	A	19046	MMAR_0375	hypothetical protein	110.878	138.358	143.821	55.3635	24.2436	111.728	2.05662	0.0130245	CCTGCAACTGGTGTCGCCAGAACGCCCGCGACGGGCTGCCCTCTGCCTCGCTCTCGAGCATGATGAAGTCACGGAAGTGCG
NC_010612.1	421900		+	A	18910	MMAR_0375	hypothetical protein	15.8397	6.8419	13.1449	25.855	43.9617	55.8642	0.285491	0.027004	GCAGAGCAAGTCGCGCTGCAACTCCACCACGCTCCACCCGTCGAGCAAGGCGTGGTGGAAACTCAGGCTCATGTCGAACCG
NC_010612.1	423438		-	G	4	MMAR_0368	non-ribosomal peptide synthetase	12.3198	8.36232	18.9442	52.8342	72.4075	69.7284	0.203504	0.000460265	TCCGAGACGCCGACGCCGACATTGAAGGTGCCGCGAGCAGACTTTTCCTGCGGTATGTGATCTTCGGCGGGGAGATGTTGA
NC_010612.1	424915		-	G	4231	MMAR_0367	thioesterase	0	12.9236	8.89215	9.83615	17.4554	3.66991	0.70559	0.960411	GACCGGCCGCAGACCACTAGTCCCTCGTTCCGTGGCGCCCGCGTCAGTCTGCAGTTGGAGAATGACGTCCGGATTGAGCTC
NC_010612.1	427874		-	G	7190	MMAR_0367	thioesterase	51.0392	37.2503	38.6615	65.1997	46.8709	65.6507	0.715518	0.808176	GCTAGCCACCGCACGCCGATTTGCCGAGATCCTCCCCCATGCCCAGCTGGTGAACCTGTACGGTCCGACCGAGACGGCGAT
NC_010612.1	428062		-	A	7378	MMAR_0367	thioesterase	1.75997	6.08168	10.052	12.6465	17.1321	11.0097	0.438995	0.502077	GCCCGGTTGGTGTTCATGGATGCGGCTCGGCGGGAGTGGAACCCGTCGACCATCGTCGAACATGTTCTGCAGTTTGAAATC
NC_010612.1	429025		-	G	8341	MMAR_0367	thioesterase	14.0798	14.444	14.3048	28.3843	31.6783	39.1457	0.43239	0.156206	AGCAGGCTGCGCGAGGCCGTGGACGAGCTTGTCGTCGACGAGTCGGTCAATGCCTTCTATCATCTTGGCTGGCTGTGCGTC
NC_010612.1	430352		-	G	93	MMAR_0368	non-ribosomal peptide synthetase	5.27991	4.56126	1.15985	18.8292	23.9203	28.136	0.155531	0.00559712	TATCAATTGACATTCCGCAATATTCATCATCTACGCCCATATTCGGGCGCTACCTACTATTCTCGCGAGTGCCACATCGAA
NC_010612.1	432879		+	G	7931	MMAR_0375	hypothetical protein	93.2785	115.552	70.7506	372.369	435.415	244.661	0.266185	4.46523e-05	CGTCGCGCAGCTCGTCATGTTGTCGGGGTAAATCTGTCCGGTCGACCGCATCGTGTGTTTCCCTGTGAGTGTTGCTGCGCG
NC_010612.1	433990		-	A	1232	MMAR_0369	PE-PPE domain-containing protein	234.076	176.369	182.096	255.74	182.312	166.369	0.982143	0.38329	TCCCGGACCTATCCCTGCCGAGCCTCGGTTTGACGTTCTATGGCGCCACACCTTCCGATACGATTTACCCAACCGCGATCT
NC_010612.1	435152		+	G	5658	MMAR_0375	hypothetical protein	197.117	186.252	177.843	77.8461	74.9935	64.0196	2.59248	6.10206e-10	TGGCGTTGATCAGTCCGATGGGATCGCCATCGACCGCCTGCTCGATCCCATCCAGAAATAGATTGAGGTTGTAGGACGGAA
NC_010612.1	436778	436778	-	G	43	MMAR_0371	PE-PPE domain-containing protein	0	3.04084	3.86615	38.5015	36.2037	33.0292	0.064179	1.98954e-05	GTCTGTATCTCTAGTGGCCGCTCGGCGCCAAACGCCCGACAGACCGGCGAGACGGACTTAGGCTAGCTGGGCCACCCTTGC
NC_010612.1	438541		-	G	54	MMAR_0372	PE-PPE domain-containing protein	0	19.7655	5.026	17.143	20.6879	26.9127	0.38359	0.408487	CGCACCACGGGTCGGCGCTGATTGCTCCAAAAGCCCGAACGCGAGCGTGGAATCGCTTTACGCTCAACGGGTACCGGCATT
NC_010612.1	440667	440667	-	A	0	MMAR_0374	acyl-CoA dehydrogenase	0	58.5362	39.8214	184.358	126.067	221.418	0.185157	0.221257	TGGCAGACGTTTAAGTGTCGCGTTGACGACCTCAGATTCGGCGCCGTGACACGTGTCCTATCGTGGCGGAATGGACTTCGC
NC_010612.1	441763	441763	+	A	0	MMAR_0376	DUF1348 domain-containing protein	22.8796	54.7352	40.208	116.348	90.5094	122.738	0.358006	0.0166701	TTGCGACTTGCTGCGGCGTGTCCGCGCAACCGCTTCAGTGTCGCGTCGGTCGAGGCGCACGATGAACCCCATGACTGAGAG
NC_010612.1	442078		+	G	390	MMAR_0377	NAD(P)(+) transhydrogenase (Re/Si-specific) subunit alpha	0	0	0.773231	5.05859	9.05094	13.0486	0.028456	0.0194444	TGAGGACCGGATTGCGGTGCGGTTCCAGTACGAGTCGCGTGATGCCACGGGTCAGTGGTACCGCAGTTACGGAAACGAACT
NC_010612.1	444302		+	G	1365	MMAR_0381	TetR/AcrR family transcriptional regulator	0	12.9236	6.95908	9.83615	4.20222	23.2428	0.533835	0.764985	CCAAGGGATTCTCGGCGTTCCAGCACGGCGAGTCGCCGACCGTGCACATCGTGGTGGCATCGTTGTTCGCGGCGATCATCG
NC_010612.1	445385		-	C	4718	MMAR_0374	acyl-CoA dehydrogenase	265.756	190.813	269.084	224.545	257.952	272.797	0.962236	0.365412	CTTCTTCAACTACCTGACGTGGGGCTTGCGCGGGGTAACCGACGGCAACGGCTACCCGCCACCGGCCTACCCGCCCGTCTA
NC_010612.1	445401		-	C	4734	MMAR_0374	acyl-CoA dehydrogenase	21.1197	24.3267	37.5017	21.3585	32.648	19.9806	1.12286	0.38884	GCGACGAGATCGAGTTCTTCTTCAACTACCTGACGTGGGGCTTGCGCGGGGTAACCGACGGCAACGGCTACCCGCCACCGG
NC_010612.1	445485		+	A	182	MMAR_0381	TetR/AcrR family transcriptional regulator	21.1197	15.9644	14.6914	12.3655	6.7882	14.6797	1.53378	0.193719	CGGTTACCCCGCGCAAGCCCCACGTCAGGTAGTTGAAGAAGAACTCGATCTCGTCGCTAGCGTCGTAGTCAGGACTCGGAT
NC_010612.1	445502		-	G	3	MMAR_0380	hypothetical protein	3.51994	12.9236	15.078	0	0.323248	0	98.6297	6.16574e-05	CACCGCCTGTTGCACCGGCGCGGTTGGGGCTAGACTCGCTAGCGGACGAAGTCGCGAGTCGAGAGGTGGAGTAATGGATCC
NC_010612.1	445529	445529	-	G	30	MMAR_0380	hypothetical protein	2245.72	1749.24	2246.24	1668.49	2240.11	1803.56	1.09442	0.0931685	CTGGTTGGACAGTCTATGCAACGGCTGCACCGCCTGTTGCACCGGCGCGGTTGGGGCTAGACTCGCTAGCGGACGAAGTCG
NC_010612.1	445598	445597	+	A	69	MMAR_0381	TetR/AcrR family transcriptional regulator	21.1197	44.0922	68.8175	158.784	193.949	193.69	0.245564	0.000399642	CCGCTAGCGAGTCTAGCCCCAACCGCGCCGGTGCAACAGGCGGTGCAGCCGTTGCATAGACTGTCCAACCAGTTGATTGGT
NC_010612.1	447129		+	G	5167	MMAR_0386	diacylglycerol kinase	5.27991	7.60211	12.7583	8.99306	19.7181	6.93206	0.720297	0.95999	CGACGGGCAGGGCCATCAGGCGCTGCATTTCCTGGGTGGCCACCACCGCGCTTTGTGAGAATCCGAAATTGATGACGTGCT
NC_010612.1	447867	447867	-	A	82	MMAR_0382	PE-PPE domain-containing protein	15.8397	43.332	46.3938	69.6962	67.882	35.0681	0.612412	0.66653	ATGTGCCATTGGCGTAAAAGCTTTTTTAAATCGCCCCAACTGTCGACTAGAACCGTTCTACGCTCGCACTAGAACTCAGGT
NC_010612.1	450163	450163	-	A	678	MMAR_0383	PE-PPE domain-containing protein	10.5598	2.28063	12.7583	39.3446	35.234	25.6894	0.255674	0.0437316	TACGACGGGATCGCGCACGCTCCGCAGTACCCGCTGAACATCCTGTCGGACATCAACGCCATCATGGGGTACTTCTACGTG
NC_010612.1	450202		+	G	2094	MMAR_0386	diacylglycerol kinase	404.793	304.084	122.557	49.4618	61.4171	27.7282	6.01301	6.48502e-09	CAGATCCGGGTAATTCCCGTGCACGTAGAAGTACCCCATGATGGCGTTGATGTCCGACAGGATGTTCAGCGGGTACTGCGG
NC_010612.1	451230	451230	-	G	76	MMAR_0384	PE-PPE domain-containing protein	36.9594	6.8419	23.9702	61.2652	82.7514	69.7284	0.317607	0.0424336	GCCGGCCGGCCAGCCCTAAGAGGTTGCCCAAACGCCGGAATTAACGGCGACACCGTTTTACCCTCTGATTGATACCTAATA
NC_010612.1	452262	452262	+	A	34	MMAR_0386	diacylglycerol kinase	10.5598	8.36232	18.9442	18.5482	23.5971	4.89322	0.806257	0.957296	GGGGCTCTCCTTTGCGGCAGGGGCCGACGGCGTTCGTCACCTCCAAGAATTATGGACTACTGTCTAGAAAAGTTGCAGCGT
NC_010612.1	453240	453240	-	G	1050	MMAR_0385	alpha/beta hydrolase	5.27991	13.6838	11.9851	17.424	11.3137	10.602	0.78795	0.9439	TGCCCGGTGTCGCCGTGAGGACCGCCGGGATCGCGTTGACGATGCGGCCCGCGGCGCCGACGATGGCGGCGTGGTTGTGAT
NC_010612.1	455045		+	G	2870	MMAR_0392	acyl-CoA thioesterase II	0	0	3.09292	14.8947	13.5764	11.8253	0.0767521	0.0340877	GTGGAACTGGCCGCCGACCACGACCAAACCGAGCGGCTGGCCGATCTGCTCGACGGCGTACGGTTGTGCGGTGATCCGGCG
NC_010612.1	456925		-	A	0	MMAR_0390	thioesterase family protein	0	0	1.15985	9.83615	6.7882	2.85438	0.0595554	0.0977903	CGTGGCCACCCCCGGCGCCGGCCTGCCTTGACCGGCCCCGGCCCCGGCCCCAACACGGAAGAGTGGTGATATGACCGACTC
NC_010612.1	457804	457804	-	G	0	MMAR_0391	SMP-30/gluconolactonase/LRE family protein	12.3198	12.1634	25.9032	10.1172	5.81846	11.0097	1.87153	0.0970195	TGTTTGTAAAGCACGGACGCCGGGTCGCCCCGCGTTGACAGCGGCACCCGAAGTGCATGACACTTTTGCCGTGATTTGTAA
NC_010612.1	461204		-	A	764	MMAR_0394	nucleotidyltransferase domain-containing protein	0	0	4.63938	9.83615	10.6672	15.903	0.12746	0.122957	CTACCGCGACCTGTCCCCCGAGTTAGCGCCCGACGCGCCAACGGCATACGGCTGCGCGTACGATCCGCTGACCGGCCGATT
NC_010612.1	461708	461708	+	A	0	MMAR_0396	CoA transferase	12.3198	22.0461	14.6914	76.722	66.9123	42.8157	0.263595	0.00439986	CAGTGTAAATGCAGGGCCTGGGTGCCGATGCGGGCGCGATGCCGCGTGCCTACCGGAGTAGGAAGGAGCCATGGCGGGACC
NC_010612.1	462679		-	G	1088	MMAR_0395	DUF1679 domain-containing protein	0	1.52042	7.73231	20.5154	12.9299	26.9127	0.153298	0.0627676	TCGAGGCCCCGTCCGGCACGTCAACGATGCCGCCAGCGGCATGGAACTGCTCGTCGGCGACGATGTCTTCGAGGCTGTTGA
NC_010612.1	462927		+	G	93	MMAR_0397	hypothetical protein	47.5192	35.7299	32.0891	5.90169	10.0207	4.48545	5.66541	8.55925e-07	GCGGCGCGCCGCAAGTCCTGACCGCGCGCGAGCCTTTACAAAATTTCCCGAAAGTGTCACGCTGTCCGATGAGGGGCGGGC
NC_010612.1	463607		-	A	2016	MMAR_0395	DUF1679 domain-containing protein	0	12.9236	30.9292	8.99306	8.08119	11.4175	1.54001	0.390499	GTCGCTTCGCCCGGATCCCAGCTTGATCGTCTCGTGCAGATACAGCAGCGTATGCCCGTAATATTTTTTCATCGACCCTCA
NC_010612.1	465506		+	G	11	MMAR_0400	alcohol dehydrogenase	19.3597	15.9644	15.078	3.65343	5.81846	11.4175	2.41671	0.0415218	TCCAGATCTGCGCAGCGCAGGCCACCCGATTGCCATCCAGCTTCCAGTGGGGATGGAACAAGATCCCGGTGGAGGTTTGAC
NC_010612.1	467083		-	G	5492	MMAR_0395	DUF1679 domain-containing protein	31.6795	10.6429	19.7174	5.33963	0.969743	14.2719	3.01971	0.0627143	TCCCAGCTGCGCCATCGCTTTACCCGCCTTTGCGGCGCCGGCGTGGATGCCGGTGTGTAGGCTCGCCGCCGAAGCCGCGCG
NC_010612.1	471525	471525	-	A	0	MMAR_0405	alcohol dehydrogenase	38.7194	9.88274	29.7694	80.6565	90.8326	128.447	0.261705	0.00519306	GACAGCTCGTCCGGGGACGGCCCCGCGGGCACCGATGGAACTGGGACTTCAGCCATGGTTGTATTCCAACATGATTCACAT
NC_010612.1	471540	471540	+	A	0	MMAR_0406	acyl-CoA thioesterase	8.79986	0.760211	4.63938	7.58789	9.37418	15.4952	0.437928	0.462756	GCGTACGGCCGGGGCGAACCGATTCGCTCCAGGACCGCACCCCGGATGTGAATCATGTTGGAATACAACCATGGCTGAAGT
NC_010612.1	472041	472041	-	G	516	MMAR_0405	alcohol dehydrogenase	0	0	2.70631	8.71202	8.08119	7.33983	0.112154	0.145915	ATTGGCGAAGCATACCTGGGCACTCGGCAGGCGCCGGGCGTGCAGCCAGGCCGGTGATTAGGGTGTGCCGGTACCTAATTC
NC_010612.1	472110	472109	+	A	0	MMAR_0407	hypothetical protein	77.4387	93.5059	86.6018	354.664	359.128	412.254	0.229078	3.34602e-11	ACCGGCACACCCTAATCACCGGCCTGGCTGCACGCCCGGCGCCTGCCGAGTGCCCAGGTATGCTTCGCCAATGCCAGTTTT
NC_010612.1	472160		-	G	635	MMAR_0405	alcohol dehydrogenase	0	6.8419	8.11892	17.7051	10.9904	17.1263	0.326786	0.310174	CCAGCACCCAGGCCCCTTTGACCCCTTCGTTCCATTCGGGGTACCGCTCGATATCTGCGACGATCCCCATGATCGATCCGG
NC_010612.1	473362	473362	+	G	65	MMAR_0409	long-chain-fatty-acid--CoA ligase	0	0	2.70631	12.6465	6.14171	11.8253	0.0883867	0.0809156	CGTGGCGGGGCTTTACGTGGTCTTGTCTCGGGTCTTGTTTGGGGCCGCCGGGCACATTAATGTGACCCAGGCAACACCATG
NC_010612.1	474894	474894	+	G	398	MMAR_0410	ABC transporter permease	272.796	234.905	345.248	24.4499	9.69743	26.0972	14.1758	1.81487e-25	AAAGTGGGGCGAGGTACCGATAGCGGTCGCGGCTGTAACGAAAGACCACCTTCGCATCGAAGACTTAGATGAGTACCTGAC
NC_010612.1	475166		+	G	126	MMAR_0410	ABC transporter permease	12.3198	8.36232	2.70631	80.3754	65.296	50.1555	0.119709	1.4071e-05	TGGCTGCAGACGATGTGTTAATTGTGTGGATGCGGTTCACACGTAGACAGGCATCAGGTACATTCCTGTGGTCTCGGTTAC
NC_010612.1	475338		+	A	759	MMAR_0411	ABC transporter permease	1.75997	15.2042	11.5985	43.2791	55.9218	48.5244	0.193626	0.00381279	TGCTCCTATCGGGAAGGGGCAACGGTGACGACGTCTTCTGGCCCGCACCTGATGGGCTACCTTCGCGACCAGCTAGAGACA
NC_010612.1	477000		-	G	3733	MMAR_0408	GntR family transcriptional regulator	334.395	4.56126	0	0	0.323248	0.407768	462.295	NA	AGACCAAGGACAAGATGAGCAGGCCGACCAAGAACAGGGCGATGCCCGCGATCTTGTACGGCGGTTCGTTGACCTTGTTGA
NC_010612.1	477987		+	T	285	MMAR_0413	virulence factor Mce family protein	40.4793	17.4848	7.34569	3.3724	10.6672	4.07768	3.61216	0.0230477	ACGGCTACTCGCTGAACAGCCACACGACGCCGCTCTCCGCGTTGGGAATGATGCTCAACCCCGCCTCACTTGTGCCCCTGC
NC_010612.1	478212	478212	-	A	4945	MMAR_0408	GntR family transcriptional regulator	49.2792	24.3267	25.9032	30.6326	16.8089	22.0195	1.43554	0.172685	GTGATTTTCATGGGTTGATCGTGTAATCCCCTACTTGACGGCCCCAGACATATTCCAGTACGAAGGGCGAACCGGTCTCCA
NC_010612.1	484077		-	G	10810	MMAR_0408	GntR family transcriptional regulator	14.0798	6.08168	11.9851	57.8928	87.6001	48.1166	0.166349	9.07985e-05	CGGCAGCACCTCGAGCCCGCGGTTGGCGGTGTCCAGCGCCGGACCGATTTCGCTGGGTACCGTTCCCTTGGTGATGGTCTG
NC_010612.1	484401		-	A	11134	MMAR_0408	GntR family transcriptional regulator	58.0791	57.776	47.1671	20.7964	25.8598	39.9613	1.88494	0.00721395	GTCGCGCACGTCGCTGAAGACCGAGTTGAGCTGGTCGGCGGTGGGCGCGGCTTGAGTAAGAATGCTCTTCACGTTCTGGTC
NC_010612.1	485148		+	G	70	MMAR_0418	hypothetical protein	0	8.36232	10.052	52.2721	54.9521	51.7866	0.115951	0.000148712	TGCAACGGCCAGCAGCCCAACCCGTGTGTCTACACTCCGGGCCCCCCGACGGCTGTCTACAGTCCCCAGAGCGGTGAACTG
NC_010612.1	486404		+	G	600	MMAR_0420	hypothetical protein	0	0.760211	6.95908	10.3982	15.8391	19.1651	0.169984	0.130084	GCGATGATGCCCTCGGACCGTGGCTGCTGCTGGTCAGAGACCTGGCTCACCTGCTGGATACCCTTCCGCTGTTGATCGGGT
NC_010612.1	486659		-	G	13392	MMAR_0408	GntR family transcriptional regulator	232.316	312.447	159.672	36.5343	61.0938	73.806	4.11597	4.50707e-09	CGGTGGTCAGCGACCGGGCGCGGGCGAAGTCCTCTTGCAGCGTGCTCGGGTCGTAGGTCAGCATCTGTGCGACGATCTTCG
NC_010612.1	489533		-	G	16266	MMAR_0408	GntR family transcriptional regulator	73.9188	91.9855	104.773	65.4807	88.5699	102.758	1.05543	0.27268	GGTGCGGCCGTGCCGTCACCCCGCTGTGACTTTTGTTGACAGTGGGGCGGATGTGTCTGATGCTAGGGGGGTTGCTCCTCG
NC_010612.1	493456		-	G	73	MMAR_0425	hypothetical protein	0	2.28063	1.93308	9.27409	2.26273	9.78644	0.197767	0.260761	GCCATGTACATGCGGGCGGGTGAGACCCATGTGCCCTTTCAGTTGCATGTGCTGGATATGGTTGACGGCCGAGTGTCACAT
NC_010612.1	494417	494417	-	G	0	MMAR_0426	RNA polymerase subunit sigma-70	40.4793	46.3728	57.2191	16.5809	23.5971	31.3981	2.01559	0.0044235	CGTATTCATTACCGGCAGCGTAGTTGCTCGAGGACTGGGAATGTCAGCGACTCTGCGTAGGCTCATTGACGTGAGTGCGCT
NC_010612.1	494478	494478	+	A	1	MMAR_0427	alpha/beta hydrolase	61.599	90.4651	92.7877	200.658	180.695	194.505	0.425847	0.0101308	GCGCACTCACGTCAATGAGCCTACGCAGAGTCGCTGACATTCCCAGTCCTCGAGCAACTACGCTGCCGGTAATGAATACGA
NC_010612.1	495030		-	A	613	MMAR_0426	RNA polymerase subunit sigma-70	19.3597	53.2147	26.2898	7.86892	10.6672	13.8641	3.05708	0.00187586	GCATAGTCTCCCCCACCTGCAGCAGCGCCCGACCGATTCCGGCCGGGACTCGACCGTGGTAGACCTGCGGATCGTTCTGGT
NC_010612.1	495365		+	A	0	MMAR_0428	DUF2786 domain-containing protein	14.0798	10.6429	20.4906	7.86892	5.17196	12.233	1.78978	0.13102	TCCTGGATCACTGCGCGGCTGTAAACCGCATGGACCCGGAAATGTCGGATCACTTCCGTAGTTTGGCGCCATGACCGACGA
NC_010612.1	498755		-	T	4338	MMAR_0426	RNA polymerase subunit sigma-70	29.9195	19.0053	12.7583	0.562066	0.323248	0	69.8083	1.03828e-07	TCCCGTCCAGTAGGCATGAGGGGCCGGCCGGATCCCGGGAACTCGTCGATTCCGGCGATCAGCGTCCGAATGTCCGGCCGG
NC_010612.1	499009		-	A	50	MMAR_RS28000	metallothionein	337.915	171.808	380.43	10.1172	9.37418	18.7573	23.322	1.52045e-30	CCCGATCGGCTACCCCAAAATCACCCATCATCCTTTACCAGATACCCGTATAGGGTATAAAATCTTGCGGAGGTAAACCGG
NC_010612.1	499035		+	G	3406	MMAR_RS02130	hypothetical protein	260.476	172.568	317.798	29.2274	30.062	9.78644	10.8886	4.30723e-16	TCTCCCCTATCGAAGTCATGGGACTGAAGTCCCTCCGGTTTACCTCCGCAAGATTTTATACCCTATACGGGTATCTGGTAA
NC_010612.1	499056		+	G	3385	MMAR_RS02130	hypothetical protein	10.5598	21.2859	37.5017	0.562066	1.61624	2.85438	13.7459	2.1928e-06	GACTGAAGTCCCTCCGGTTTACCTCCGCAAGATTTTATACCCTATACGGGTATCTGGTAAAGGATGATGGGTGATTTTGGG
NC_010612.1	502549		-	A	56	MMAR_0431	PE family protein	75.6788	48.6535	28.6095	22.7637	8.40444	43.2234	2.05926	0.0591713	GCGCCCTGGGATGCCGCGCGTTTCCGCGACAACCGCGACAGGCGCCACACCTTGGCGATACCATCGTGGAATCCATCGCCC
NC_010612.1	504275	504275	+	A	278	MMAR_0433	hypothetical protein	117.918	41.8116	34.0222	17.424	19.3949	22.835	3.25513	0.000751031	GCGAACACCCCCTCTTTCACCGACTTGGCCAGCCGGTCCAGCGAGAGGTTGCACGGCGTAATCTCGTTCCAGGACGAGGCA
NC_010612.1	504282		-	C	1789	MMAR_0431	PE family protein	0	0	10.4386	25.574	28.1225	15.903	0.15004	0.107053	CTGCCCGTGGCATGTTGCGGGCGGTAGGCATGGTCGACGAAGACTTCGCCAAGGCACAGATCGGGGTTGCCTCGTCCTGGA
NC_010612.1	504413	504414	-	A	0	MMAR_0432	dihydroxy-acid dehydratase	61.599	41.8116	63.7915	177.894	219.162	186.758	0.28685	3.23051e-05	GCATGATATACCCCGTTGGGGTATAAGGTCCCGATTTTGGCGGCGATGACCCTGCGAGCATACTTGGGCAATGCCAGAAGC
NC_010612.1	504434	504434	+	G	119	MMAR_0433	hypothetical protein	22.8796	27.3676	21.2638	43.8411	43.6384	44.8545	0.541235	0.313621	AGTCCGTCAGTGACGTCGCGGCTACGGGGCTTGATATCGGCTTCTGGCATTGCCCAAGTATGCTCGCAGGGTCATCGCCGC
NC_010612.1	504488	504488	+	G	65	MMAR_0433	hypothetical protein	116.158	38.0105	107.479	63.7945	41.0525	42.4079	1.77965	0.0316325	CAAGTATGCTCGCAGGGTCATCGCCGCCAAAATCGGGACCTTATACCCCAACGGGGTATATCATGCAACTGAGTCCCTCCG
NC_010612.1	504654		+	G	307	MMAR_0434	MFS transporter	0	8.36232	15.078	50.0239	28.1225	34.2525	0.208699	0.0431601	AGGAAAATTATGCCAAGCGGCTGCGCCGGATCGAGGGTCAGGTGCGCGGCATCGCCCGCATGATTGACGAGGACAAGTACT
NC_010612.1	504885		+	G	76	MMAR_0434	MFS transporter	0	0	5.026	25.855	53.0126	30.1748	0.0461016	0.000562657	CGGCCATCGCACGTCTTGTTCGTTCGTAACGCGAGGGTGTGTTGCGGGGCCACCGGGTTTAATGCCGCCGGTGTGGTGCGT
NC_010612.1	504907	504907	+	A	54	MMAR_0434	MFS transporter	371.354	304.844	167.791	304.921	267.649	302.156	0.966768	0.481937	TTCGTAACGCGAGGGTGTGTTGCGGGGCCACCGGGTTTAATGCCGCCGGTGTGGTGCGTACGGTGAGAGCAGCGTGATCGG
NC_010612.1	505686	505685	-	G	1273	MMAR_0432	dihydroxy-acid dehydratase	0	6.08168	20.8772	30.9136	33.2945	23.6506	0.307107	0.238256	CACCGTAGGCGGCCAACAGCCAGGCCAGGCTGGGCCCACGCACACCGACGACTTGCCGGATGATCACCACGATGTAGGTAT
NC_010612.1	505829		+	G	2	MMAR_0434	MFS transporter	0	9.12253	5.79923	5.33963	11.3137	14.2719	0.483045	0.675652	GCGGGTGTCGTCGCGGTGGCGCTGGTGGCGCGACCGCTGGACCGCCGGCCAAAGGGCACCATCATTTTCTGTGTGGCCGGG
NC_010612.1	506313	506312	+	A	24	MMAR_0435	hypothetical protein	577.271	563.316	394.348	479.723	554.047	353.943	1.10828	0.15875	GTCGGCTGACGGGGTTTTGGACGGTCGCGGAATGGGCATCGGGTGGCTGTGCTATGCCACACTGGGTTCCAGGACGTGACC
NC_010612.1	507543		-	A	3130	MMAR_0432	dihydroxy-acid dehydratase	87.9986	68.419	56.4458	44.1222	47.5174	39.1457	1.63073	0.0104029	CTCGCGAATCAGAAGTACGGCTGAAATGACCATCCGTTCGCGCGGACTCGGCATATGTATGATGCTATACATAATAGCCGG
NC_010612.1	507551		+	A	9	MMAR_0436	TetR/AcrR family transcriptional regulator	0	35.7299	24.3568	16.862	32.3248	10.602	1.00658	0.764874	TGAACCCACCGCAAATTCCCGATGTCGATTTCTGACCAGGGCTTTCGCCGGTCCGGCTATTATGTATAGCATCATACATAT
NC_010612.1	507560	507558	+	A	0	MMAR_0436	TetR/AcrR family transcriptional regulator	0	14.444	5.41262	1.6862	3.23248	12.6408	1.13207	0.72748	CGCAAATTCCCGATGTCGATTTCTGACCAGGGCTTTCGCCGGTCCGGCTATTATGTATAGCATCATACATATGCCGAGTCC
NC_010612.1	512292		-	G	7879	MMAR_0432	dihydroxy-acid dehydratase	36.9594	76.0211	92.4011	141.36	125.097	119.884	0.53233	0.279381	GACTTGTTCGGCCACGTCAATGGCCGCTGGTTGAAGGAATACGACATACCCGCGGACCGGGCGACCGACGGCGCATTTCGC
NC_010612.1	512431	512431	-	G	0	MMAR_0438	peptidase M13	1094.7	1323.53	1479.58	1985.22	2094.32	2297.77	0.61211	0.208362	CGGTATCGGCCGCGGCGTCGTCTGGCATGGCCCGATCGTCGCACTTGAAATGAGGTGAAAAGATGGCGGGGTGACGTATGC
NC_010612.1	512474	512474	+	A	0	MMAR_0439	hypothetical protein	24.6396	20.5257	23.5835	74.7548	58.8311	75.0293	0.33005	0.00440785	TACCCGAGCGAACAGCCGCATACGTCACCCCGCCATCTTTTCACCTCATTTCAAGTGCGACGATCGGGCCATGCCAGACGA
NC_010612.1	512512		-	G	81	MMAR_0438	peptidase M13	3.51994	0	1.93308	23.3257	16.4856	15.4952	0.098769	0.00376709	TGGAGAACATCCCTTCGCCGGACGACTCCCCCTCGGTAGCGGCGGGCGCTGAGTCTGCAGAATCCGGATCGGAGTCTTTGG
NC_010612.1	514358	514358	+	G	3344	MMAR_0443	hemophore	0	6.8419	3.86615	2.24826	7.4347	16.3107	0.412306	0.618417	GCGGCTGTACTTGCGCAGGTTTCCGCTGGTCGGTTGCCAACGTCACCTCGCCTCCTCCAACATGGCTACTGCCACCGCCAG
NC_010612.1	514372		+	G	3330	MMAR_0443	hemophore	36.9594	9.12253	5.79923	3.93446	8.72769	4.48545	3.03328	0.0656828	GCAGGTTTCCGCTGGTCGGTTGCCAACGTCACCTCGCCTCCTCCAACATGGCTACTGCCACCGCCAGACAGCGTTGCCGGA
NC_010612.1	517353		+	G	349	MMAR_0443	hemophore	15.8397	11.4032	13.5315	4.77756	4.20222	5.30099	2.86103	0.015798	GCCAGCATCCATCCGGTGAACACCAACCAGCGGAATCTGCGCAGGTTGCGGCTCAGGCGCATCATGAACTGCTGGATGTCG
NC_010612.1	517392	517393	-	A	45	MMAR_0442	MMPL family transporter	87.9986	160.404	103.226	187.168	158.715	107.651	0.776734	0.990661	TCGGCATCGTTGCAGCTCAGCAACCAATAAACGGACCTACTCCACATTTGTCTGCGGTAGGCTCGCGAGCAACGCGTCGCG
NC_010612.1	518310		+	G	1303	MMAR_0445	AI-2E family transporter	0	0.760211	3.86615	10.3982	8.72769	6.11652	0.183355	0.221433	GCACCCGCGGTCGGGGGGCGGTAGCGGACCTTGCAGGGCCGTTTCGGCCGGGTCCTCGTACAGTTCGCCCGGGATGGGGAT
NC_010612.1	519431	519431	-	G	1	MMAR_0444	lysylphosphatidylglycerol synthetase family protein	10.5598	3.80105	19.3308	19.1102	16.1624	47.7089	0.406214	0.357311	CCCAGAACGAGGCAGACACGGTCAGTGACGTGCGGCGATCGTGGCATCACCTGCGCGGTTACCCTTATTCGATGTCGTTTG
NC_010612.1	519613	519613	+	A	0	MMAR_0445	AI-2E family transporter	1.75997	0	23.1969	36.8153	46.2244	27.7282	0.225409	0.181951	GCGGGCGCCCGCGATCAGCTCGGGGGAATTTGCGGGAGAGCCGGGTCCGGCGCCCGGTTAGGCTTGCCGGATGTCGGCGAG
NC_010612.1	523690	523690	+	G	1896	MMAR_0449	hypothetical protein	299.195	391.508	451.567	243.375	161.301	252.408	1.74084	0.000225221	TACCCAGGCTCAGCCCGAAGACGCCGCCGCCGAGGCATAGTGCCACCGTGACACCGATTACGATGAATCGGTAGCGGTACA
NC_010612.1	523962		-	G	237	MMAR_0446	membrane protein	26.3996	20.5257	18.1709	67.1669	55.5986	58.7186	0.359334	0.0135567	AACCCCTGTTCAGGTGCTCGGATTTCGTGAACACGCCAGTTGGGCGCTAGCGTCGGATACCTTAGAGTTTGTCGACCTGGA
NC_010612.1	523972	523974	-	C	247	MMAR_0446	membrane protein	0	21.2859	21.2638	168.339	149.664	119.476	0.0973797	2.82286e-06	CGCGAGCCGGAACCCCTGTTCAGGTGCTCGGATTTCGTGAACACGCCAGTTGGGCGCTAGCGTCGGATACCTTAGAGTTTG
NC_010612.1	524130	524130	-	A	405	MMAR_0446	membrane protein	5.27991	11.4032	4.25277	22.2016	19.3949	25.2816	0.313635	0.106926	CGGATTCGCGGTCTTCGCCAAGCCGAAGATCGACGAGGACAGCGACGTCGACCGTGACATGCTCGAGCACATCGATCAGCG
NC_010612.1	524568		-	A	0	MMAR_0447	NYN domain-containing protein	0	3.04084	2.31969	8.43099	12.2834	11.4175	0.167064	0.0961164	ATTAACGAGTTGATATGGAAAAAGCAGCGTTAGACGTGGCCGATAGGGAAACCTGAAATTAGATGAGCAAATGAGCCTGAC
NC_010612.1	524578		-	A	10	MMAR_0447	NYN domain-containing protein	170.717	91.9855	92.7877	132.929	118.632	89.3012	1.04503	0.390443	GGGCAGCAGCATTAACGAGTTGATATGGAAAAAGCAGCGTTAGACGTGGCCGATAGGGAAACCTGAAATTAGATGAGCAAA
NC_010612.1	524630		-	G	62	MMAR_0447	NYN domain-containing protein	8.79986	6.8419	13.9182	22.4826	38.1432	36.6991	0.304069	0.0600348	CCGTCTCGGTGGTCCGTCCGACCACCAAGTACGAGATGAAAGCCCATAACGCGGGCAGCAGCATTAACGAGTTGATATGGA
NC_010612.1	525325		+	A	261	MMAR_0449	hypothetical protein	117.918	69.9394	32.8623	111.851	49.7801	151.282	0.706703	0.869038	CAGGTCTGCTGCTGGATGCTCGACAGTGCCGAATGGCGCGAACGAAAGGCGGTCGGGGGAAGATAGCCCCACGCGCTCTTC
NC_010612.1	525424	525424	-	A	0	MMAR_0448	tRNA (guanosine(46)-N7)-methyltransferase TrmB	1.75997	34.2095	28.2229	30.6326	43.9617	54.2332	0.498898	0.528212	AAGACAACTGTTGGGTATCAATCTGGACCAGGAGCGGCTACGGCCGGGCTTCATGCGCCACGATGGACCAATGCATGTCCA
NC_010612.1	525660		-	G	236	MMAR_0448	tRNA (guanosine(46)-N7)-methyltransferase TrmB	8.79986	4.56126	1.93308	17.424	17.7786	30.9904	0.231562	0.0354954	GTCGTCCCCGCACGGCCACCCGTAAAGGTCGCGCGGCCCGCTCCGCGATCGACCGAATACGCTGGTCAGCGGTGCTGGCGG
NC_010612.1	527714		+	G	755	MMAR_0451	phosphoenolpyruvate carboxykinase	40.4793	66.1383	59.5388	103.982	141.582	111.321	0.466337	0.0837478	TGCCGGCCGTTGCGATGCCCGCCCCGCCGTTGGCGTCGCGGCGGCTGGAAACGCGGTTGATGATGGTCTTGGGTGTCGGTT
NC_010612.1	528290	528290	-	A	2866	MMAR_0448	tRNA (guanosine(46)-N7)-methyltransferase TrmB	0	14.444	20.8772	24.1688	24.2436	15.903	0.549879	0.720728	CGGTAGTGCTTTCATACAGGTTATCGCGCATCACTTGTGGGGGAAGCCGTGGGCGGGTATAAGCCTCCTCACAAGACCGAT
NC_010612.1	528349	528347	+	A	120	MMAR_0451	phosphoenolpyruvate carboxykinase	191.837	90.4651	157.352	239.159	192.332	229.981	0.665759	0.633215	AATCGGTCTTGTGAGGAGGCTTATACCCGCCCACGGCTTCCCCCACAAGTGATGCGCGATAACCTGTATGAAAGCACTACC
NC_010612.1	528405		+	C	64	MMAR_0451	phosphoenolpyruvate carboxykinase	0	0	2.31969	13.4896	6.7882	5.70875	0.0893205	0.105481	CGATAACCTGTATGAAAGCACTACCGGGTCGAAAGTCGTGCCGGCAAAAGCTTGAGCAGACCTATCGCATCCCAAGAAGTC
NC_010612.1	528418		-	A	2994	MMAR_0448	tRNA (guanosine(46)-N7)-methyltransferase TrmB	5.27991	0.760211	5.41262	10.3982	14.8694	11.0097	0.316105	0.245155	GGGATGGTCGCTGAGGTCATCGAACTCTCCTGGATTCTGTTACTTCGGTTCTTTGGTTTACTTACTTGCCATCGACTTCTT
NC_010612.1	530343		-	A	4919	MMAR_0448	tRNA (guanosine(46)-N7)-methyltransferase TrmB	22.8796	64.6179	40.208	10.3982	16.1624	19.1651	2.79619	0.00160405	CCAGCCGGTTGGCCCGCGCTTCCAGTTCGTCGAAACTGACTACCGTCCCCGACGGATGCAGAATGACTGCAGGCTTATCCG
NC_010612.1	531459		+	G	375	MMAR_0453	enoyl-CoA hydratase/isomerase family protein	19.3597	4.56126	1.15985	22.4826	14.8694	24.4661	0.406683	0.359308	ATTCCTTCGAGTACCTCAACGATCCGTCGAAAACCGCCGCCTCCCGCGACAAGCATGGTTGGGTGACGGTGGGCGACGTCG
NC_010612.1	534577	534574	+	G	0	MMAR_0456	acyl dehydratase	1.75997	12.1634	15.8512	75.5979	117.016	108.466	0.0989978	6.74786e-07	CCGTTGGTTGTCCACCGTTATTGCCCTCCGTATTGACCCTCGGTTCGACAGCCTGCCAGCATGTGGCGTTGTGCATACCGG
NC_010612.1	535653	535653	+	G	0	MMAR_RS02260	acyl-CoA transferase	0	21.2859	9.27877	28.9464	26.1831	24.8739	0.382611	0.347233	AGCTGAACTCCCGGGCTTGTTTACCGGCGATTCCGGTGGCACCGGCCTGGACTGCGAGCAACATGGTGGTGTGAGTGCGGT
NC_010612.1	538328		+	A	112	MMAR_0460	SAM-dependent methyltransferase	15.8397	36.4901	5.79923	31.7567	29.0923	19.1651	0.727938	0.927944	TTGCGCCCAAATTTGCCTACTTACTGAACCATTCCGCCCCTTGTCTACGTAGCTCTTGCAGGCTTGGTGTAGTCGATAAAA
NC_010612.1	538450		+	A	688	MMAR_0461	membrane protein	21.1197	72.22	70.364	283.281	329.066	250.37	0.190019	7.91449e-06	TCAGCGTGTTACCCGGGCGTGGACGTCCGGCCTGGTCGGGCTCGATGCAAGGGGCGTGAAATGCTGGGGCATCTGTACGAG
NC_010612.1	541118	541118	+	A	0	MMAR_0463	alpha/beta hydrolase	36.9594	2.28063	16.6245	18.5482	10.9904	19.9806	1.12986	0.662742	TCATTTGCCGTCGGACCCAACCCGGACGCGAGCCGGTGCGGTTGCGGCCAACAGGAGTACGCTCCCCCACATGGCTGCCAC
NC_010612.1	544663	544663	+	A	37	MMAR_0466	long-chain-fatty-acid--CoA ligase	232.316	348.937	705.96	114.38	113.137	157.806	3.34395	1.23649e-06	GGTACCTGACCGGCGCCGACCACGGCTTCTCCCCGGGAAGCCGGGCCCGCCGATGGGTTACACTGAGGCCAAGTTCTGTAA
NC_010612.1	544684		+	T	16	MMAR_0466	long-chain-fatty-acid--CoA ligase	28.1595	34.2095	40.9812	4.49653	6.14171	8.9709	5.28079	7.96715e-07	ACGGCTTCTCCCCGGGAAGCCGGGCCCGCCGATGGGTTACACTGAGGCCAAGTTCTGTAAAGGGAGGGCTTCCTGAAGGGT
NC_010612.1	544698		+	G	2	MMAR_0466	long-chain-fatty-acid--CoA ligase	0	5.32147	16.2378	1.6862	0	2.03884	5.80659	0.102627	GGAAGCCGGGCCCGCCGATGGGTTACACTGAGGCCAAGTTCTGTAAAGGGAGGGCTTCCTGAAGGGTCCCGGATGAGCGTT
NC_010612.1	546113	546113	+	G	71	MMAR_0467	hypothetical protein	0	0	3.47954	11.2413	17.1321	11.4175	0.0874458	0.0491643	AGAACTACGTGAATTCGTGCGAAGAAGTTTGCGGGGGTCGCGCACCCCGGACCGGGTAGTGTTTCGTCACGAGCTGCCCAC
NC_010612.1	547639		-	A	13163	MMAR_0455	acyl-CoA dehydrogenase	3.51994	5.32147	10.052	19.1102	11.3137	17.9418	0.390933	0.341543	CGTGATACAGCGGAAGCCAGCTCAGCGCACGGTCTTCCGCGGTAAGGCCGAAGCCGTATTGTATTTGGGCACAGTTGAACA
NC_010612.1	549063		-	G	14587	MMAR_0455	acyl-CoA dehydrogenase	1.75997	4.56126	9.66538	18.8292	18.1019	15.903	0.30299	0.193366	GAGCAGGGTTGGCTCGATGTCGATTTCCAGTAGCTTTTCCAGTTCGCCGGCCAGACGTACGGTATGAACCGAACTGAACCC
NC_010612.1	549654	549654	-	A	15178	MMAR_0455	acyl-CoA dehydrogenase	0	6.08168	5.026	13.2086	12.2834	13.0486	0.288505	0.246915	CAGGTGACCAAGGCTGTCACGGGCCTCATCCCAGATGCGCACAACCGGCCAGTCCTCGTAAACTCGGCGCAGGTCCACGGG
NC_010612.1	550117		-	G	15641	MMAR_0455	acyl-CoA dehydrogenase	0	3.04084	8.50554	4.77756	7.75794	17.9418	0.378752	0.552873	GCAGCTCGATGGCGAGCACCTGCGGCAACGCCTCGCTGACCTCGGCGACTTCCATGGCACTGTCGTCAATGAAGATAAATG
NC_010612.1	551690		-	G	17214	MMAR_0455	acyl-CoA dehydrogenase	21.1197	22.0461	23.1969	15.7378	10.0207	31.3981	1.16258	0.433553	TCGCTGGACACTGCCAATCGCAGGATCGTCTCCGTGGACTCCACATTGGTGGCCTTGAGATGCTGGTAGGGATAGACGAAG
NC_010612.1	552013		+	A	2563	MMAR_0471	enoyl-CoA hydratase	0	4.56126	3.09292	3.3724	11.6369	5.30099	0.377455	0.559356	TACCCGGTGCCATCTACCGGCCGGGCATGGTGTCTGGACTATCCGACGGTACCTACCATAAGCTCGACGAATTCCTGCCCC
NC_010612.1	554390		-	A	131	MMAR_0470	TetR/AcrR family transcriptional regulator	478.712	580.041	691.655	692.184	731.833	1079.36	0.700146	0.723122	TTTACATAATCATGGGCCGGCGGCCCCGGCGCATGGGATAACGCAGATGCCGGGAGATACCATGTGGATCATCGAGCTCAA
NC_010612.1	554455	554455	-	A	196	MMAR_0470	TetR/AcrR family transcriptional regulator	12.3198	9.12253	15.078	25.0119	9.69743	26.5049	0.597427	0.696711	AATTGTCGGGACATTACGAGTTGGTTGCAGGGGTTGCCCTATCTCCATCCACGCTTATATGCTGCTTTACATAATCATGGG
NC_010612.1	554576	554576	+	A	0	MMAR_0471	enoyl-CoA hydratase	35.1994	38.0105	25.9032	215.271	174.231	249.962	0.155257	3.82597e-11	CTCGTAATGTCCCGACAATTGGACGGTATGAACTATTGCATATGGCATATTTCTGCGGTTCACTGTGCAGATGACTACGAC
NC_010612.1	556916	556916	-	A	0	MMAR_0472	aldehyde dehydrogenase	63.359	47.8933	52.9663	87.1202	81.4584	52.6021	0.743855	0.895565	TGGTCCTGGTGCTGTCGCCCCGGTAATGGAACGTGTTCTTGTTTTGCTTTCGCTTGGGTAGGGTGGCGCCATGGGCGAGAA
NC_010612.1	557539		-	G	623	MMAR_0472	aldehyde dehydrogenase	77.4387	0	0	0	0	0.407768	187.027	0.0870723	CACCGCGACGTTGGTGAGCGACTTGTGGCTGGCCGCCCGCGGTGAATCGGTGGCCGGCCGCACGCTGCTCGACGTCGGCGG
NC_010612.1	557783	557782	+	G	1	MMAR_0474	glycosyltransferase family 1 protein	3160.91	3484.05	3307.11	4979.62	5629.04	6410.52	0.585678	0.108816	TGTCGGTGACGGCCATCGGCACACCCTACGGCTGGCGTTGGGGACGCCCGCGCGGGCTAGGCTAGCCACTGATGTCTGATC
NC_010612.1	561496	561496	+	G	728	MMAR_0477	acyltransferase	0	8.36232	3.47954	7.58789	19.7181	15.903	0.274479	0.239252	AGCCGATGTTCTGGGTGAACCGGTAGGTGGTCAGGCCGTTGACGTCCTCTTCGCTGTCATAGTTGGCGTCGAACGGCTTCT
NC_010612.1	561544		+	G	680	MMAR_0477	acyltransferase	10.5598	8.36232	4.63938	9.55512	10.6672	7.33983	0.856909	0.954916	CTTCGCTGTCATAGTTGGCGTCGAACGGCTTCTGCGCGATCGGATCGAAGTAGGGGTAGGACTTCTTCTCGGTGTGGAACG
NC_010612.1	561999		-	C	1243	MMAR_0475	hypothetical protein	22.8796	12.9236	21.2638	105.106	128.329	72.175	0.187051	1.3973e-05	TCCAGAAGGAGGTCACAGCAACGTGAACCGAGCAGTCATGTTGCGGATCGCCGCATTGGGAACGATCGGACTCGGGTCCGC
NC_010612.1	562119		-	G	87	MMAR_0476	DUF3068 domain-containing protein	0	0	1.54646	6.46376	25.5366	8.9709	0.0377605	0.0127065	TACACCGGCAAAGTTGGGGCAGGTTCGCACACCGGGACCATACGTTCTGCTGTTAGGGTCAAACGGGTTTGACTGCCTGCT
NC_010612.1	562124	562125	-	G	92	MMAR_0476	DUF3068 domain-containing protein	190.077	255.431	260.579	983.053	1885.5	842.857	0.190578	1.37478e-07	TCGGGTACACCGGCAAAGTTGGGGCAGGTTCGCACACCGGGACCATACGTTCTGCTGTTAGGGTCAAACGGGTTTGACTGC
NC_010612.1	562139		+	A	85	MMAR_0477	acyltransferase	36.9594	13.6838	20.104	0	0	3.26215	21.7289	9.02953e-05	ACCAAAGACTCGTTGGCCGCGACCTGTTCCCACCCGAATAAGCAGGCAGTCAAACCCGTTTGACCCTAACAGCAGAACGTA
NC_010612.1	565494	565494	-	C	62	MMAR_0478	PE family protein	163.677	126.195	46.7805	131.242	120.895	182.68	0.775823	0.994431	CCCGACTACCAGCGCGTCAACGTTGGATGAACTGCCCATCGCGCCCACCAGATCGCGATACGCTGTATTCCTGACTGATTC
NC_010612.1	566096		+	G	3211	MMAR_RS28020	hypothetical protein	5.27991	0	5.41262	21.6395	14.8694	13.4563	0.214418	0.101956	TCGGCTGGTGAGGTCGTTTCGTTGGTGGCATACCGTGTCGCACCGCTCTCGACGGCAACGATTGTCTCTTGGGTGTGGGTT
NC_010612.1	566564		+	G	2743	MMAR_RS28020	hypothetical protein	102.078	28.1278	19.7174	25.293	30.3853	26.5049	1.82798	0.11156	CGCTGGACCGCCGAGCCGCCCACTGTTGCAAGCTCACCCGCCTTGCACAGTCTCGTTTATAAAGAAACGTGACGACTGGGT
NC_010612.1	566840		-	G	552	MMAR_0480	hypothetical protein	0	5.32147	5.41262	7.02582	3.23248	19.1651	0.364807	0.526055	GGATGGAGGAATCCGTGAACAACATTCTCGATGTCGTTCCATCCGAGCACCGCGTTCTTATCATGGATGAGCTGACACGCC
NC_010612.1	566863		+	G	2444	MMAR_RS28020	hypothetical protein	7.03989	8.36232	9.27877	10.3982	10.0207	16.3107	0.672763	0.870106	TGCACGGTGCGAAGCTCCGCAAGGAGATCGGGGTTACGGCGTGTCAGCTCATCCATGATAAGAACGCGGTGCTCGGATGGA
NC_010612.1	567010		+	A	2297	MMAR_RS28020	hypothetical protein	45.7593	18.2451	24.3568	24.7309	20.3646	38.738	1.05589	0.568521	CTTGCCCGTTTTCGTTCAGACTAACCGTCGCGTCCTTGCCGATATATCGCCAGGTGCCACCATATTGATCAGGCATGAACT
NC_010612.1	567053		-	A	145	MMAR_0481	hypothetical protein	36.9594	28.1278	32.4757	19.6723	20.6879	17.534	1.68811	0.0297849	GGGCTGACAGAACATGGAGCACAACGTGTCGAAGGGCGAGACGGCCACGGGGTCAACGACAATGCAATGCAAGACGCCGTC
NC_010612.1	568310		-	G	0	MMAR_RS02375	hypothetical protein	140.798	150.522	158.899	259.674	352.34	265.049	0.51418	0.067027	GTCGGGCGTTCGCCCAAGCCCCTGGGATGGTGGCTGGCCGCCGTTGTTGTGTTTGCCTACACTTCGGTTCGTGGGGTCTTC
NC_010612.1	569683		-	A	442	MMAR_0484	hypothetical protein	1.75997	14.444	2.70631	18.8292	9.69743	9.37867	0.499983	0.648008	CGACTGCGCAAAGAGGGGCTGTTGCCCGAACTCGTCCCAAAGGGGCATTTGTTCGGGCGATCGTGGAATCACGAGGACTCA
NC_010612.1	569849		-	A	608	MMAR_0484	hypothetical protein	33.4395	28.888	57.6057	97.2374	58.1846	93.7867	0.481862	0.215709	AAACGGACCCCCAACAGGAAGCCTGGCGTTCAATCAAATTAGAACCCGCGACGGGAACTACTTTGAAGTCATGGAGTTCAC
NC_010612.1	569932		+	G	32	MMAR_RS02390	DNA polymerase III subunit epsilon	0	11.4032	9.66538	127.87	110.227	68.0973	0.0689084	6.07448e-08	GTTCCCGTCGCGGGTTCTAATTTGATTGAACGCCAGGCTTCCTGTTGGGGGTCCGTTTACTCTTCGGCAGGATGGGAGCCG
NC_010612.1	569942		+	G	22	MMAR_RS02390	DNA polymerase III subunit epsilon	43.9993	15.2042	12.7583	35.6912	42.0222	36.6991	0.63028	0.634873	CGGGTTCTAATTTGATTGAACGCCAGGCTTCCTGTTGGGGGTCCGTTTACTCTTCGGCAGGATGGGAGCCGCCGAATCGAG
NC_010612.1	572814	572814	-	G	69	MMAR_5555	hypothetical protein	35.1994	36.4901	44.8474	304.078	181.988	410.623	0.130132	1.26487e-10	TAGGCCAGCAAATTCACCGAAGTCCGGCGAAGCGCCGGATCGGCAACCCGGAATGCGATATGCTCGCCGCGCGGCCGAATA
NC_010612.1	573582		+	G	657	MMAR_0488	acyl-CoA dehydrogenase	1.75997	0	6.57246	4.77756	5.49521	8.9709	0.433095	0.684239	TCCCGGACGAACATGTCGGTCATGATCTCCGGGCCGTCGAGCATCCCACCGGGGCCTTGATAGTGGAAACGATATGGGACG
NC_010612.1	574038	574039	+	G	201	MMAR_0488	acyl-CoA dehydrogenase	7.03989	3.80105	1.15985	12.3655	8.72769	22.0195	0.279006	0.143255	CGGCCAAATCCTTCGCGCCGCGCGGCCGCACCGGGGGCCGGGAATGGCTCACCGCTATTACGGTGTAGCGGATGTGGCGGC
NC_010612.1	574204	574202	+	G	35	MMAR_0488	acyl-CoA dehydrogenase	0	0	3.86615	7.30686	3.23248	10.1942	0.186456	0.342511	CCTGGCGTTATCGACGGTTTGTGCCTACCGGCGCGGTCGCGGTGAGGCGCGTGGCGTACCGTCTAAGCTCGTCCTTTTCGA
NC_010612.1	578229		-	C	16	MMAR_0490	NADP-dependent succinic semialdehyde dehydrogenase	0	9.88274	6.57246	16.5809	26.8296	26.0972	0.237005	0.090665	CATCTGGCACCTCTCTGCAAGCGCCGTAGTGGCAGGCTGGATACTGGCCCGATTCATGTAATCAACCCAGCGATAAGGAAG
NC_010612.1	578248	578249	-	A	35	MMAR_0490	NADP-dependent succinic semialdehyde dehydrogenase	5.27991	14.444	27.8363	116.348	88.5699	161.476	0.129924	1.14938e-05	GTTGGCCCGGCCGCGCCCGCATCTGGCACCTCTCTGCAAGCGCCGTAGTGGCAGGCTGGATACTGGCCCGATTCATGTAAT
NC_010612.1	579520		+	G	504	MMAR_0492	PE family protein	0	3.04084	4.25277	2.5293	15.8391	6.11652	0.298059	0.434907	CGTGCTGCCGGCGCTGCAGATCGTGTTCGATCCGTTGTTGGTCGTCGCCGCGGTGATCGAATGGATTCTCGGTGGCGGTGC
NC_010612.1	579997	579996	+	G	27	MMAR_0492	PE family protein	26.3996	8.36232	9.66538	56.7687	53.6591	25.2816	0.328115	0.0687995	CTGCGTCGGCCGGAGTACCTGTCAGCGCAATCCCCGGATGGGGCACCGGAGTTGTGCTTGAATCTGGGTCGACGGCTGGCC
NC_010612.1	582923	582923	+	A	2146	MMAR_0495	hypothetical protein	5.27991	34.2095	44.0742	43.8411	31.355	54.2332	0.646246	0.82142	GTAGGGCGCCCACTGCCGGGGCAGCCGCCCCACCCGGCCGGGCTTGCCTTTGAATTCGTACTCTTGCCATACCGTCTGCGC
NC_010612.1	584092		-	G	88	MMAR_0493	membrane protein	14.0798	0	2.70631	1.6862	5.17196	11.0097	0.940581	0.928646	GTGTGATGTGCTCGGCGCGCGGGGAGAGTGGTAGCGCGAAACCGCCTGGAGCAACAGACATGATTGATCTGTTGGACCGAC
NC_010612.1	584917	584918	-	A	0	MMAR_0494	glycerophosphoryl diester phosphodiesterase	29.9195	13.6838	28.2229	24.7309	24.2436	17.9418	1.07531	0.516525	TGAGTCTGGCAACACCGCGGCCGCCGATCATGCCGTTGGCTGCCGCCGCCGCATGGGAGATACTTAGCCGATGGGCGGAGA
NC_010612.1	585036	585036	+	A	33	MMAR_0495	hypothetical protein	73.9188	28.888	78.8695	137.425	164.856	135.379	0.415732	0.0702475	GGCCGCGGTGTTGCCAGACTCATCTCGGGGCCAGCGCATGTGGGGTGCGACCCCTTTGCTAGGTTTCATCATCCGCGTCGT
NC_010612.1	585059		+	G	10	MMAR_0495	hypothetical protein	17.5997	5.32147	11.9851	5.05859	6.14171	4.48545	2.23025	0.1127	CTCGGGGCCAGCGCATGTGGGGTGCGACCCCTTTGCTAGGTTTCATCATCCGCGTCGTTTGATCGTTGATGGAGGGGAACG
NC_010612.1	589635		+	G	853	MMAR_0499	beta-glucosidase	1.75997	7.60211	9.66538	8.71202	4.84872	6.52429	0.949425	0.766094	GGGTAATCCACCCGGGTAGCTGCAGCAGGTGTCCGACCAGGAAGAACGTGCCGTGCGGAAACATGTAGCCGTAGGCCTGGT
NC_010612.1	589902	589902	+	A	586	MMAR_0499	beta-glucosidase	14.0798	1.52042	5.026	5.62066	5.81846	5.30099	1.23506	0.680046	GCGGGCGAGCTGCCGTTTGTGCAGCTCCGGCCTCGGGGGCCTGCGCCGCCGGACTAGCTACGGTTGCCGTACTCGACCCGG
NC_010612.1	590100	590101	-	A	42	MMAR_0497	DUF2613 domain-containing protein	63.359	62.3373	76.1632	117.472	134.471	109.282	0.559713	0.219068	TGAACAGTCAACAACGCCCGGCCGATCGCTCCCGGCAGCCATGAGCGCTTGTTCTGCTAGGTTGACGGCTAGGTTTTTCTA
NC_010612.1	590421	590422	-	G	37	MMAR_0498	DUF2613 domain-containing protein	0	1.52042	0	12.3655	10.9904	10.602	0.0448685	0.00917916	CCATCCGGACATGCTGTCACGCTGTGTTTCATCGCGGGCCCGGGGGGCAACCCCTGTTACGTTGTCGACCGACCCCGTACC
NC_010612.1	590431		-	G	47	MMAR_0498	DUF2613 domain-containing protein	49.2792	57.0158	54.1262	0.281033	0	0	586.181	7.98575e-12	CGCGGAAAAGCCATCCGGACATGCTGTCACGCTGTGTTTCATCGCGGGCCCGGGGGGCAACCCCTGTTACGTTGTCGACCG
NC_010612.1	590488	590488	+	A	0	MMAR_0499	beta-glucosidase	0	0	4.63938	64.6376	34.9107	20.7962	0.0385618	0.00028482	GGTCGGTCGACAACGTAACAGGGGTTGCCCCCCGGGCCCGCGATGAAACACAGCGTGACAGCATGTCCGGATGGCTTTTCC
NC_010612.1	591720	591720	+	A	48	MMAR_0500	TetR/AcrR family transcriptional regulator	17.5997	19.0053	34.7954	53.6773	58.1846	50.1555	0.441311	0.160461	TGAAGAACGTCAGCGCCAGCTGTGGGCACTAGCGGGTGTGCGGCGAGGCGGTATTGCCTACTCTAGGGTCAGATAGACCGG
NC_010612.1	591910		-	A	1526	MMAR_0498	DUF2613 domain-containing protein	0	32.6891	16.2378	15.4568	21.0111	23.2428	0.820395	0.926678	GAACCGGCTCATCTCACGGTTCAGACAGGCGCCGAACAAATCTTCCTTCGAGCCGTAGTACAGGTAGAGCATCGGCTTGGA
NC_010612.1	596118		-	G	46	MMAR_0503	3-oxoacyl-ACP reductase	0	4.56126	6.57246	15.1758	12.9299	13.0486	0.270752	0.221106	TGGGTTTTGGGGGATCGGCAGTCGGGGGCCATACTACCCACTGTTCTTACTCTGAAGTAAGTTCGTCCTCGATACGGTGGC
NC_010612.1	596146	596146	-	G	74	MMAR_0503	3-oxoacyl-ACP reductase	0	0	2.70631	21.3585	21.9808	41.5924	0.0318616	0.000259285	CTCGGTATGTACGTATGTACTTGAGCTTTGGGTTTTGGGGGATCGGCAGTCGGGGGCCATACTACCCACTGTTCTTACTCT
NC_010612.1	596166	596166	+	G	76	MMAR_0504	acetyl-CoA C-acyltransferase	15.8397	44.0922	27.0631	49.1808	41.699	67.2817	0.550871	0.470967	TGCGATGTAGGAGCCACCGTATCGAGGACGAACTTACTTCAGAGTAAGAACAGTGGGTAGTATGGCCCCCGACTGCCGATC
NC_010612.1	596198		-	A	126	MMAR_0503	3-oxoacyl-ACP reductase	70.3989	38.0105	28.2229	6.74479	16.4856	4.07768	5.01569	0.000186566	GGCATTCTTCTCAGCAGCAGGGGCCACTTTTCTCTCCGTAGGTACTTGAGCTCTCGGTATGTACGTATGTACTTGAGCTTT
NC_010612.1	597747		+	A	2495	MMAR_0506	flavin reductase family protein	91.5185	75.2608	22.0371	0.562066	0.969743	1.63107	59.7653	6.46018e-15	GACCCCGACCGCAACGCGGGGCAATCCGTTAGATCGACCGCCGGTCATCGGTATTGACGGGCGTACGAAAAGGGCCGCCGC
NC_010612.1	599570		-	A	3498	MMAR_0503	3-oxoacyl-ACP reductase	36.9594	2.28063	18.5575	12.9275	16.1624	18.3496	1.2207	0.577883	GTTGACAAGGCTTTGGGCGAAGGTCAGTTCAGCGATCTGGACACCGACACCGCCCGCGAAATGCTGACCGAGATCAGCCGG
NC_010612.1	599652		-	G	3	MMAR_0505	butyryl-CoA dehydrogenase	14.0798	29.6482	25.9032	28.1033	38.1432	20.3884	0.805102	0.921404	TTCTTCAACGAGGAGGACCGTAGTGAGCCACTACAAGAGCAACGTCCGTGACCAGGTATTCAACCTCTTCGAGGTGCTGGG
NC_010612.1	599671		+	G	571	MMAR_0506	flavin reductase family protein	95.0385	30.4084	26.6765	45.2463	16.8089	27.3205	1.70591	0.134024	CCAGATCGCTGAACTGACCTTCGCCCAAAGCCTTGTCAACGCCCAGCACCTCGAAGAGGTTGAATACCTGGTCACGGACGT
NC_010612.1	599712		-	A	12	MMAR_0505	butyryl-CoA dehydrogenase	80.9587	52.4545	108.639	138.549	135.764	116.622	0.620093	0.506517	ATATTTTATCGGTGTTACTGGTGGGTAACTTAGAACCTAGTACCCAACCATCATGTGGCATTCTTCAACGAGGAGGACCGT
NC_010612.1	599744		-	A	44	MMAR_0505	butyryl-CoA dehydrogenase	10.5598	29.6482	5.026	10.1172	18.4251	17.9418	0.975066	0.766508	CACATCAACTTGCGAACAAGTATCAAACCGATATATTTTATCGGTGTTACTGGTGGGTAACTTAGAACCTAGTACCCAACC
NC_010612.1	599769	599769	-	G	69	MMAR_0505	butyryl-CoA dehydrogenase	219.996	231.104	318.958	251.525	256.335	372.7	0.875659	0.649833	GTTGGTTTGGTCGTGCAATGTAGCTCACATCAACTTGCGAACAAGTATCAAACCGATATATTTTATCGGTGTTACTGGTGG
NC_010612.1	600205	600204	+	A	37	MMAR_0506	flavin reductase family protein	131.998	161.925	311.612	312.79	330.036	396.758	0.583137	0.386968	GACAGCCCGATTGCCGGTCATCCCGATCTGGCCACTGCCCGCGGGTATCCGGCGAGTAGGGTCGGTGACCAGAAATTGTCC
NC_010612.1	600261		-	A	561	MMAR_0505	butyryl-CoA dehydrogenase	149.598	152.042	84.2822	14.6137	14.5461	11.8253	9.43378	7.13862e-19	GATCTCCGCGGCGATCGCCACCACACCGGATGGAAAGTGGCCAAACGCTTCGCGCAGCGACGATGGTGTCAGGTTGCTCTG
NC_010612.1	603499		-	G	86	MMAR_0510	succinate dehydrogenase/fumarate reductase iron-sulfur subunit	54.5591	20.5257	6.95908	3.65343	9.69743	12.233	3.2123	0.0337488	GGCCGCCCAGGAAGCCACCGACGGTTCCCACATCACCATCACCCGCCAGCCGCAGGTACCGATGCGGCCGGACCTGCTGGA
NC_010612.1	604534		-	G	1121	MMAR_0510	succinate dehydrogenase/fumarate reductase iron-sulfur subunit	3.51994	28.888	19.7174	26.6981	23.5971	31.8059	0.635749	0.813845	CATGGAGTTCGTTCAGTTCCACCCGACCGGCATGGTGTGGCCGCCCAGTGTGAAGGGGATCCTGGTCACCGAAGGTGTTCG
NC_010612.1	606229		+	G	471	MMAR_0514	isocitrate lyase/phosphoenolpyruvate mutase family protein	0	6.8419	6.18585	42.436	49.4569	12.6408	0.124816	0.00801107	GCTGGGTGAGAAAACGCCAGTATCAGGACGGTTCGCCGTGGGTGCGCTCATCTAGTGTGATCCTCTTCGAGTGGTATCTCG
NC_010612.1	606260		+	G	440	MMAR_0514	isocitrate lyase/phosphoenolpyruvate mutase family protein	35.1994	15.9644	17.3977	8.99306	12.6067	10.1942	2.16093	0.037386	TTCGCCGTGGGTGCGCTCATCTAGTGTGATCCTCTTCGAGTGGTATCTCGTCGAAGGGTACACAGATAGAGGACCCTGATT
NC_010612.1	606575		-	A	366	MMAR_0512	hypothetical protein	3.51994	12.1634	23.5835	21.9206	17.7786	26.9127	0.589933	0.758846	GTGGATAGTATCGGTGGGCGTACTGTGATCCGTAACACCATCAGCCCGTAGGGAGCATGCGTTGTCCCCCACAAACGAACT
NC_010612.1	606596		-	A	12	MMAR_0513	hypothetical protein	0	45.6126	10.8252	63.2324	38.4665	78.2915	0.314071	0.224379	GACTGCCGTCTGGCAGAGACTGTGGATAGTATCGGTGGGCGTACTGTGATCCGTAACACCATCAGCCCGTAGGGAGCATGC
NC_010612.1	606628	606628	-	G	44	MMAR_0513	hypothetical protein	313.275	413.555	330.943	890.032	661.042	886.488	0.434658	0.00314454	GCGACCTTGGTTTCCTGCCCGCGCTATGTCTTGACTGCCGTCTGGCAGAGACTGTGGATAGTATCGGTGGGCGTACTGTGA
NC_010612.1	606639		-	A	55	MMAR_0513	hypothetical protein	36.9594	9.88274	15.8512	7.86892	14.8694	27.7282	1.24457	0.494734	CGGATGGCATGGCGACCTTGGTTTCCTGCCCGCGCTATGTCTTGACTGCCGTCTGGCAGAGACTGTGGATAGTATCGGTGG
NC_010612.1	610799		-	G	2796	MMAR_0515	Hsp20/alpha crystallin family protein	26.3996	31.9288	28.2229	13.4896	1.93949	17.1263	2.66247	0.0339465	CGTATGCACAGGCAGTGGTCCATACCTGAATGTCGTTGAGAAGTGTCACACTACCTCCTAGAATCTTCGCGACTTCATGAT
NC_010612.1	610810		-	A	2807	MMAR_0515	Hsp20/alpha crystallin family protein	3.51994	0	13.1449	5.33963	6.7882	8.56313	0.806187	0.952428	GATCAGATGGTCGTATGCACAGGCAGTGGTCCATACCTGAATGTCGTTGAGAAGTGTCACACTACCTCCTAGAATCTTCGC
NC_010612.1	611683	611683	+	G	7245	MMAR_0526	NarK family nitrate/nitrite MFS transporter	35.1994	20.5257	22.8103	3.93446	5.49521	4.48545	5.65025	7.40094e-06	CCCACGTGGTGATCAGCATGTACAGAGTCCGGCGGCCGACCTGGTTGACACTGCCGGCGACAATCTTGTCGATGAACTCCG
NC_010612.1	611769	611769	-	A	0	MMAR_0518	hypothetical protein	26.3996	44.8524	34.7954	48.0566	32.3248	33.437	0.933459	0.629442	GCATTGTTGGTTGAGAACGCCGACGTGGACAATGCTTGATCTTTGACCATATCCGGGTGATCCTGACACCATGGCCAATAA
NC_010612.1	613729	613729	-	A	0	MMAR_0520	uroporphyrinogen-III synthase	0	0	8.11892	5.33963	8.72769	7.74759	0.372585	0.645851	GCAGGGGTGGGCAATGCGGCAGCAATTGCTTGGTAACGCATCCGAAACCTCACACGCTTAGACACGACATATGGCCCAGCA
NC_010612.1	615713		-	G	502	MMAR_0521	NarK/NasA family nitrate transporter	0	22.8063	4.63938	3.3724	7.11145	1.63107	2.26663	0.306159	CCTTATCTACCGCGGTAGCGCCCTGCGTTGTGGCTATGTCGAAGGTGTTGCGGTGCGAGAGGATTGGCGTGGCCAAGGACT
NC_010612.1	617569	617569	-	A	0	MMAR_0524	allophanate hydrolase	58.0791	22.8063	92.0145	89.3685	103.116	67.2817	0.666533	0.770206	CCGCTAAGGCCCTTCTGGCAGTGCTCGAAAATTTCTCGCCCACCGCCGAATCCGGGGCTAACGTCGAAGAATGAGTGTGAC
NC_010612.1	618303		+	G	625	MMAR_0526	NarK family nitrate/nitrite MFS transporter	5.27991	1.52042	0.386615	1.40516	7.75794	8.9709	0.397259	0.499958	TGGGGGCGATCGCAGACAGCTTCTGATAGGTCTCGGCGTCGACTCCGGCGTTGATGGCCACAATGAGATCGGGTTTGAGGT
NC_010612.1	618675	618675	-	G	1	MMAR_0525	ABC transporter substrate-binding protein	3.51994	3.80105	13.5315	26.1361	26.1831	19.9806	0.28869	0.133258	GTGCCCCGGCCAAGCGTGCACCAGCCGGTGCTGTGGCGGGGTGACGGTCCGGCACGCGATAATCTCACGCGATGCAACAGG
NC_010612.1	621656	621656	+	A	0	MMAR_0528	acyl-CoA synthetase	0	20.5257	33.6355	185.763	110.227	155.36	0.120098	0.000239235	CATGGGAATCAATCGTAATTCCGATGCACTCTATGGTCGCGGTGCGACCGGCGTCACATATGGTGAACTTATGCCTAACCT
NC_010612.1	621692		+	A	8705	MMAR_0534	VOC family protein	0	7.60211	3.09292	14.3327	2.26273	4.48545	0.50843	0.76832	TCGCGGTGCGACCGGCGTCACATATGGTGAACTTATGCCTAACCTCAGTGACCTGCCCGGGGTCGCAAAAATTCAGCAATA
NC_010612.1	622627	622627	+	G	7770	MMAR_0534	VOC family protein	1.75997	0	4.25277	9.27409	8.08119	4.89322	0.270505	0.370868	AGGTGACCGCCATGGTCGTGGTGCCGGTGATGCTGTCGCGTCTTCTCGACGCGGTCGAGAAGATAGACAAGAAGCCAGACC
NC_010612.1	625126	625126	-	G	1	MMAR_0529	wax ester/triacylglycerol synthase family O-acyltransferase	12.3198	4.56126	14.6914	10.9603	16.4856	8.56313	0.878296	0.878388	GCTGTGGGATCCGCCGACAGTTTCATCGAGGCCGGTTGCTCGCCATGGGCCCCCGCTGTCTAATGACTTCGATGGAATTGA
NC_010612.1	629448		+	G	949	MMAR_0534	VOC family protein	0	1.52042	1.93308	6.46376	2.90923	14.2719	0.146171	0.167337	CGACCTCGCGCAGCCAGCGCACCCCGACCCCGATGTCGACCAGCGCGTGGTCCAGCGCAAAGTTGCTTTCGAAGCCGCGAA
NC_010612.1	630333		-	A	27	MMAR_0533	TetR/AcrR family transcriptional regulator	43.9993	26.6074	52.1931	1.96723	5.49521	3.66991	11.0359	1.48767e-09	TGATCATCTGTTGACTCCGATCAAGTGCGTGGCCTGGCCACGATTCAAATCTGAATCTAACATCAGATTCAGATTTGTTCC
NC_010612.1	630358	630357	+	G	39	MMAR_0534	VOC family protein	28.1595	60.0566	35.9552	8.99306	15.8391	5.70875	4.07303	0.000146983	GCGTCGGGAACTCCGGCACCTGGCGTACCTCCTCTGGAACAAATCTGAATCTGATGTTAGATTCAGATTTGAATCGTGGCC
NC_010612.1	632037		-	C	1731	MMAR_0533	TetR/AcrR family transcriptional regulator	21.1197	0.760211	3.09292	35.4102	30.7085	25.6894	0.272671	0.128561	CTCGCAGCTCGCCGCAGCCAGCTACTCGAGTCCGGGCTGGAACTGCTCGGTTCCAGCGATCGCGATATCGCCGAGCTAACG
NC_010612.1	632056		-	T	1750	MMAR_0533	TetR/AcrR family transcriptional regulator	0	0	17.3977	102.577	81.1352	55.0487	0.0728837	0.1586	AGTGGAGGCGACCGAACGGCTCGCAGCTCGCCGCAGCCAGCTACTCGAGTCCGGGCTGGAACTGCTCGGTTCCAGCGATCG
NC_010612.1	632180		-	A	55	MMAR_0536	TetR/AcrR family transcriptional regulator	285.115	134.557	260.192	1242.73	980.733	908.1	0.217461	2.44938e-07	GGGTATCAATTGTGAAAACACCCGTTTCCCGATGGTGTCGTGCTACCGCTTTAATGTCAAGATATTTGGCAATGACTAGTA
NC_010612.1	633379		+	A	26	MMAR_0538	PPE family protein	0	0	1.15985	11.2413	14.8694	28.5438	0.0212149	0.000993007	CTCCAAAACCCCCAGGAAGTGGTTTCCCGCCGGACTTGCAATGTGGCCGTCCGTGGTGTCGAATGTCGATAATGACAATCA
NC_010612.1	634175	634177	-	G	2050	MMAR_0536	TetR/AcrR family transcriptional regulator	66.8789	34.9697	49.8734	94.9892	77.9027	68.0973	0.630715	0.529052	GCCAATCGAACAAAACGAGTTCGACCATGAACTCGATGGCGCCGATCGGATTGGTGAACAATTCCTTGATGAAGGTCTGAA
NC_010612.1	635001	635001	+	G	0	MMAR_0539	SAM-dependent methyltransferase	0	0	6.57246	17.424	15.1926	17.534	0.131063	0.0937544	GCCGATGCTTCCGGGTACCTGGGACACCGACTCGGATGCGCCGAGCGACTAGCCGCGTAATGTCGGTTGGGTGCGTAGCGA
NC_010612.1	636117	636115	+	G	252	MMAR_0541	type VII secretion system ESX-3 AAA family ATPase EccA3	0	3.04084	2.70631	49.4618	52.0429	35.4758	0.0420131	2.11137e-07	GGCTGGTGGGTGGTCCGGGCGTCAACCAAGGTTTGATAATGAAAATCATGTTCACTACTCTGGAGTGCTTGGTGACGCTCG
NC_010612.1	636160		+	G	209	MMAR_0541	type VII secretion system ESX-3 AAA family ATPase EccA3	8.79986	7.60211	29.3828	22.4826	7.4347	15.0874	1.01802	0.677504	AATCATGTTCACTACTCTGGAGTGCTTGGTGACGCTCGGTGGGCTCGTCTGGGGAGGAAATATTCATCATGTGGATGCAAG
NC_010612.1	636292	636292	+	A	77	MMAR_0541	type VII secretion system ESX-3 AAA family ATPase EccA3	0	0	9.27877	39.6257	24.8901	11.0097	0.122867	0.0724519	GGCGCGAGGTCCGGTGGTGAGTAACGTGCTCGCAATCACCTCGACAGTTAGCTTATGCAATGCTAACTTCAGGGCTGATTT
NC_010612.1	636298		+	G	71	MMAR_0541	type VII secretion system ESX-3 AAA family ATPase EccA3	19.3597	12.9236	28.9962	45.2463	87.9234	27.3205	0.382465	0.158442	AGGTCCGGTGGTGAGTAACGTGCTCGCAATCACCTCGACAGTTAGCTTATGCAATGCTAACTTCAGGGCTGATTTTGACGG
NC_010612.1	637763		+	A	444	MMAR_0542	type VII secretion protein EccB	0	9.12253	3.86615	9.55512	2.58598	11.0097	0.561889	0.824421	ACGACTTCGGGCTGGTGGCCATCGACACCTTGCTGGCCCGCATGGAAAACGACCGTGATCGGCTGGTGGTAATCATCGCCG
NC_010612.1	638471	638471	-	A	6346	MMAR_0536	TetR/AcrR family transcriptional regulator	5.27991	5.32147	6.95908	14.3327	10.9904	6.52429	0.552366	0.667404	GTGGACCGATCGGCGAGTACCGCGTTGCTCCCCACCTGGCCGTTGGGCCGGATGAGCGAGAATACGAAGCAGCCAACCAAA
NC_010612.1	639139		-	G	7014	MMAR_0536	TetR/AcrR family transcriptional regulator	10.5598	4.56126	1.93308	20.5154	16.8089	8.56313	0.372567	0.255479	TGCGCAGGATGGCAGCCAGCACCGGCGAGATCGGCTGCAGTCCGTCCGGCAGCACGGCATAGTACTGAATGCTGTTGTCAC
NC_010612.1	641746		+	A	2063	MMAR_0544	PE family protein	15.8397	0	2.31969	15.1758	3.23248	14.6797	0.550096	0.735894	TAAAGGCCGGTCGTTCCGCATCCACATCCTGTTCGCGTCCCAGACCCTCGATGTCGGCAAGATCAAGGACATCGACAAGAA
NC_010612.1	652214		-	A	20089	MMAR_0536	TetR/AcrR family transcriptional regulator	22.8796	36.4901	27.0631	42.1549	91.4791	16.3107	0.577561	0.62107	TTCCCGATGTGCCCGGCGGGGAAGCCGGTGCCGAAGGCCTGCCCCCACTGTCGGCGCTGTCGCTTCGGCAACGCCTCGTTG
NC_010612.1	652349		-	G	1	MMAR_0552	peptidase	316.795	361.86	324.757	443.189	585.078	439.982	0.684588	0.600156	CCCACGCAGAAATTGACGATACTGTCGGAACAACCCACGCTCTGGGATATCGACGCGATAGCATCGACGGGATGTCGGAGA
NC_010612.1	652413	652411	+	G	92	MMAR_0553	trans-aconitate 2-methyltransferase	80.9587	89.7048	86.9885	191.383	161.947	155.767	0.506938	0.0612471	CGACATCCCGTCGATGCTATCGCGTCGATATCCCAGAGCGTGGGTTGTTCCGACAGTATCGTCAATTTCTGCGTGGGTTTG
NC_010612.1	655428		-	G	0	MMAR_0555	5%2C6-dimethylbenzimidazole synthase	1.75997	1.52042	13.1449	22.4826	15.8391	36.6991	0.218956	0.116977	TTGTCTGCCTTCGCAATGCTCGTCTTAGTGTTCGTACTCTTCCTAGTCTTCACATTTCTACGATGGCTGTGTGGCTGACTA
NC_010612.1	655446	655446	+	G	68	MMAR_RS02735	hypothetical protein	0	1.52042	2.70631	7.58789	13.8997	12.6408	0.123936	0.0597159	ATCACGCGATACACCGCTTGCCGTTCTTGGGCGGTGAATGCGTAGTCAGCCACACAGCCATCGTAGAAATGTGAAGACTAG
NC_010612.1	655451	655451	+	G	63	MMAR_RS02735	hypothetical protein	1.75997	19.7655	21.2638	17.143	19.7181	29.3593	0.646765	0.868108	GCGATACACCGCTTGCCGTTCTTGGGCGGTGAATGCGTAGTCAGCCACACAGCCATCGTAGAAATGTGAAGACTAGGAAGA
NC_010612.1	655461		+	A	53	MMAR_RS02735	hypothetical protein	7.03989	3.80105	23.9702	17.9861	18.1019	20.7962	0.612548	0.807185	GCTTGCCGTTCTTGGGCGGTGAATGCGTAGTCAGCCACACAGCCATCGTAGAAATGTGAAGACTAGGAAGAGTACGAACAC
NC_010612.1	655472		-	A	44	MMAR_0555	5%2C6-dimethylbenzimidazole synthase	45.7593	0	8.50554	3.93446	4.52547	4.48545	4.2012	0.0894889	AGGTCGTCGAAAACATCGGGAACCTTCACGGGCCACCCTTTCGTTTGTCTGCCTTCGCAATGCTCGTCTTAGTGTTCGTAC
NC_010612.1	656339	656339	-	A	0	MMAR_0557	hypothetical protein	186.557	266.834	313.158	162.999	130.592	208.777	1.52784	0.00468595	CGTGGGCGGGTCATGCTCAACGGATACCAGCATCGATGCAGCGCCGCGAAAACGGGCCCATACTGGCGGCATGGCGGTGAT
NC_010612.1	656396	656396	+	A	0	MMAR_0558	PAP2 family protein	29.9195	23.5665	30.9292	69.6962	44.9314	94.1944	0.404794	0.0734811	ATGATCACCGCCATGCCGCCAGTATGGGCCCGTTTTCGCGGCGCTGCATCGATGCTGGTATCCGTTGAGCATGACCCGCCC
NC_010612.1	656992		+	G	178	MMAR_0559	hypothetical protein	0	6.08168	0.386615	9.27409	1.93949	12.233	0.276242	0.438184	GAGTCGCGTTGAACGTGCACCACCCCTCCGACGTAATCGCCGGTTGGGCGCTGGGCTACGTGTATTTCTTGTTCTGGCTGT
NC_010612.1	657170	657168	+	G	0	MMAR_0559	hypothetical protein	491.032	703.955	727.61	1358.79	1459.79	1396.2	0.456855	0.00501198	CGGAGCAGTGACCCAACCGGAACGAAACCTTTACTTGACCTTCAGGTTTGGCAACCTTGACGATGAAACGGTGCGTCGACT
NC_010612.1	658323	658323	-	A	0	MMAR_0560	nuclear transport factor 2 family protein	0	2.28063	4.25277	12.3655	7.75794	20.7962	0.159778	0.0896412	AGGTAAGCCACCGCGGGCCGAGTCCAAAGACGCGGGGCGCGCCGGGCAGCAGTTGTGCTGCAATGGCGTGATGAGCCGAAA
NC_010612.1	659705		-	A	1382	MMAR_0560	nuclear transport factor 2 family protein	10.5598	9.12253	7.73231	26.4171	10.0207	22.4272	0.466492	0.3807	TACTTTCGTCGAAAGGGTCGGTGGCCAGCGTTAACCATAGTCGTGAACGGGCCGTATATAGTTCCTTGCCAATCTGATTGG
NC_010612.1	659750	659749	+	G	33	MMAR_0562	hypothetical protein	31.6795	56.2556	76.5498	152.882	168.412	179.418	0.328924	0.00354997	GGCCTCGAGCGCATACCAATCAGATTGGCAAGGAACTATATACGGCCCGTTCACGACTATGGTTAACGCTGGCCACCGACC
NC_010612.1	659787		+	A	2098	MMAR_0563	hypothetical protein	36.9594	50.9341	33.6355	11.2413	5.17196	13.8641	4.01883	3.51995e-05	ATATACGGCCCGTTCACGACTATGGTTAACGCTGGCCACCGACCCTTTCGACGAAAGTATTCTCATATGTACGACCCGCTG
NC_010612.1	660356		+	G	1529	MMAR_0563	hypothetical protein	10.5598	0	8.89215	5.90169	12.2834	12.233	0.64033	0.848421	CTCGGCCTCCTACGTCACGCTGATGGAGGCCAAGTCGGATTTCGAGCCCGTCTGCGCCACAATGCGTTACGAGGACTTCTC
NC_010612.1	660733		-	G	2410	MMAR_0560	nuclear transport factor 2 family protein	31.6795	37.2503	54.8994	20.5154	14.8694	27.3205	1.97702	0.00922923	CCAGCGCCAGCGCACCGTTTGCCGCCGCGCACGCCGGTTCCGGCACGGCCAGCACGGGTAGCCTGGTATGGACGGAAAGAC
NC_010612.1	661743	661743	+	G	142	MMAR_0563	hypothetical protein	677.589	643.138	567.938	764.972	844.646	828.585	0.775955	0.997798	GCAGCGCCGGCCGATTCGAGCTTGATCAGAATCGGTCCGCGTCCTGGCCCGGGCGAGTAGTGTTTGAGCTGGCAAAACTGC
NC_010612.1	663363	663363	+	A	26	MMAR_0564	hypothetical protein	337.915	462.968	455.433	552.23	592.513	388.195	0.820946	0.845305	AGCCGCCACCGCCCGAACCGGGGCCGTAGGCACGTGGCGCATCGGCTTGGGTGCGCGCAGACTGGGCATCAAGGGCATGAA
NC_010612.1	664542	664542	-	A	0	MMAR_0565	DUF3060 domain-containing protein	12.3198	4.56126	13.5315	27.5412	35.234	23.6506	0.352372	0.124119	CCGACACATACCGAAACTACCCAAGGAAGAGGCCCTATTCGGCACGAATCCGGTGTGGGAGCATCTGTGCATGAATCCAGA
NC_010612.1	664606	664606	+	G	0	MMAR_0566	NADP-dependent oxidoreductase	68.6389	50.1739	36.7285	161.875	220.455	263.01	0.241448	1.60934e-05	GATTCATGCACAGATGCTCCCACACCGGATTCGTGCCGAATAGGGCCTCTTCCTTGGGTAGTTTCGGTATGTGTCGGACTT
NC_010612.1	665821		-	A	1279	MMAR_0565	DUF3060 domain-containing protein	3.51994	8.36232	4.63938	13.2086	9.37418	9.37867	0.517616	0.611394	CGCCAAATCCTGCCATCATGATCATGCGACGGCGATCAATCTCCTGCATGAGCATGGGACGATAGCAGCTAACGCCCCGCT
NC_010612.1	665843	665841	+	A	0	MMAR_0567	beta-1%2C3-glucanase	0	1.52042	1.15985	8.14996	8.72769	10.1942	0.0991999	0.0485332	CTGCGGTTATCCCAGGATTGCTCGCTCGGAGTCAACGTAGCGGGGCGTTAGCTGCTATCGTCCCATGCTCATGCAGGAGAT
NC_010612.1	666682		+	G	133	MMAR_0568	muconolactone Delta-isomerase	0	17.4848	8.11892	0	0.969743	0	26.7122	0.00921615	TGTTCCCGGTGTTGAACCTTGCGGTCGGTGGTTCCGGTGGCGGTGACCCCGCGGCGGGTACGTATCCCCAGGAAATGCTCG
NC_010612.1	666805		+	G	10	MMAR_0568	muconolactone Delta-isomerase	7.03989	13.6838	15.078	21.3585	25.2133	22.4272	0.519528	0.488773	GCGTGACCGCGGTACCCGAAGTTCCTGGCGGTTCTTGCGCTGTAGGCATCCGGTGCGCAACGGTGGCACCGGGAGACAGCA
NC_010612.1	667508	667507	+	A	1	MMAR_0569	phosphatase PAP2 family protein	10.5598	9.88274	16.6245	14.8947	12.9299	13.0486	0.908271	0.766508	CGCGGGAGACTGGCGCAAACCGAACCGCCAGTGCTGAAGCCCGCGCCCGGGCGCTGGTTAGGGTGGAGCGAATGAACGGGC
NC_010612.1	671934		-	G	86	MMAR_0571	mannitol dehydrogenase family protein	28.1595	24.3267	25.13	66.0428	57.8613	84.0002	0.37387	0.0174343	CCACAAAGTCGCCGCGGTGCGCGGTGCACCAGTTTCAACCGATGCGGCGACGGCAGGCAGAATGCTCAGGGTGGGATCGGC
NC_010612.1	672314	672314	+	C	54	MMAR_0572	PE family protein	5.27991	9.88274	12.3717	7.86892	8.72769	8.56313	1.0959	0.562765	CGCGGGACGGCGGGTCGAGTGGCCTGTTCAAACCCCAGATGGGCCGGCGGGATCGCGATAGCATCGAATCCTTCAGGATGC
NC_010612.1	676279	676279	-	A	45	MMAR_0574	long-chain fatty aldehyde decarbonylase	3.51994	20.5257	20.104	6.46376	3.55572	9.37867	2.27787	0.0938307	TACCTCGACGAACCATAAAGACCGCACGTCAGGGTTGACGCGCGCCGCCGAACGCGATGCAATGTGATACAAGTCATATGA
NC_010612.1	676528	676528	+	G	5016	MMAR_0578	2-epi-5-epi-valiolone synthase	43.9993	25.8472	8.11892	21.0775	4.84872	10.1942	2.16387	0.122322	CAGGCGGAAGATCTCGGTCGCGTTGCCGATGCCGACCGTGTTGTCGGTGGGGGAGTGCAGGATCAGCAAGGGCAGCCGCAG
NC_010612.1	679717	679717	-	A	0	MMAR_0576	FAD-binding protein	12.3198	9.12253	11.9851	3.65343	6.14171	10.1942	1.67521	0.226606	GCCGAATCGGCGGACGGGGCGCCGTTAATTGTGGCTACCAAAACGTGCGACCGCGGCGAATGATAAACGCATGTCTGATGC
NC_010612.1	681011	681011	-	A	0	MMAR_0577	MFS transporter	172.477	181.69	215.345	6.46376	1.61624	21.2039	19.4609	1.01607e-12	TCAACCACACAGACCCGGGGGTGACGCAGCATACAGGTAGAAATAGTGATCGCTTGCGTATACTTGCCCAATGCCCGAATC
NC_010612.1	684679		-	C	3668	MMAR_0577	MFS transporter	51.0392	16.7246	6.18585	2.24826	1.93949	1.63107	12.7272	3.13942e-05	CACATCAGGCCGCGCAGCACGGGGTCGGCCTGCGTGGGCAGGTGCCCCACTTCACCCTGCAGCCCCCACTCATCGACGGGG
NC_010612.1	687125	687125	+	G	59	MMAR_0584	class I SAM-dependent methyltransferase	5.27991	25.8472	16.6245	11.5224	8.40444	5.70875	1.86658	0.142915	GACTCGTATGCATAGCCGCTGCTGAAGCTGGCGGCGCCCGTCATTGCAGTGACGATGAGACGATGGTGAGGCAACGCGATA
NC_010612.1	688393	688395	-	A	22	MMAR_0585	hypothetical protein	147.838	248.589	280.296	48.3377	21.6576	58.7186	5.26349	3.3343e-10	GCGCACCCAGCGTTCGGAAATGACCTTCGACCCTAGCCTGCACCGGCACGGCGGGGTGACGCTCGGATACACGGAAGCATG
NC_010612.1	688436		+	G	1883	MMAR_0587	KR domain-containing protein	0	22.0461	6.57246	3.93446	1.61624	0.407768	4.79847	0.0898174	GTACATGATTCCCTCCTCATGCTTCCGTGTATCCGAGCGTCACCCCGCCGTGCCGGTGCAGGCTAGGGTCGAAGGTCATTT
NC_010612.1	689163		-	G	792	MMAR_0585	hypothetical protein	61.599	57.0158	46.3938	64.6376	93.4186	53.8254	0.780246	0.988404	GACCGCGATCCTGCGCGCACATGAGGCACTGATGCGCGAAGATCCGACAGAGGGGCAGCATGCTGGTCAAGTAAGGACTGT
NC_010612.1	689183		-	A	812	MMAR_0585	hypothetical protein	0	14.444	7.34569	12.3655	18.4251	8.15536	0.560609	0.766048	CGAGATGCCCCCATACAGATGACCGCGATCCTGCGCGCACATGAGGCACTGATGCGCGAAGATCCGACAGAGGGGCAGCAT
NC_010612.1	689646	689646	-	A	1275	MMAR_0585	hypothetical protein	0	25.0869	22.0371	6.46376	7.4347	8.9709	2.0631	0.198832	CCGATTTAGTGACTTAACTCGGACTAACACTATAGTTAGTCCGAGTTAGGAGGCATCTAACATGCGACCCAGTGATGCGTG
NC_010612.1	691239		-	A	1086	MMAR_RS02890	hypothetical protein	28.1595	29.6482	39.8214	16.862	12.2834	8.9709	2.56581	0.00206656	CCAACAGCGTGCCGCTAGTAGCAGGTGCGGTCATTGTCCCATTGTCTTATAAGTCGCAGAATGGTCAGTTACGAACACATA
NC_010612.1	691276		+	A	0	MMAR_0589	recombinase family protein	3.51994	12.9236	15.8512	17.143	8.72769	4.89322	1.05151	0.668287	AATCTCAGAAGTTGAATCAAAAGTATGTGTTCGTAACTGACCATTCTGCGACTTATAAGACAATGGGACAATGACCGCACC
NC_010612.1	691928		+	A	714	MMAR_0591	site-specific integrase	216.477	237.946	421.024	1.40516	5.17196	0	133.195	1.19126e-09	GAAGGGGAGGCAGCCGTATGAGCCACGCGGAAGAGCGGAATCGTGGCCAGCGAAAAGCGTTGCTTGATGCAGAGATCAAGA
NC_010612.1	695815		+	G	1273	MMAR_0596	MFS transporter	12.3198	18.2451	11.9851	7.30686	1.29299	10.602	2.21848	0.130569	CTCCCCGCGCGCACCGGTTAGACCGACCGACTTCGTCACGCAAGGCCCCTCAACCTCTGCAAATAAGGATGTTCGGTCAGG
NC_010612.1	695816		-	A	5663	MMAR_RS02890	hypothetical protein	5.27991	4.56126	27.4497	32.8809	33.941	36.6991	0.360451	0.256515	TTGCGAGACCTCCCCGCGAAATCCGCTAGCTACGACCGCACAGGTCGGAACGTGGCGCTACCCTGACCGAACATCCTTATT
NC_010612.1	696048	696048	-	G	139	MMAR_0594	DUF4365 domain-containing protein	135.518	269.115	254.006	553.635	481.316	507.264	0.427712	0.0159433	ACAGCCTGGGAGTGATGGAGTGAGGCGGATCCCGCACACCGCGCCCGGTGCTGGGTGCTAGCCTTTCGGGGCAACAGCGCC
NC_010612.1	698579		-	A	1704	MMAR_0595	membrane protein	0	8.36232	11.5985	6.46376	8.40444	13.8641	0.695406	0.975518	CGGCGCCGGGGGCGCAAGCTCGGGGTTCGCCGAGTAATCGGCGACCTCGCGGATGCGGTAGAGGTTGAGCATGACGAAGGG
NC_010612.1	699820		+	G	0	MMAR_0599	hypothetical protein	28.1595	102.628	84.6688	203.468	185.867	251.185	0.336824	0.0168064	CGATCTATGCCACAAGATTGCTAACCAATCCGGTGTTTATTATTTCGTTATCGTGTCGTAATCTGCTTCCGTGGGTCGGCA
NC_010612.1	700446		-	A	3571	MMAR_0595	membrane protein	109.118	85.9038	96.2672	1.12413	5.81846	1.63107	34.05	1.75068e-20	TCTCGGATCGCTGCCGCCGCGCGACGAGTCAGCGGAGGTAGATTTCCTTGCCAGTGGGGTATCCGCCACCAGTGGTGGTGA
NC_010612.1	700464	700464	-	A	3589	MMAR_0595	membrane protein	29.9195	56.2556	90.8546	117.753	158.068	112.136	0.456887	0.159895	CGCGATGAGCGTATCTGCTCTCGGATCGCTGCCGCCGCGCGACGAGTCAGCGGAGGTAGATTTCCTTGCCAGTGGGGTATC
NC_010612.1	700534	700534	+	G	0	MMAR_0600	deoxycytidine triphosphate deaminase	168.957	162.685	161.992	582.581	823.635	644.274	0.241151	7.14023e-10	TGGCAAGGAAATCTACCTCCGCTGACTCGTCGCGCGGCGGCAGCGATCCGAGAGCAGATACGCTCATCGCGTGCTGCTCTC
NC_010612.1	701045	701045	+	A	1992	MMAR_0602	hypothetical protein	160.157	136.838	146.141	255.178	238.234	157.399	0.682147	0.653115	CAGCTGTGCATCTTGAAATTGACCAGTCCGTCCGAGCATCCCTACGGGAGTTCCGGAGTAGGGTCGAAATACCAGGGTCAG
NC_010612.1	701105	701105	+	A	1932	MMAR_0602	hypothetical protein	82.7187	27.3676	66.1112	103.701	122.834	91.7478	0.554551	0.378675	GGGTCGAAATACCAGGGTCAGCGGGGGCCCACGCCGTCTCGGTCGTACCAGAACTTCATAAGGTCTACATAGCTGCCGCAT
NC_010612.1	701166		+	A	1871	MMAR_0602	hypothetical protein	24.6396	29.6482	22.4237	0.281033	0	0	280.333	1.37165e-08	GGTCTACATAGCTGCCGCATAGCTTGCGCGATAAGGATTAGTAGACCGTTGGCTTGGCTATCCAAGAGCCATTGCCGGGCC
NC_010612.1	703000	702999	+	A	37	MMAR_0602	hypothetical protein	21.1197	29.6482	30.156	15.4568	7.4347	6.52429	2.75559	0.00494804	TGCTGACCCAAGCCGATCCGGCAACCAAGGCTCCGGTATGCACCTCGGTAGGCGCGTAAAATCGGCGGCTACAGGGTTGGG
NC_010612.1	705137		+	G	899	MMAR_0604	maleylpyruvate isomerase family mycothiol-dependent enzyme	388.954	431.039	305.426	34.8481	39.4362	45.67	9.39749	3.88316e-36	TTGGTGTGGAGATCGCCTGGAACCCGGAGTTTCTGCGCGAAGGTTTCGCGGTCCGCGATACGCTGCGTCCGGATCGGATTG
NC_010612.1	706036	706036	+	G	0	MMAR_0604	maleylpyruvate isomerase family mycothiol-dependent enzyme	95.0385	67.6587	78.0963	142.203	132.855	151.282	0.565699	0.191984	GCGTCCTAGTCGGCCGCGTCCGTCGGCGAATTCGGGCTGCGGGCAACCCGGCACGAGTAGCGTTACCGGGGTGGACCAGGT
NC_010612.1	706827	706827	+	A	0	MMAR_0605	nuclear transport factor 2 family protein	7.03989	16.7246	8.11892	8.71202	4.84872	3.26215	1.90088	0.192572	TATGGCAGAAATGGCTGGAGCGCACGCCTCTTTAGCGTGCGGACTAGGCGAACACGGTAATTTGCAGGCCATGACCACATC
NC_010612.1	711267	711267	-	A	88	MMAR_0608	PE family protein	19.3597	9.12253	8.11892	96.9564	78.5492	86.4468	0.139996	1.84214e-07	ATCTTGTGCGTGCCGCATTAATACTTGCGAATTTGCCCAATTGGCTGCGCCCAGCAGCAACGATGGGTCTAGTCCCGTCGA
NC_010612.1	715435		+	G	6479	MMAR_0613	hypothetical protein	0	14.444	21.2638	12.0844	29.0923	31.8059	0.489685	0.617158	TCAGGCACAGCATGTCCGGGGCGAGCGTGGCCACGCTGATGTGCTTGGCGTCGTCGTAGAGGATCTTGTCGTAGATCTCGT
NC_010612.1	717844		-	G	1705	MMAR_0610	pyridoxal phosphate-dependent aminotransferase	22.8796	24.3267	9.66538	0.843099	2.58598	0	16.6714	3.48909e-05	AATGCCCGGTGGACATCGAGCACATCGATCACATCGTCGATATGCGCCGCTACCAGGTGATGATGGAGTCGGAGTTCCCCT
NC_010612.1	718745		+	G	3169	MMAR_0613	hypothetical protein	7.03989	1.52042	6.57246	10.1172	10.9904	1.63107	0.666416	0.875619	GTGCGAGCCATAGAAGCGCGACGCCCTACCGATCTCGCGCGGGTTCCGCTTGATCCGGATGATGGCGAAGGTAGCGATGCC
NC_010612.1	719114		+	A	2800	MMAR_0613	hypothetical protein	0	0	3.47954	24.4499	18.4251	18.7573	0.0564724	0.00506261	CCAGACCCGACGCAAAGCGAGCACGACCACGACCGCGGTCATGCCCATTCCAACTGTCAGTCTGATGAGCATCTGCGTGGT
NC_010612.1	719149		-	A	22	MMAR_0611	(Fe-S)-binding protein	0	0	0.386615	10.6793	16.8089	2.85438	0.012748	0.00812659	ACAGCCTTTCTCGCGGCGAATTAGGCAAAGATGTCAGTATGAGCAGGTTGAGCTGCCAGTAAGCACACTGAAATGCATTGG
NC_010612.1	719173		-	G	46	MMAR_0611	(Fe-S)-binding protein	36.9594	33.4493	70.7506	136.582	151.28	188.797	0.296486	0.00194537	TAAAGCGAGCGAGCCTAGGTTAGGACAGCCTTTCTCGCGGCGAATTAGGCAAAGATGTCAGTATGAGCAGGTTGAGCTGCC
NC_010612.1	721882	721881	+	G	32	MMAR_0613	hypothetical protein	43.9993	50.9341	52.5797	32.8809	41.3757	42.0001	1.2708	0.098877	TAATGGGGTCGTGGGATACGCGGGTTGGACACCGAACACATTGGTGGCATCACCGGATAGCATCGTCCCCGACGCGGAAAA
NC_010612.1	722050		-	A	340	MMAR_0612	LuxR family transcriptional regulator	211.197	320.809	408.652	132.648	145.138	166.777	2.11872	1.25759e-05	GGCAGGTTGTGCCCCGGCCATCGCCCCGCTCGGGCCGGCCATGGACAGTGAATCGGATACCATCGGGATCAGATTGTTGAC
NC_010612.1	722679		+	A	2823	MMAR_RS03025	hypothetical protein	860.626	579.28	523.091	46.6515	10.6672	38.738	20.4731	4.95929e-23	GTGGGTACTCGTTGGGCTGGGGGATCTGGCCCCGATTTCGAGGAAGGGCCAAATCCATAGCGTTTATGGCAGAGCGCCGGT
NC_010612.1	722695		-	G	985	MMAR_0612	LuxR family transcriptional regulator	26.3996	12.9236	10.4386	1.6862	0	1.2233	17.166	3.58542e-05	GCTCAGGATGTAGTCGACAAGCGAGGTCATCTTCATTGTCCCTTCAATCGAATGTGTGAAGTTGTTCGCCGAAACGACCGG
NC_010612.1	722696		+	G	2806	MMAR_RS03025	hypothetical protein	51.0392	33.4493	23.5835	2.24826	0.646495	0	37.542	2.38205e-10	TGGGGGATCTGGCCCCGATTTCGAGGAAGGGCCAAATCCATAGCGTTTATGGCAGAGCGCCGGTCGTTTCGGCGAACAACT
NC_010612.1	722738	722738	+	G	2764	MMAR_RS03025	hypothetical protein	156.637	123.154	66.4978	5.90169	15.1926	18.7573	8.70409	1.34534e-10	GCGTTTATGGCAGAGCGCCGGTCGTTTCGGCGAACAACTTCACACATTCGATTGAAGGGACAATGAAGATGACCTCGCTTG
NC_010612.1	723003	723004	+	G	2499	MMAR_RS03025	hypothetical protein	1.75997	9.12253	19.3308	15.7378	9.69743	29.3593	0.551641	0.741397	AGCGGTGGCGGACCAATACGGGCTCGCGCCGGCCTCGGAGGTGGGCGCCGCGTCGAGCTACGTTGCTCAAGATGCGGGTGC
NC_010612.1	725795	725795	+	G	35	MMAR_0615	isoniazid-inducible protein iniA	0	0.760211	15.078	7.58789	6.46495	12.6408	0.593346	0.885753	TCTGAGCCGTAATCGCGAAACCGGCGGGGACCTTCGTGGTCCCCGCCGGTTTATGCGCATACCGTGATCTGAAATACACAG
NC_010612.1	728093		-	G	2823	MMAR_RS28040	hypothetical protein	17.5997	5.32147	24.3568	14.8947	16.4856	34.2525	0.720992	0.938495	ACAGCCGCAACGTGCGTTCGGAGGTATCCCGGTTCAACGACGACGTTCCGGGGGTGTCGATGATCGTGGTGTTGACGAGTT
NC_010612.1	731058	731058	-	A	54	MMAR_0617	molecular chaperone	0	4.56126	0	3.93446	8.40444	6.52429	0.242392	0.416643	CCCACCGTGATCAATTTGCCGCCGGGCCTGTGAGCCAATTTCGCCGCATCGGCGGCGGCTATGGTGGGGAACGGCCAGCGG
NC_010612.1	731123		+	G	40	MMAR_RS03045	hypothetical protein	12.3198	16.7246	9.27877	2.81033	6.46495	4.89322	2.70974	0.0408723	GGCCGTTCCCCACCATAGCCGCCGCCGATGCGGCGAAATTGGCTCACAGGCCCGGCGGCAAATTGATCACGGTGGGTATCG
NC_010612.1	732917		-	C	587	MMAR_0619	hypothetical protein	7.03989	31.1686	30.5426	31.4757	50.1034	53.8254	0.508374	0.456601	CGCTCGTGCGTAATCTGAATTCTGATATCTGGATTTCTCGGGGAGTAACGCGTGCGTTTACCGCAAAAAACACGGTGGGGC
NC_010612.1	732957		-	G	21	MMAR_0620	hypothetical protein	10.5598	12.1634	3.86615	11.5224	20.0414	9.78644	0.644427	0.76869	TGGGCTGGTCCCAAGGTGCGTCACTGCGGTGACTTGCGTTCGCTCGTGCGTAATCTGAATTCTGATATCTGGATTTCTCGG
NC_010612.1	732964	732965	-	G	28	MMAR_0620	hypothetical protein	448.793	672.026	738.049	697.805	729.247	703.4	0.873826	0.621713	GCAATGATGGGCTGGTCCCAAGGTGCGTCACTGCGGTGACTTGCGTTCGCTCGTGCGTAATCTGAATTCTGATATCTGGAT
NC_010612.1	736141		+	A	730	MMAR_0624	molybdopterin-guanine dinucleotide biosynthesis protein MobA	8.79986	16.7246	10.052	3.09136	0.646495	3.66991	4.81535	0.00899803	TCGGAGGCGGGCGCCCACTCGGCGACCAGCCCGCGGGTTTCGATCGGCACCGGCGCGTACATCTGCTGGTAGATGTTCTCG
NC_010612.1	736746		-	G	35	MMAR_0623	xanthine dehydrogenase	3.51994	1.52042	6.18585	8.71202	2.26273	6.11652	0.657647	0.911809	CCCCAACCTGCGACGGCACGCGCAATGGCGACTATCGACTACGGTAACGGCACTCTCCTATGATGACATTGAGCTTCTCAT
NC_010612.1	736764		+	G	107	MMAR_0624	molybdopterin-guanine dinucleotide biosynthesis protein MobA	24.6396	4.56126	16.6245	36.5343	43.6384	37.1069	0.391372	0.160767	TTGCATGTCCTGGGTCATGCCGCTCCGTCCGATTGTCGCTCAATGAGAAGCTCAATGTCATCATAGGAGAGTGCCGTTACC
NC_010612.1	736839		+	G	32	MMAR_0624	molybdopterin-guanine dinucleotide biosynthesis protein MobA	47.5192	25.8472	27.8363	43.5601	52.3661	57.9031	0.659117	0.638603	GTTACCGTAGTCGATAGTCGCCATTGCGCGTGCCGTCGCAGGTTGGGGCCGCGATGACATCATGGGCGGTGTGGTGGTGAT
NC_010612.1	737978		-	G	166	MMAR_0625	PE family protein	26.3996	16.7246	10.8252	10.3982	14.2229	11.4175	1.50004	0.238556	CGCGCTGATCGGCGGTTGGTATCTGGTTCGCAACCGGGTACAAGTGGCCGCCCGCGATACCGTTGCAAGTGAGTGATGGCA
NC_010612.1	738863		-	G	1051	MMAR_0625	PE family protein	40.4793	15.9644	12.7583	20.7964	22.3041	28.5438	0.967785	0.765284	GCTCTTCGGCGAGCTGGAATTCTGGGCCGCCCTGATCAAGGTGATCGCGCTGGTGATATTCCTGATCATCGGGTCGATCTT
NC_010612.1	739464		-	A	61	MMAR_0627	amino acid permease	3.51994	30.4084	36.7285	77.003	111.197	88.8935	0.255284	0.0205195	CGAACAAGCGAAATGTTCCGCCTCGGTTAACACTGGGCCATCAGCGCAATCGTGCGCTAGCCTGACACCCATCCGTTGCTT
NC_010612.1	740866		+	G	614	MMAR_0630	TetR/AcrR family transcriptional regulator	0	0	1.15985	3.3724	0.969743	17.534	0.05299	0.116992	CGATCGCGGCCTTGCTCGCGCCGTACAACCCGGTTCCCGCGGCTCCGAACTCGGCCACCATGGTGGTGACGTTGACGATGC
NC_010612.1	741480		+	A	0	MMAR_0630	TetR/AcrR family transcriptional regulator	5.27991	0	10.4386	17.143	16.1624	4.89322	0.412029	0.5545	TTTCAATACTGCAACAGGCGCAGGTCCGCCGCAACCTGTGGTCGGGGCACGGCTGTTCTAATCTGAACGCATGGCTCGCCC
NC_010612.1	742154		+	G	583	MMAR_RS28045	potassium-transporting ATPase	0	5.32147	12.3717	11.8034	5.17196	11.8253	0.614319	0.892825	CGTGATCGAGTAGCTCGTGGTGCTGGGCCGCTCGCTGCCTGCTAGTCGATGAACGCTGTAGGAATTCAGTGAATGTGTCGG
NC_010612.1	742817		+	G	6	MMAR_RS28050	K(+)-transporting ATPase subunit F	12.3198	4.56126	12.7583	16.0189	15.5159	12.233	0.678185	0.838699	GTGTCTTGGTGTATGTCGTGCTAACGGTGGCGGTGTTCGCCATCCTCGGCCTGGTGCAGAAACTGGTCGAGGATCTGTGAG
NC_010612.1	743116		+	G	1467	MMAR_0632	K(+)-transporting ATPase subunit B	0	0	0.773231	7.58789	5.17196	8.15536	0.0369459	0.0452792	TCTACCGGGCGATCGGCGCCGACCCGCATGCCGAACAGGGTTGGGGCGCCTACGCGCGTAGTGTGCTCGCGTTCTCGGCGA
NC_010612.1	745467		+	G	1200	MMAR_0633	potassium-transporting ATPase subunit C	31.6795	40.2912	17.0111	11.2413	19.3949	18.3496	1.81981	0.0654001	TCGGCGCGCTGCTGTCAGCGATCGGTATCGCCGGTATGGACCGCCTCGTGCAACGCAATATACTGGCGATGTCGGGACGCG
NC_010612.1	749212		+	G	0	MMAR_0634_C	sensor histidine kinase KdpD	0	5.32147	4.63938	8.71202	5.17196	6.93206	0.479046	0.709637	GAGCATTCTGCGGATCGAGGCCGGCACCTCGCAGGGCGCGATCGTCAGCTGCGTCGGCGAGGATCCGTGTGTGGACGTGGA
NC_010612.1	751296		-	A	270	MMAR_RS28055	hypothetical protein	19.3597	45.6126	63.7915	50.5859	39.7595	32.2137	1.05211	0.465752	CCCTGTGCCAACAGGTAGACGACTCGGTCAGGATCTCCCTCCTCTTTGAGGACGACTACGATCGCACTGCATTGGTGCGTG
NC_010612.1	751961		-	G	0	MMAR_0636	TnsA-like heteromeric transposase endonuclease subunit	0	38.0105	20.8772	19.6723	17.7786	26.5049	0.921939	0.81719	GGATTGTCATTTAGCTGTCGGATGCGTGTCGGAAAGTCATCAATGTGTCGGCGTCAGGCACAGTCAGGTTGTGACATCCGC
NC_010612.1	752103	752103	+	G	123	MMAR_0637	molecular chaperone DnaK	767.348	709.276	1221.7	72.2255	47.8407	68.9128	14.2965	4.61603e-41	ACAACTTATGCGGATCCCTACAAGCGCCTACCCCGGGAACAAGACGCGAAGGACCGGCGTTAACATGTTCGACAAGTTGAG
NC_010612.1	752156		+	G	70	MMAR_0637	molecular chaperone DnaK	29.9195	7.60211	22.0371	3.65343	0.323248	4.07768	7.40032	0.00131708	CCGGCGTTAACATGTTCGACAAGTTGAGCGAACCATACTCAACCTTGAGGTTGACAGCCTTGCTGCAGCCGGAGCAGGATT
NC_010612.1	752172	752171	+	G	54	MMAR_0637	molecular chaperone DnaK	286.875	339.054	603.12	118.596	98.2673	163.515	3.2348	4.86129e-08	CGACAAGTTGAGCGAACCATACTCAACCTTGAGGTTGACAGCCTTGCTGCAGCCGGAGCAGGATTGAGCGGGGTTCACTCA
NC_010612.1	752175	752175	-	A	214	MMAR_0636	TnsA-like heteromeric transposase endonuclease subunit	68.6389	24.3267	31.3158	14.6137	8.40444	20.3884	2.86711	0.00432562	ATACCGACCGCACGAGCCATAGTGATTCCTCCTGAGTAGGTAGATCTTGTTACTGCACTATGCTGAGTGAACCCCGCTCAA
NC_010612.1	754448		+	G	0	MMAR_0638_C	nucleotide exchange factor GrpE	47.5192	38.0105	29.7694	16.2999	16.1624	11.4175	2.63307	0.000812441	CGAACGGGCGCGCAAACACGGAGACCTGGATTCCGGTCCGCTCAAGGCGGTCGCCGACAAGATGATGAGTGTGTTGACCGG
NC_010612.1	754761		+	G	41	MMAR_0639	molecular chaperone DnaJ	77.4387	33.4493	53.3529	465.11	425.717	254.855	0.143636	3.64639e-09	GGCGAAGCCGGGCGACCCGACACCGCCGATAACGCCGACGCCCCAGCTGAATAGGGCCCAGAATCAGGACGACAACAAAAA
NC_010612.1	756883		+	G	18437	MMAR_RS03175	hypothetical protein	33.4395	108.71	73.4569	88.5254	125.097	86.0391	0.720745	0.89646	TTCTGGCTGGACCCGCCGATCTGGATGCTCGGGATCGTGATCGCGGGGATGTCGAAGGAATACTTGAACGGGTAGTTGAAC
NC_010612.1	756905		+	G	18415	MMAR_RS03175	hypothetical protein	40.4793	55.4954	93.9475	5.62066	7.11145	0.815536	14.0391	1.38467e-09	GGATGCTCGGGATCGTGATCGCGGGGATGTCGAAGGAATACTTGAACGGGTAGTTGAACTTGATTCCGAGGACCTTGTACG
NC_010612.1	759725	759725	+	G	15595	MMAR_RS03175	hypothetical protein	17.5997	6.8419	13.1449	62.3893	54.3056	46.4856	0.230745	0.00123762	CCCACCCCGTGTTGAGGTCACCCACATTCAGCGACCCCGTGTTGCTCTGGCCTGTGTTGAAATTGCCGGTGTTGTGGTCGC
NC_010612.1	762820		-	T	10859	MMAR_0636	TnsA-like heteromeric transposase endonuclease subunit	36.9594	41.0514	20.104	3.3724	2.58598	2.85438	11.1453	3.12291e-09	GAACATCGGAAACGGCAATAACGGTGATGGCAACCTCGGCGGCGGCAACCTCGGCAGCTATAATCTCGGTTGGGGCAACCT
NC_010612.1	764045		+	G	11275	MMAR_RS03175	hypothetical protein	0	0	1.93308	7.58789	10.6672	17.534	0.0540038	0.0252147	CGGAAAGCTCATGGCCGGTGTTGCCCAAGCCGGAGACAAAGGCCTGGGCCATCAGGTTCAGAATGCTGGTGTTGTAGATGC
NC_010612.1	764399		+	G	10921	MMAR_RS03175	hypothetical protein	15.8397	1.52042	4.63938	16.5809	14.5461	9.78644	0.538954	0.581106	CGTCGGAGAAGTCGATGGTGTCCGTGATGGCCGTGTTTATCGGGCTCTGCGGGTTGATCACACTGGGATCGATGACGAACG
NC_010612.1	772885		-	A	9267	MMAR_0641	PPE family protein	8.79986	26.6074	35.5686	2.24826	0	0	31.6624	1.01109e-05	ATTGTTCAACATCGGCTTCGCCAACGACGGCGTCGGAAACATATTGGCCCATGCCAACGTTGGCAACTACAACATCGGCGG
NC_010612.1	774510		-	A	11	MMAR_0642	PPE family protein	52.7991	76.0211	38.2749	17.424	18.7484	18.3496	3.07163	3.0276e-05	GGGAGGTCGTGCGGATGCCGTAGCGCCACTGCGCGTACCGGTCAAACGGTTCGAGTTAAGGATCTGAGTTAGGGACGGGTG
NC_010612.1	776597	776597	-	G	0	MMAR_0643	aldose 1-epimerase	297.435	240.987	179.776	72.2255	51.0731	139.864	2.73327	5.28278e-05	AAGCCACGACTACCAGGAAAGGCCCCGCGCTCAGCCACCGCAGCGGGGCACGCACGCTAGTCTGGCCGGCGTGCATGCCGT
NC_010612.1	777853	777855	-	G	0	MMAR_0644	monooxygenase	40.4793	80.5823	61.4718	107.636	188.453	127.224	0.431913	0.0760457	GTCGTGCACCGCGCGCCAGTAGCCCAATCGCGATCCCCGGTGCGTCCCGGCAAGCCTAGAATCGTGGTCCGTGGGCCTTGA
NC_010612.1	778105		+	G	75	MMAR_0645	ATP-dependent chaperone ClpB	427.673	460.688	648.741	55.0825	48.8104	69.7284	8.86402	6.36595e-34	TTGCCGGGCGCTGGCCGGTAGGTCGGACCCGCCCTGGATTACCGGCAGACAAAAAAGCTAGAGTTGAGCGGAACAGACTCA
NC_010612.1	778139		+	G	41	MMAR_0645	ATP-dependent chaperone ClpB	564.951	468.29	1019.5	8.71202	14.2229	11.4175	59.8514	3.12759e-58	TGGATTACCGGCAGACAAAAAAGCTAGAGTTGAGCGGAACAGACTCAACCTTGACGGCGTTACACAACCCGAGAACCATTT
NC_010612.1	778154	778154	+	A	26	MMAR_0645	ATP-dependent chaperone ClpB	128.478	59.2964	90.8546	53.6773	80.4887	72.5827	1.3499	0.0991613	CAAAAAAGCTAGAGTTGAGCGGAACAGACTCAACCTTGACGGCGTTACACAACCCGAGAACCATTTTTTCAGATACTTACC
NC_010612.1	781578	781578	-	A	25	MMAR_0646	enoyl-CoA hydratase/isomerase family protein	12.3198	9.88274	20.8772	46.3704	45.2547	48.5244	0.307791	0.0243714	GGGTGACGCAATCGGCGAACTCTTTGCCGCAGTAATGGCCAGACAGCACGGCGATGGCAATATCGGCGGTACGTGAATTTC
NC_010612.1	781851	781849	+	G	61	MMAR_0647	hypothetical protein	406.553	382.386	513.425	816.963	886.022	656.099	0.552953	0.114703	CCAACCCGGCACATCAAACCCGAAAAGGCGGGTTACCGGGTGGGGGGCAGGCCGGGGTATAAAGTCCTGTGATTGGGTTGT
NC_010612.1	781911	781911	+	A	1	MMAR_0647	hypothetical protein	668.789	691.031	900.041	1131.44	897.982	1187.83	0.703438	0.688376	AAAGTCCTGTGATTGGGTTGTGACCTGCTCGGATTATTTACTGGGTCCGCAGAGCAGATAGGCTGTGCGGAATGGTCCCGC
NC_010612.1	782811	782811	+	A	0	MMAR_0648	NAD(P)-dependent oxidoreductase	12.3198	9.12253	8.11892	17.9861	7.4347	10.602	0.822109	0.965231	AGCAGGCCACGAAGTACCAGCGCTAATAGCGCGCCGGGGACGCCAGCACCCGGTCAGTAGACTGACGCTCATGCCACGCCC
NC_010612.1	784872		-	G	3319	MMAR_0646	enoyl-CoA hydratase/isomerase family protein	3.51994	5.32147	16.6245	10.3982	11.9602	24.8739	0.539313	0.711867	TTCGCCTTGCGTGCACAGCGACGCGTTGACCTGCACGGCGTCCATCGATGCGTCCGGCAGGATCAGCACCGAGGAACCGTA
NC_010612.1	785979	785979	-	A	0	MMAR_0652	calcium dodecin	42.2393	34.9697	45.6206	57.0497	38.1432	58.7186	0.799232	0.934442	GGGTCGGTGTGACGCGGTTCCGGCCGAAGGTGCACGTCACGCTGTGGAGTTAGCTATACGCTTTACCCCCATGAGCGTGTA
NC_010612.1	786962	786962	-	G	0	MMAR_0653	LysR family transcriptional regulator	51.0392	161.165	158.512	77.5651	119.278	104.796	1.23066	0.218802	CACCCGCGCGCCAGATCGTTATCAGGTCGGTAAGCACATCCCGCACACATCCCAAAGTAAGCTCAAACTCGTGACCCCGGC
NC_010612.1	786985	786987	+	G	26	MMAR_0654	XshC-Cox1 family protein	22.8796	63.8577	30.5426	34.005	33.941	29.7671	1.20269	0.294368	GCCCAAGCGCACCACCGCCGAATAGGCCCGAAGTTGAGCCGGGGTCACGAGTTTGAGCTTACTTTGGGATGTGTGCGGGAT
NC_010612.1	787227	787227	+	G	984	MMAR_0655	xanthine dehydrogenase family protein subunit M	54.5591	54.7352	86.6018	40.7498	65.9425	68.0973	1.12221	0.272037	CGCGGTATACGAGAGCGCCGGCGAGGTGACGCGCACCGGCATACCGAGGCTGGAGCGCTACGGTGTCAGCGACGACGACGC
NC_010612.1	788211	788211	+	A	0	MMAR_0655	xanthine dehydrogenase family protein subunit M	12.3198	7.60211	22.0371	11.8034	9.37418	2.03884	1.80968	0.241728	TGCGGGCTAAGTTCAACGATTACTTAATTCGATATTGACGGCCATTTCGGGCGGGGCCGACACTTTCGACATGCAAGTACC
NC_010612.1	788777		+	G	327	MMAR_0656	(2Fe-2S)-binding protein	10.5598	0	0	9.83615	4.20222	2.85438	0.626571	0.855847	GCGAGATGCTGGTCGAGGTTCGCATCCCGGTCCGGCACAACACGTCCAGCGCCTACGCGAAGGTGGAGCGGCGGGTCGGTG
NC_010612.1	791334		+	A	646	MMAR_0658	YHS domain-containing protein	0	4.56126	4.25277	8.43099	6.46495	3.26215	0.48627	0.738877	CCGCAGCGGCGTTGGTGGCCCGCAAGGTGCGCGACAAGGCCAAGATCATCGCTTCGGGCATGCTCGAGGTATCGGTTGCCG
NC_010612.1	793406	793406	+	G	46	MMAR_0660	MoxR family ATPase	45.7593	74.5006	56.4458	44.4032	48.4872	29.3593	1.44818	0.0580478	GGAAGCTCATCCAATCCGGCCGGCACCCGGTGCGGGAACTGGTGGTGGACGATTCGGTACCGTTGGACGTGGATACCTGGG
NC_010612.1	797384		+	G	2953	MMAR_0666	adenylate cyclase	47.5192	16.7246	22.8103	4.77756	4.84872	6.93206	5.268	5.98467e-05	GCAGGCCCAGTAGTTTCCCGCAGAAGTGGTCTTCGAGCCCGGCCCGGATGATCTGTTTACCGTCGTAGAGGTACTCCGGAC
NC_010612.1	798476		-	A	64	MMAR_0664	ethanolamine ammonia-lyase subunit EutB	0	8.36232	1.93308	2.81033	9.69743	6.93206	0.530489	0.786011	GTGGCCGCTTTGTGCTGCCTGGGCGTATTCTGTGCGTTCATACTGTATTTCGCCTTATATAGTCGGCATCAACTGGTCGCC
NC_010612.1	798507	798509	-	A	95	MMAR_0664	ethanolamine ammonia-lyase subunit EutB	22.8796	53.975	70.7506	67.729	41.0525	56.6798	0.893116	0.717229	CGCGCTCATTGCCACATTCCTGGTGGACACCGTGGCCGCTTTGTGCTGCCTGGGCGTATTCTGTGCGTTCATACTGTATTT
NC_010612.1	800337	800337	+	G	0	MMAR_0666	adenylate cyclase	109.118	83.6232	43.3009	66.3238	41.3757	108.874	1.09174	0.443882	GTAGTGGTCGAACTGCGAATTGTCGAAGTGAAGCCGGTTAATTCGGGGCCTTTTCCGATAGGCTTCCGGTGTGGCTCACGT
NC_010612.1	801761	801761	+	A	0	MMAR_0667	fructose-bisphosphate aldolase	0	2.28063	10.052	24.1688	20.3646	43.2234	0.140564	0.0264659	TTGGATGCCAAGCCGGCTGGTGCCGCACTGGCGGCGTGGGCCCGGAATGTCTGAGGCAGGATCGGGGGCTATGGACCAGCT
NC_010612.1	803429		-	G	3569	MMAR_0665	ethanolamine permease	0	5.32147	11.2118	16.862	18.4251	10.1942	0.363906	0.416196	CCGACGGAATTTTCGGGTCCGCCGTGCTTCCCGGCATATTGCTCATCGTCTTTATCGAGACCGGTTTGCTGTTTCCGCTGC
NC_010612.1	803557		-	A	0	MMAR_0668	DedA family protein	68.6389	25.0869	86.2152	161.032	159.361	250.777	0.315424	0.0145755	CAGTATTGCAAGACCGGGGAATGTGTCCACTCCGGTGGGCCACCTGTTCAAGCCGGTATGTTGAGACACCATGAACACCGC
NC_010612.1	803633	803631	+	A	25	MMAR_0669	class II fructose-bisphosphate aldolase	0	0	0.386615	10.1172	7.4347	23.2428	0.00947407	0.00152593	CTCAACATACCGGCTTGAACAGGTGGCCCACCGGAGTGGACACATTCCCCGGTCTTGCAATACTGGGTACACCCAGCCTTC
NC_010612.1	803643	803643	-	G	86	MMAR_0668	DedA family protein	8.79986	15.2042	14.3048	21.3585	15.1926	23.6506	0.63711	0.774385	TTCTCTTTGGCACGTCCCAGCATCTCGGCATAGACCTCGGGCGTTGCGATGGGCATGAAAGACTCCTCCTGAAGGCTGGGT
NC_010612.1	806278	806278	-	G	66	MMAR_0670	magnesium transporter	0	0	0.386615	7.58789	8.72769	0	0.023714	0.131427	TCGGTTTCCAGCGTGGGAGATCGACTGCTGCCGAAATGCGCCGACATGCATTCTGTGGCAGGGTGTTGGCGAATTGCCTGC
NC_010612.1	807686		-	G	6	MMAR_0671	hypothetical protein	8.79986	0.760211	5.79923	12.0844	3.23248	15.903	0.49263	0.62188	AACCAGGGACGCAGCGGCCGGGGAAGCAGGCACCGAGAGCTTTCCCCTGATCCCCGATGACACTGAAACCGAGACTGTGGT
NC_010612.1	807826		-	A	32	MMAR_0671	hypothetical protein	26.3996	0	0	15.1758	9.05094	3.66991	0.948964	0.924714	GGCCGCCACTCAAACGGTTCCTAGCTCGGCAATCACCCCAAGCGGGGGTAGGGTCGCTAAGCTCCAACCTACCCACTCAAT
NC_010612.1	807839	807839	+	A	106	MMAR_0672	DUF3151 domain-containing protein	15.8397	10.6429	22.0371	25.574	21.0111	32.6215	0.61327	0.682336	CGGTCGGGCTCGGGTGCGTTGGGCATGAGTGCTGCTTTCCTCCCGCTATTGAGTGGGTAGGTTGGAGCTTAGCGACCCTAC
NC_010612.1	807945	807945	+	A	0	MMAR_0672	DUF3151 domain-containing protein	431.193	599.046	584.949	2314.31	2425	2826.24	0.213813	2.33589e-14	AGGAACCGTTTGAGTGGCGGCCAGGCAGGCGGGTTTGGCCACGCCCAAAGCGGTTGGCAAAATGACGCCCATGACGTCGAT
NC_010612.1	808582	808582	+	G	0	MMAR_0673	methyltransferase domain-containing protein	77.4387	138.358	88.9215	219.206	225.627	271.574	0.426039	0.0201926	GGCACCCTTCGTGCGGTTCGCCATCCAATAAGGAGCCCCGAAGCCCTGAGAAGCCTTGATAACGTGAGGCGTGGCAAGAAC
NC_010612.1	809500	809500	+	A	257	MMAR_0676	sulfotransferase	8.79986	6.08168	0	21.3585	26.8296	22.4272	0.211225	0.0946841	CTGCCTCCACTGCCCTGGTACAAACTATTTCGTATGGACAACCATACGTTTTTGTATATAGGCTGCGCCGACGTGCATCGT
NC_010612.1	811684	811684	-	A	0	MMAR_0677	cation transporter	214.717	215.9	303.88	14.3327	21.3343	23.6506	12.3974	3.27098e-32	CCCGCTTCTGGAGTCAGTGGATCTGACCGCGGTTGCAATATATGCATAAGTACGCATATATTGCTCTGCCATGGGCGCTGG
NC_010612.1	812377		-	G	1	MMAR_0678_C	site-2 protease family protein	0	0	3.86615	22.7637	18.4251	16.3107	0.0672551	0.0111703	GGCTGACGACAGTTGGAGCGGCGCTGGCCTGGCTGGCGGGATCCAGCGTCCGCCCCTTGGCGTATGCCGGGGTGTTCGTCT
NC_010612.1	812508	812510	-	G	0	MMAR_0678	site-2 protease family protein	5.27991	12.9236	20.104	225.388	255.689	180.234	0.0579992	6.40533e-16	CGGGCCGTGCGGCGCTCCACGTTCTACCGCAACGTCGAAGGCTGGCTGCTGGTCCGGTAGCTTTCGACCGGTGAGCGAAAT
NC_010612.1	813161	813161	+	G	126	MMAR_0680	adenylosuccinate synthetase	535.031	369.462	328.236	254.335	207.525	304.603	1.61108	0.00163242	GGGTCGGCAGGCCGGTCAGTGGGGCGGGCACGGCTTGACCATCGAACACCAGTACCGCCATGCTTGGCGTGTTCGCGGCCG
NC_010612.1	813202		+	A	85	MMAR_0680	adenylosuccinate synthetase	38.7194	16.7246	0.773231	3.3724	2.58598	7.74759	4.11265	0.0613624	TCGAACACCAGTACCGCCATGCTTGGCGTGTTCGCGGCCGATTTCACCCCCATATTGCTGCCCATTCTTGAAGCTCCTCCT
NC_010612.1	813217		-	A	21	MMAR_0679	hypothetical protein	3.51994	12.9236	13.1449	9.83615	9.37418	18.3496	0.788921	0.927624	TGACGCGCTCCCTGGTCTCACGGGTTAAGCCCGCTTATTGTGTTCCAGCCGGTGACCTACCCTACCCAGGAGGTCAGGAGG
NC_010612.1	813235	813235	+	A	52	MMAR_0680	adenylosuccinate synthetase	24.6396	9.88274	19.7174	46.3704	28.769	40.369	0.470326	0.247569	GCGGCCGATTTCACCCCCATATTGCTGCCCATTCTTGAAGCTCCTCCTGACCTCCTGGGTAGGGTAGGTCACCGGCTGGAA
NC_010612.1	816108		+	A	2285	MMAR_0686	formate-dependent phosphoribosylglycinamide formyltransferase	24.6396	81.3425	37.5017	31.7567	36.527	27.7282	1.49721	0.118368	CAACAGCTGCTGGGTGTATTCGGCTACCACCGCGTGCAAGATGGCGTCCTTGTTGGCGAAGTATTGATACAGCGAGCCCGG
NC_010612.1	818082		-	C	150	MMAR_0685	PPE family protein	7.03989	42.5718	12.7583	76.722	26.5063	34.2525	0.454657	0.417368	CAGGCGCGGACTGAACCGGTCAGCGCGGCCCCATCCGATTTCAGCGGCAACGGGGCCTTCGCGGTCCCACCCAATCCGTCG
NC_010612.1	818212	818213	-	A	280	MMAR_0685	PPE family protein	167.197	121.634	149.62	455.273	472.911	284.622	0.362178	0.00164983	GACGCTTCCGTGCTCATTTCTTGACAAATTGTGTAACTCTGCAAACAGCTCGCTGTGTAACTTGGCCATAAGGAGGTGGGG
NC_010612.1	818236		-	A	304	MMAR_0685	PPE family protein	8.79986	6.8419	11.5985	45.8084	53.3359	43.2234	0.191626	0.000408605	TACCAGAGGGCTCTATAAGAGAACGACGCTTCCGTGCTCATTTCTTGACAAATTGTGTAACTCTGCAAACAGCTCGCTGTG
NC_010612.1	818359	818359	+	G	34	MMAR_0686	formate-dependent phosphoribosylglycinamide formyltransferase	26.3996	64.6179	52.5797	152.601	207.202	134.156	0.291185	0.0017365	TTATAGAGCCCTCTGGTAGAGGAGTCCTAGCGCCGTTCGCTGCTCCATCTGGCGCCCCTATCCTTGAGCGGCAGGGATGAA
NC_010612.1	819726	819725	+	G	1	MMAR_0687	sulfurtransferase	56.3191	68.419	69.9774	276.818	347.815	209.185	0.233931	6.08469e-07	CCCGATGTCGCTGTCGCTCGCGATCGCGCCCGCGAGGTCGTGGACCGGCTGAATGTGCGAGACTCACGCGGGTGAGTTACG
NC_010612.1	821034		-	G	3102	MMAR_0685	PPE family protein	19.3597	2.28063	9.66538	24.4499	43.6384	23.6506	0.341915	0.154729	GCAGCGCCGAGGAATTACTATGCTGAACCCGAATCGCAAGCGTCTCAAGACCTTTGAGTAGAATCCAGGCGTTGAAAGCGC
NC_010612.1	821848	821848	+	G	1747	MMAR_0690	MFS transporter	51.0392	16.7246	16.2378	14.3327	24.2436	21.2039	1.40809	0.297432	AGCCGGCGAACTCCACCTTGCCGACTTTGGCGACGGCACTGTAGTGGGAGATAAGTGCCATGCTGCCCTTGTTGAAATACT
NC_010612.1	821865		+	G	1730	MMAR_0690	MFS transporter	17.5997	9.88274	6.57246	6.46376	6.7882	11.4175	1.38368	0.418554	TTGCCGACTTTGGCGACGGCACTGTAGTGGGAGATAAGTGCCATGCTGCCCTTGTTGAAATACTGGAATGGCTTGCGGTTG
NC_010612.1	823388	823388	-	G	437	MMAR_0689	NAD(P)/FAD-dependent oxidoreductase	26.3996	18.2451	32.4757	66.3238	67.5588	60.7575	0.396816	0.0466836	CGCTCGCTGTAGCGGTGACGCTTCTTTGATAACCGAGCAAGAAGCGTCACCACCATAAGAGAATATTGTCGTGGAGCGTCG
NC_010612.1	825712	825712	-	A	2761	MMAR_0689	NAD(P)/FAD-dependent oxidoreductase	0	0	1.93308	7.58789	10.0207	3.66991	0.0908457	0.13757	CCGCTGGCTGGACAAGTCGATGAACCTTGTTGTGTTCGCCAATGGGCGAACCGGCGGCATCATGGAGCACAGCAGAGGCGA
NC_010612.1	831596		+	G	2995	MMAR_0699	DUF3054 domain-containing protein	0	18.2451	2.31969	3.65343	3.23248	10.602	1.17726	0.708182	GTCTTGGCCGGTGGCCTTCTCCAGTGCCAGCCCCAACAGCACGTAGTTGGTGTGCGCATAATTCCAGTTCGTGCCGGGTTC
NC_010612.1	831616		-	A	703	MMAR_0695	hypothetical protein	0	0	2.70631	5.90169	4.84872	9.37867	0.134511	0.22854	ACGCGCTTTACGCCGACCCGTTCCGGCAGTGGACACCCCAGGAGCTCCTTGCACAGATATCCTCGCGGCCATTGCTCTACG
NC_010612.1	832158	832160	-	A	0	MMAR_0696	hypothetical protein	7.03989	0	4.63938	8.99306	2.58598	11.8253	0.499611	0.685924	GCCAAGGACTTGGGTATCTGAATTACCCCGAAATCGGTGCGGTCGGGTGGGTTGCGGTAGAACAAAGCACATGCCAATTCT
NC_010612.1	832242	832242	+	A	2349	MMAR_0699	DUF3054 domain-containing protein	1.75997	9.88274	9.27877	22.7637	28.4458	27.7282	0.265409	0.0656828	CCGCAACCCACCCGACCGCACCGATTTCGGGGTAATTCAGATACCCAAGTCCTTGGCGATGATGGTCTTCATGATTTCGTT
NC_010612.1	833524		+	G	1067	MMAR_0699	DUF3054 domain-containing protein	29.9195	2.28063	3.86615	14.0516	21.6576	17.1263	0.68397	0.834604	CCAGGTTGACCATGTGCCGAATTACCGGGTATTCGAGCGAAATTCCGTTGCCGCCCAGTATGGTTCGGGCGGTCCGGCAGA
NC_010612.1	834555	834555	-	A	0	MMAR_0698	acyl-CoA dehydrogenase	51.0392	85.1436	61.8585	93.865	111.197	122.33	0.605863	0.440961	CAACCCAGCCAGGAGAGCCCGCGGCGTGGTTGCATGCAGCGAGACTACCGGGCCCAGGCAGGATTGAGTCATGAGCACCGA
NC_010612.1	834591	834591	+	A	0	MMAR_0699	DUF3054 domain-containing protein	5.27991	5.32147	35.182	31.7567	25.5366	26.5049	0.546683	0.684305	TGCGGGTCGAAGGTGGGCGGTGTCTCGGTGCTCATGACTCAATCCTGCCTGGGCCCGGTAGTCTCGCTGCATGCAACCACG
NC_010612.1	836185		+	G	566	MMAR_0702	LLM class flavin-dependent oxidoreductase	0	0.760211	0.773231	17.7051	14.8694	4.07768	0.0418978	0.00969923	GGCTTTCGGCGAGGCCCGCGACTTTGTCGAAGTGGTGCGCAAGCTCTGGGACAGCTGGGAGGATGACGCGGTCATCCGCGA
NC_010612.1	838416	838416	+	A	4523	MMAR_0706	long-chain-fatty-acid--AMP ligase FadD30	35.1994	40.2912	29.7694	9.83615	5.49521	25.6894	2.56871	0.0157126	AAGTTCTGGGACAGCTGGGCGCCCGGCGCGGTGCTGGCCGACATCGAGAACGGCGACTACGTTGATCCGGAGCGGATACGC
NC_010612.1	841180		+	G	1759	MMAR_0706	long-chain-fatty-acid--AMP ligase FadD30	29.9195	28.888	38.2749	51.9911	52.0429	57.0875	0.603446	0.490791	CGAAACATGGTGTAGTAGGCCAGTTCTCGGTCCTGGCCAGCAGTTACCGACTCCTGGTAGCGTCCGACCAGAAAGATGATG
NC_010612.1	841884		+	A	1055	MMAR_0706	long-chain-fatty-acid--AMP ligase FadD30	12.3198	69.9394	31.3158	27.2602	23.9203	15.4952	1.70653	0.12639	AGCGTCGTGTGGCCCCAGCGCCACCGAACGCGCCTTGACGACCGCTTGCAGTTGCGGTGCGATGACATTCACGAGGACGGC
NC_010612.1	842400	842400	-	A	413	MMAR_0704	MMPL family transporter	0	8.36232	10.052	26.6981	7.75794	35.0681	0.265081	0.199505	CGGTAGGGTTGTTTCTCGCATCGCGATGCTGGCCAATGTGGCGTGACCAGGGAGTGCAATGATCGGCGTTATCAGGCGCAT
NC_010612.1	842543	842543	+	A	396	MMAR_0706	long-chain-fatty-acid--AMP ligase FadD30	593.11	957.865	725.29	3254.64	2328.35	1195.17	0.336471	0.00493672	GGGGAGTCAACGTGTTCGGTACTTCGCCATTCATGCTGCAGTGCGCTGGCTCTGCAATTATGCTGTCCCTACGAATTGTGT
NC_010612.1	842580		+	A	359	MMAR_0706	long-chain-fatty-acid--AMP ligase FadD30	0	9.88274	0.773231	18.5482	17.4554	8.56313	0.239597	0.23576	GCAGTGCGCTGGCTCTGCAATTATGCTGTCCCTACGAATTGTGTGGTATCTAGCCGCGAGTGCCAAGGGCAGTGTAAGAAT
NC_010612.1	843000	843000	-	A	588	MMAR_0705	membrane protein	21.1197	25.8472	26.6765	31.1947	12.6067	41.5924	0.863614	0.829469	ACGCACATACACCTGTCGCCAGGTCAGCGTGCTGGTCCGGTCGCCACTTCTCGTGTCGTATTCTGTGAAGACAAAGGCTTC
NC_010612.1	843797	843797	+	G	6	MMAR_0706	long-chain-fatty-acid--AMP ligase FadD30	0	25.8472	26.2898	101.453	64.9728	73.3983	0.217657	0.0246509	CGAGCGGGATCAGCCTTTCACCGCGGCGCCGAATTTTGCGTTCGACTTGGCGACCAGTAGAATTTCCGACGCGGATATGTC
NC_010612.1	844738		-	G	2326	MMAR_0705	membrane protein	56.3191	44.0922	25.9032	0.281033	1.61624	0.407768	54.8356	3.95263e-13	GGCAGATCGAGATTGACCTCGGCGGAGTCGCAGCCCGTTCGTGCCGCTATGTAGTGGGTAAACCATTCTTGAAGGGCGTCT
NC_010612.1	845313		-	G	2901	MMAR_0705	membrane protein	0	9.12253	10.4386	38.7826	25.5366	24.8739	0.219565	0.052404	AGTCGGTCGACGAGACCCCGACAAATACCCCGGTGTGAGAAAGCTTCAATGTCTTGGGAAGAATCCCTGCGTGCTCCAGCG
NC_010612.1	845464		+	A	7253	MMAR_RS28065	hypothetical protein	0	0	3.86615	15.7378	14.5461	14.2719	0.0867863	0.0381207	CTTGTTCCCCGGCGGGCGAAAGCCCACCATTTGGGACAACACGGGTGGATCGTCAAGCATCATCGCCAACAGGCTTTCGTA
NC_010612.1	852968	852968	+	A	1	MMAR_0709	glucose-6-phosphate dehydrogenase (coenzyme-F420)	151.358	115.552	136.475	324.593	354.926	404.914	0.372576	0.000189114	CGGAGCCGGGCGCGGCGGGTCGCGACCGAGGGCCTAGGACCAGCCCGAGGGCCTAGGAGTAGAAAGAACTAGTGGCTGAAC
NC_010612.1	854079	854079	+	A	1982	MMAR_0711	acetate kinase	1.75997	24.3267	9.66538	32.8809	47.1942	41.1846	0.295306	0.104081	CCGGCATATACATCGCCGCCCCGGAACCGGAGAGCGGCAAGTCAACCATTGCCCTGGGTATCCTGCACAGATTGGCCGCCA
NC_010612.1	855034		+	G	1027	MMAR_0711	acetate kinase	110.878	72.9802	68.8175	111.289	160.008	122.738	0.642434	0.526243	CCGGGTCAAGGCGACGTCGCAGCGCAAGATCGACACCGCTCTGGGATTGATGGACCGCTACGTTGACATCGAGGATCTGTT
NC_010612.1	857406		+	A	0	MMAR_0712	DUF559 domain-containing protein	0	0	2.31969	8.71202	8.72769	8.9709	0.0878967	0.0908524	CGCACACTCGATGCCGAACCTGTGCAAAGACGAAGACGCCGAACGCGGTTGGCGTGCGAGTCTTCGCGTCATGTGTGATTT
NC_010612.1	858164		+	G	1	MMAR_0712_C	DUF559 domain-containing protein	0	0.760211	3.86615	6.46376	7.11145	10.602	0.191335	0.246724	ACGGCGATCACCATCGCAGCGACCGCCAGCAGTACGTCAAAGACATTCGGCGCGGTGAAATGCTCGAGCGGATGGGGTGGA
NC_010612.1	859343	859345	-	A	6618	MMAR_0708	MBL fold metallo-hydrolase	7.03989	45.6126	23.1969	52.5532	50.7499	51.3788	0.491102	0.403311	CTGTCGACAGTGTTCAGCCCCAGCCGCTCGACGTTTGGGGTTGACCTGTTGGTCGCGCACACTGACGTATATCAGGACGGT
NC_010612.1	860789	860789	-	A	95	MMAR_0713	serine/threonine protein kinase	0	8.36232	8.11892	26.6981	33.2945	17.534	0.212884	0.0574426	GCCCTACGGCATCGGGATCAATCTGGACAACACCGGACTCGTCCGATTCGTCAATGGCACGCTCGAACGCATCCGCAATGA
NC_010612.1	861372	861372	+	G	1779	MMAR_0716	NUDIX hydrolase	10.5598	22.0461	11.2118	6.74479	14.2229	8.56313	1.48676	0.270439	CCACTTCGCTGGCGATGTCGACGTCGAAGCCGGTGATCTCGCCGGTGATCGGGTCGCGGAAACTGAACAGGTTGCTGCCGA
NC_010612.1	862253	862253	-	G	1	MMAR_0715_C	hypothetical protein	105.598	144.44	123.33	118.034	255.689	146.389	0.719098	0.845149	GGCTGGCCCGCAGGACCAGGCGACGAATCAACCCCGGCCTTGTGGTCGGAGCGCTCGGTATTCTCGTCATGGTGGTGTGGG
NC_010612.1	863042	863044	-	A	43	MMAR_0715	hypothetical protein	139.038	149.761	113.665	111.008	89.8629	95.4177	1.3608	0.0141957	GGGGAATTTGGGGACCAAATTTGGTCCGTCGCCACCGGCATCTGTCGGAACATTCTCTTAGAATCCGCTTATACGGTTTCC
NC_010612.1	863151	863151	+	G	0	MMAR_0716	NUDIX hydrolase	26.3996	21.2859	16.6245	19.9533	36.8502	35.0681	0.701158	0.814531	GCGACGGACCAAATTTGGTCCCCAAATTCCCCGGAACTTCGTTGAACCTCCGCCTGCCTATCCTTGATCCGTGCGGGGCGA
NC_010612.1	864408		-	G	0	MMAR_0717	thiamine phosphate synthase	54.5591	30.4084	40.9812	128.432	81.4584	152.913	0.347697	0.00977838	TGGTTACCCGGGACTCCCGTGTTCTTCAGGGTTGCGCTCCGGTTCTAAGCTAGCGCGCTACCGTCTCGGTGTGCACTCCCG
NC_010612.1	864439	864439	+	G	131	MMAR_0718	glycine oxidase ThiO	61.599	62.3373	51.0332	139.111	173.907	169.632	0.363118	0.00110585	TGCACAGATAAAGCCTTGCGGTAGCCAGTCGGGAGTGCACACCGAGACGGTAGCGCGCTAGCTTAGAACCGGAGCGCAACC
NC_010612.1	868358	868357	+	G	38	MMAR_0724	hypothetical protein	153.118	244.028	238.928	1393.92	604.473	1801.93	0.167588	2.09186e-07	CAGATGCGTGGCCGCACAATTTGCTCGTAGTTGCTGCCATCGAGACGGTCACTCCGGTATGGTAAGCACCGCTTTACGTCA
NC_010612.1	868447		+	C	296	MMAR_0725	DUF2752 domain-containing protein	0	0	4.25277	35.4102	18.1019	23.6506	0.0551297	0.00311441	CTCTTGATCTGGAGAATCCATGACACAGCCACCACCGCCCGGATACCCGCCGCAGCAGCCGCCTGCCGGGCAGCAACCCGA
NC_010612.1	868488	868488	+	G	255	MMAR_0725	DUF2752 domain-containing protein	211.197	203.736	189.055	136.301	124.774	172.078	1.39665	0.00423222	GATACCCGCCGCAGCAGCCGCCTGCCGGGCAGCAACCCGACAACTATTTGGTCTGGTCCATTCTGGTGACGTTGTTCTGCT
NC_010612.1	868669		+	G	74	MMAR_0725	DUF2752 domain-containing protein	0	0	4.25277	9.83615	32.3248	14.2719	0.0753738	0.0259298	CAAGAAGTTCACCATGTGGTCGGCCATCGCCGGGATCATCGTGTTCGTCATCTACGGCATCCTGATGGCCGTGGGCGCGCT
NC_010612.1	869300	869300	+	G	1	MMAR_0726	amidohydrolase	1.75997	12.1634	2.31969	16.0189	11.9602	10.602	0.421952	0.484814	AAGGGTTCACGCCCCGGTCCGGCGGCCGGTCAAGCGGCGAAGCGCATCCGATGCGGTCTAATCTGGGCGCGATGGTGAAAA
NC_010612.1	871291		-	G	3394	MMAR_0722	hypothetical protein	35.1994	33.4493	34.7954	66.8859	80.8119	89.3012	0.437162	0.0471364	GCCCGGCAGCGCCCTTGGCCACCGCACTGTTGTGCTTATCGACCACCGAACACCCCGTATCGTCGACCACGGCGATCGCGT
NC_010612.1	872354		+	G	94	MMAR_0728	peptidase	26.3996	51.6943	62.2451	99.2046	78.8724	65.2429	0.577611	0.475717	ATGGCCGACATCGCTCGTCGGCGCATTCCGACGGTAACCGCAGGGCAACCGAACTAGGATAATTTCCTTTGTTGCTGCCGT
NC_010612.1	872410		+	G	38	MMAR_0728	peptidase	7.03989	1.52042	6.95908	28.6654	17.1321	27.7282	0.21137	0.0271364	GGATAATTTCCTTTGTTGCTGCCGTGCAGACCAGTGTGGGACGGGGTTGGTCGAATGGATAATCGCGGGCGGAAATGGCTT
NC_010612.1	876251		+	A	1379	MMAR_0730	adenylate/guanylate cyclase domain-containing response regulator	8.79986	10.6429	12.3717	3.93446	0.969743	3.26215	3.90361	0.0183561	GCGATCAGCGCCGCCGGTGCGATCGCGAAACCCGCCTTGAGCAGCGAGTAGTGCCATACATAGTTGAGGTAGAGCACGTGG
NC_010612.1	876868		+	A	762	MMAR_0730	adenylate/guanylate cyclase domain-containing response regulator	3.51994	10.6429	7.34569	15.7378	9.69743	8.15536	0.641401	0.848436	CACCCGGAAGCCCACCAACTGTTCGACGTCACCGGCGACTGCGCACAGCCCGGATGCGATCGTGAAGAGCACCACTCCGAA
NC_010612.1	877895		-	A	741	MMAR_0729	MFS transporter	0	8.36232	0.386615	3.93446	13.5764	13.8641	0.27931	0.393134	GCGCCCGAGTTTGGCGACCTCCGTCAGCAGGTCGAGTCCGTTCATCTGCGGCATGTTGAGATTGGTGACCAGGACCTCGAT
NC_010612.1	879619		-	A	156	MMAR_0731	hypothetical protein	14.0798	28.1278	15.8512	5.05859	0	2.03884	8.20277	0.00214142	GCCAACTTCTCGGCATTGCACTGGCCTTCGGCACGCCATATCTGCTGGTGGGTGTCATATGGTCAACGACACACGCTGAGC
NC_010612.1	879787		-	C	52	MMAR_0732	membrane protein	93.2785	53.975	47.9403	1.12413	1.61624	2.44661	37.7265	1.84306e-19	AACCCGAATCCGTCCCGGCCAAACCCTCCAACGACCTATCGCGGTTGCGGAATCTCCATTAACATAAATCCCCACCGGGGG
NC_010612.1	879868	879868	+	G	1	MMAR_5559	TetR family transcriptional regulator	24.6396	13.6838	9.27877	1.6862	1.61624	1.63107	9.65834	4.70887e-05	AATGGAGATTCCGCAACCGCGATAGGTCGTTGGAGGGTTTGGCCGGGACGGATTCGGGTTATGGTGAGGTGATGTCCGCTG
NC_010612.1	880888	880886	+	G	3494	MMAR_0736	ANTAR domain-containing protein	8.79986	23.5665	13.9182	9.83615	7.75794	6.52429	1.92267	0.0945744	CGGCCGTCTACTACACCGAGCGGGCCAACCTGACACCTGCCGACCAGATGCTGCTGCACAATATTCAGCTGTCGACCATCG
NC_010612.1	884157		-	A	1610	MMAR_0734	bifunctional hydroxymethylpyrimidine kinase/phosphomethylpyrimidine kinase	19.3597	12.9236	8.89215	20.5154	7.75794	8.15536	1.13256	0.610999	TGACCGGATAATGCCGGCGTAGGGAGATGACAGGGAGATGACAATGACCGTTACTGTTGAGCCGTCCATCACGACTGGCCC
NC_010612.1	884302	884303	-	G	118	MMAR_0735	phosphomethylpyrimidine synthase	70.3989	139.879	101.68	172.835	120.895	113.767	0.766885	0.995915	CCCGCCTGGCAGCCACCACGATCCAAGACGCACCTGCACACCGGCGCCGCACTGCGCTAGCGTGGAGGCCGACCCAATTAA
NC_010612.1	884778	884778	-	A	594	MMAR_0735	phosphomethylpyrimidine synthase	0	1.52042	3.47954	21.3585	18.4251	24.4661	0.0778778	0.00242394	GGCAGCGCCTCGTCAAGCACCTCCTGACGCGTTTCGTCGAAGGTGTTGGTGAGGTCGATGTAATAGCCAGATGTTCCCTGA
NC_010612.1	885154	885154	+	A	81	MMAR_0737	anti-sigma factor antagonist	522.712	767.813	638.689	662.676	632.919	752.74	0.943325	0.349744	CCCGCCGAGTCCGCGAGCTGATCGTCGCGGGTTGCAGACCGCGCGGTGGGGATCGGGTTAGGCTCTAGCTAATCCTGGACG
NC_010612.1	890187	890187	-	A	388	MMAR_0739	hypothetical protein	193.597	214.379	202.586	218.644	141.259	221.826	1.0512	0.199122	GGACTCACACGACTGGCTGGTGGTCCTCACCGCGCTGGGCTCACTGGCCGCGATGGGTACCCTGATCAGTATTCCTATCGT
NC_010612.1	894866		-	G	479	MMAR_0740	haloacid dehalogenase	26.3996	28.1278	45.234	45.8084	23.9203	17.9418	1.13969	0.407093	GAGCAATTATGGGAGTCGTCGGCGGAGCAGTCCGCAACGTTGGTCAAACGGTGAATCGGGCCGCGACGGCGACCACGGCGG
NC_010612.1	894961		-	A	33	MMAR_0741	hypothetical protein	52.7991	15.2042	8.50554	71.6634	66.9123	36.2914	0.43858	0.287569	TGTAACGTGGCAGGCTTCTAATAGATGCATGCTGAAGACAGCGCTGTCGATGTTGTGCAGCATGGGACGCAGCGATAGATC
NC_010612.1	894992		-	A	64	MMAR_0741	hypothetical protein	0	3.80105	12.7583	39.9067	19.7181	16.3107	0.218238	0.119797	ACTCCCTAACAATGTTCGTTGTCTGCGCGTTTGTAACGTGGCAGGCTTCTAATAGATGCATGCTGAAGACAGCGCTGTCGA
NC_010612.1	895003		-	A	75	MMAR_0741	hypothetical protein	0	3.04084	3.47954	7.58789	13.8997	9.37867	0.211439	0.176941	AGCCACTGGACACTCCCTAACAATGTTCGTTGTCTGCGCGTTTGTAACGTGGCAGGCTTCTAATAGATGCATGCTGAAGAC
NC_010612.1	895009		-	A	81	MMAR_0741	hypothetical protein	175.997	217.42	286.095	217.239	157.745	125.185	1.36071	0.0327249	CCGCCTAGCCACTGGACACTCCCTAACAATGTTCGTTGTCTGCGCGTTTGTAACGTGGCAGGCTTCTAATAGATGCATGCT
NC_010612.1	895902	895902	-	A	0	MMAR_0742	exodeoxyribonuclease III	142.558	218.18	209.546	452.182	557.602	411.438	0.401915	0.00319358	GGGCCGAGTCGCTGGGGTTGCGGCCGCACCATCGTCGTCGCTATCTGCGGACACCCGCTAGCCTCTAGCCATGCCCGATGG
NC_010612.1	897281		+	G	363	MMAR_0745	DUF3263 domain-containing protein	47.5192	32.6891	17.0111	10.1172	5.49521	17.1263	2.97516	0.00734067	GCAGGCCGTATCCGATCTGGTTGGCGGCCAAGCCGACGCCGTGCGCGGCATCCATGGTCTCGTACATGGTGGCGATCAACT
NC_010612.1	897394	897395	-	A	0	MMAR_0744	peptide deformylase	33.4395	12.1634	11.9851	36.2533	19.3949	49.7477	0.547372	0.491914	CCCGACTCCTCCGCCGCCGAGCGGCGGGCGTCGTCACCGGGCCCAGTCGCCCCGCATAAGCTAGCCGACCATGGCAGTGGT
NC_010612.1	897564	897563	+	G	80	MMAR_0745	DUF3263 domain-containing protein	286.875	294.962	266.378	703.426	701.124	474.642	0.45221	0.0108875	ATCCGCCCAATCTGCCGACTCGCGGGTCGCGGTTACGGGGCAACAGTTCCCGGCGTGGTTGAATACGTCGGAACATGCCCC
NC_010612.1	897605		+	G	39	MMAR_0745	DUF3263 domain-containing protein	0	12.9236	5.41262	10.6793	25.2133	13.0486	0.375223	0.416643	AACAGTTCCCGGCGTGGTTGAATACGTCGGAACATGCCCCTTTGTAGGTCAAGTCATTCGAGCAAATAAAGCAAATAAGCA
NC_010612.1	898016	898016	+	G	46	MMAR_0746	Tuberculin related peptide	22.8796	97.307	92.0145	361.127	422.161	489.322	0.16695	3.868e-06	GACCTGACACCGGTCCCGGTTTTGTCCGTGCTTTTTCAAGTTCTGGGCCTCTCCTGGCTACAGTGGGCTCGATGAACGAGC
NC_010612.1	898572	898572	+	A	0	MMAR_0747	superoxide dismutase	167.197	272.155	266.378	548.014	718.903	571.691	0.38444	0.00173921	CGGCGCGACACCAGCCCGGGTCGTTTCGGCCCGCTCGATGACTCGAGGGTCGCCAGGTTAGGCTCTCGCTATGCCTAAGCC
NC_010612.1	900704		+	A	577	MMAR_0750	MFS transporter	42.2393	18.2451	35.182	9.55512	6.7882	13.4563	3.21747	0.00111445	CATGTCCCCACCGGGCCCGCTTCCACCGCCCGATGGATGGTTGGCAACAGCAGGTCATAGAACTGTAGATATATCTCGTTG
NC_010612.1	901196	901196	-	A	0	MMAR_0749	FadR family transcriptional regulator	103.838	158.124	164.698	90.2116	54.6289	148.835	1.45453	0.0588138	TCCAGTGTTGAACAACGGTAGGAATCATAGGATGAATGGACGTATTGGGCAAACTGCCTATGCTGGTGACATGCAGACAGT
NC_010612.1	901251	901251	+	G	30	MMAR_0750	MFS transporter	91.5185	71.4598	126.81	230.728	164.21	207.962	0.481318	0.08536	GGCGCACTGTCTGCATGTCACCAGCATAGGCAGTTTGCCCAATACGTCCATTCATCCTATGATTCCTACCGTTGTTCAACA
NC_010612.1	901312		+	A	1414	MMAR_0751	ATP-dependent protease	0	1.52042	3.09292	7.02582	2.26273	9.37867	0.24725	0.395989	ATTCCTACCGTTGTTCAACACTGGATTGGGGGAATTCCGATGACTGCTGTGGCGGCACCGGCGATCCACGACCCAACCGCC
NC_010612.1	901467		+	G	1259	MMAR_0751	ATP-dependent protease	7.03989	0	1.93308	3.65343	10.9904	3.26215	0.502229	0.66202	CGTCACCTCGATGGCGCCCCTGCTGGCGAGGGTCGCAGACACGATGGGCTTCGGCGGTACCGTTATCGGCGTCTTCGGGAT
NC_010612.1	901750		-	A	554	MMAR_0749	FadR family transcriptional regulator	7.03989	20.5257	23.1969	31.4757	25.2133	19.5729	0.666602	0.858389	TGCGAGCGAGGCCCGCCACCCATAGGACTCGGCCAGTGGCACCGCGGCCACGGCCGGCATGATGGTGCCCAGCTGTAGGCA
NC_010612.1	905958		-	G	395	MMAR_0752	ATPase	0	0.760211	0.773231	9.83615	6.46495	5.70875	0.0697702	0.0514327	CTTCGTCGGAATGCCCGCACCGGCGGGCGCGGTTTCCATGATCGGCCTGCTGGCCTTGAAGATGCAGTTCGGTGAGGGCTG
NC_010612.1	906145		-	G	582	MMAR_0752	ATPase	33.4395	19.7655	15.078	15.1758	31.6783	19.9806	1.02376	0.665237	TCGACTCCCTGGCCGATGCGGTGAATTTCGGCGTGACGCCCGCGCTGGTGCTCTATGTCACGATGCTGTCGAAGTGGCAGG
NC_010612.1	907154		-	G	0	MMAR_0754	phosphatidylserine decarboxylase family protein	66.8789	79.0619	107.866	164.404	176.493	227.942	0.44677	0.0371661	CCCGGTGTGCTCAGGCACATCGGGGCGCCGTCCGTACACTGACCGCCACGGCGCTCCGTAAGATGGCCGCGTGGCACGACG
NC_010612.1	907263		-	G	109	MMAR_0754	phosphatidylserine decarboxylase family protein	10.5598	0	15.4646	14.6137	10.0207	7.33983	0.814643	0.964423	AGGCATTCTCGGTCTTGGTTTGCCACCGGGCACCGCCGGAACGGGAGGCACTGGCGGGACACTGATAGGCGAGAACGGGCA
NC_010612.1	910462		-	G	46	MMAR_0755	PE family protein	0	0	0.386615	48.8997	42.9919	34.2525	0.00306497	2.1795e-07	ATATAACGTTTTGATAACTCTTGACAGATCTCCAGAGTGATCAAGAATGCGAAACAAATACGATCCGTTCGACTGCTGCTT
NC_010612.1	911935	911935	-	A	0	MMAR_0756	molybdopterin molybdenumtransferase MoeA	1.75997	5.32147	8.50554	8.14996	12.2834	15.0874	0.43938	0.528774	TCGGCTTTGGACGGTCTCCGAGGAGCTCACCGGGGTCAGCTTCCCCGTCTAGCGGGCCGATAATGGCCGCATGCGGTCGGT
NC_010612.1	912892	912892	-	A	0	MMAR_0757	short chain dehydrogenase	0	0	1.15985	7.02582	5.81846	6.11652	0.0611497	0.0919227	CACGACAACTTCTGGGTCCAATAGTTCTGGCGCCCGGGCCGCCCGGGCCGGAAGTGAGTATGTTCTGGCCATGAGCGCTAA
NC_010612.1	913442	913442	-	A	0	MMAR_0758	cupin domain-containing protein	15.8397	9.88274	4.63938	8.71202	5.49521	18.3496	0.934319	0.861848	GCGCCGCGGCGGGCGGGCGCTCGGCCCGAACAACAGCCTGTCGCGTGAAGCGTTGGGCCACACTGGGGTGATGTCGCTCGT
NC_010612.1	915881	915881	-	A	0	MMAR_0760	hypothetical protein	38.7194	30.4084	57.2191	67.4479	88.2466	70.9517	0.558269	0.369588	AGCCGACATCCAGCTGCCGCTGCGCACGGAGTAGTCACACCCCATCCGGCCGGCATCTATCCTCGATTGCATGGCTGCCAA
NC_010612.1	917384	917384	-	G	0	MMAR_0761	PPE family protein	35.1994	0	1.15985	15.1758	16.1624	13.4563	0.814129	0.995872	CCCTATGGATCGACATTTTTCCGATGCCGATACGGCCACGGTAGCGGCCGTCGCCAGGTAGTTTGAGCTGGTGACAAACCC
NC_010612.1	917578		-	G	194	MMAR_0761	PPE family protein	0	2.28063	1.15985	9.83615	5.17196	5.30099	0.169665	0.186565	GGTCATCAGGTATGACCTGCCCGCGGGCGGGCGGCGCTTGGATCAGACCGCCGAGGGCTATGTTGCGACCGTGGTATCGGG
NC_010612.1	919294	919294	+	A	0	MMAR_0763	DUF664 domain-containing protein	51.0392	42.5718	40.5946	169.182	198.474	189.612	0.24125	1.06093e-07	CTCATCTAATCAATTTACGACCGCGGCGGTCGGTGGTGCCAGGTCCGATGGCGCTCGTAGAGTCGGCCGTATGGCTACCTC
NC_010612.1	919819	919819	+	G	0	MMAR_0764	hypothetical protein	8.79986	4.56126	13.5315	55.3635	79.5189	75.8449	0.127774	8.40685e-06	GGTCGACGACTGCGCCCAACACCTGGGACAGGCTGCCTACCTGCGCGGGATCGCCCAGTAGGTTCTAGGCGTGCGATTGCT
NC_010612.1	921938	921939	-	G	1	MMAR_0766	ECF RNA polymerase sigma factor SigK	72.1588	87.4242	110.959	234.382	236.294	209.593	0.398298	0.00353399	CGCCTCGATCGGCGCGTCATCAATGACCGGCCCGGCGATCTTGGCGCCAACTGGCGATAGGCTACCGATCGATGACCGGAC
NC_010612.1	922746		-	G	809	MMAR_0766	ECF RNA polymerase sigma factor SigK	0	0	8.50554	39.6257	41.3757	39.1457	0.0707993	0.00310701	CGACGTCTACCAGTGGACGTTCGAACGTGAGGATGGCCGGTGATCGGAGACGGAATTCTGCTGATCTCCGGCGCATCGGCC
NC_010612.1	922759		-	C	3	MMAR_0767	DUF1295 domain-containing protein	8.79986	0.760211	5.026	30.6326	52.0429	18.3496	0.144657	0.00501595	GGTCGGGTTACCTCGACGTCTACCAGTGGACGTTCGAACGTGAGGATGGCCGGTGATCGGAGACGGAATTCTGCTGATCTC
NC_010612.1	922887	922888	-	G	131	MMAR_0767	DUF1295 domain-containing protein	75.6788	104.149	151.94	630.357	769.976	540.293	0.171206	2.42761e-10	CGCGCAGACCTTGCGGCTGTGGCGGGAGCGGTTTCTGCAGCGCCAGGGTGAGCTGGCACAGTTGGGCTTCGACGACGTGTT
NC_010612.1	925571		+	G	4251	MMAR_0773	TetR/AcrR family transcriptional regulator	12.3198	8.36232	12.7583	39.6257	28.1225	13.0486	0.414615	0.254067	GGTAGCGCAGCGCATCGCCGGCGGCGCACGACCACACGGCGGCCACCAACGGCGTGATGAAGTAGTCGACGAAGAACGACG
NC_010612.1	925593		-	G	868	MMAR_0769	DUF1365 domain-containing protein	0	17.4848	8.89215	1.96723	0	0	13.4079	0.0384614	AGATTGCTGCGCGAGGACACCGCCGGCAGCGCTGGGGACGATCTGGAGACGCTGGAGGCGTTTCTCAAGCGGCACCACTTC
NC_010612.1	926701		-	G	618	MMAR_0770	FAD-dependent oxidoreductase	0	3.04084	1.93308	4.49653	5.17196	11.8253	0.231594	0.294744	GCATCGGTCTTCAAGGACATCTCCGAAGGCGCCGACTGGGACCTGTTGATCGCGGGGATATCGTCGCTGTGCCTGATCTTC
NC_010612.1	927356		+	G	2466	MMAR_0773	TetR/AcrR family transcriptional regulator	19.3597	20.5257	0.386615	14.3327	11.6369	17.1263	0.936736	0.87361	TGCTTTTCCCAGTAGAAGTAGCTGCGGATCGGACGGAAAAAGTCATCGAAATTAGCGATATGGTCGCGCAGTTCTTTGGTT
NC_010612.1	927704	927704	+	G	2118	MMAR_0773	TetR/AcrR family transcriptional regulator	137.278	180.93	178.616	283.562	320.015	262.195	0.574786	0.184343	TGGAAAATTCCCTTGGCGAGTCTGTCGAGGACGAGAAAGTCCGCGGGATTCCGCATGTCATGATCTGACTGGATCATGAGG
NC_010612.1	929219		-	G	180	MMAR_0771	MMPL family RND transporter	14.0798	22.0461	1.54646	2.24826	3.55572	0	6.50796	0.0366015	TCTTTGGCCCTCCGGGCACGGTCGCCGATATCAGCTATTTTGATGTCAATTCCGACCCGCAGCAGGTAGAGGGTGCGGTGT
NC_010612.1	929496	929496	-	G	41	MMAR_0772	membrane protein	3.51994	0.760211	4.25277	49.1808	49.7801	51.7866	0.0566763	1.13812e-07	CCACCCCTCACCGCGATCCAAAGATTGAACATGGTCGAACGGCGTTGAACATACGGGTATCGTGCGCCCCGTAGCTTCGCC
NC_010612.1	930609	930607	+	G	158	MMAR_0774	transport acessory protein MmpS	255.196	209.058	332.489	257.426	306.439	203.884	1.0394	0.269647	GTCGGTTCCGGCGCCATCCGTGGAGCGGAAATTCTGCGGCCTACCCCATGGTGTGTTTAAGATGCTTAGCGCAACAAACAA
NC_010612.1	932895	932895	+	G	1	MMAR_0775_C	MMPL family transporter	0	0	1.15985	19.3913	4.20222	20.7962	0.0261303	0.00588824	TGCTGATCCAGGCCGCCGCCATGCAGGATTCCATCGACACCTTGGACCGCATGTACGACATCATGGGCAAGATGGTCGAAA
NC_010612.1	933156	933156	+	G	4	MMAR_0775	MMPL family transporter	0	0	1.15985	17.424	15.5159	23.6506	0.020501	0.000473365	GCGTTGACAAGATCACCGAGAAACTGGCCGCGCTCTCCCGTGACATGGATCGGCTCGATATCTTGATGCCGCAGATGCGGG
NC_010612.1	933408	933408	-	G	3953	MMAR_0772	membrane protein	61.599	34.9697	35.5686	65.7617	44.6082	83.5925	0.682464	0.736348	CCATGATCGGCTTGACGTGCGAGATGCCCTCGGTACTGGCGGGGTCACCTTCGTGCGAGATGATGAAGCGGACCGCGTGCC
NC_010612.1	935207		-	C	592	MMAR_0776	hypothetical protein	35.1994	55.4954	64.5648	16.2999	18.1019	30.9904	2.37741	0.0013377	GCGGTGTTTCCGAAGACCGCCGCAGCCGACTCAACAGACGACTTCCCGATACCTCGCCGGATAATCGCGACCAGCTGCGAC
NC_010612.1	935340	935340	-	A	0	MMAR_0777	DUF5078 domain-containing protein	7187.72	8439.1	9297.71	1375.94	1033.75	2034.36	5.61605	8.74752e-22	ATAGTGAGATGGACTACGAATGTGACCTTGGCCCCTACGCCCCAGCACTGGAAGTGCTAACGTTGCAACTATGTCTCGGCT
NC_010612.1	936166		+	G	2409	MMAR_0780	aldehyde dehydrogenase	24.6396	5.32147	11.9851	30.0705	19.3949	14.2719	0.659401	0.761401	GCTGGAAACCCCCGCCAAAGTCGTAACCCCCCGAGAAGGCGCGGCCGGCACCGCGTAACACGATGACTTTGATGCCCTGGT
NC_010612.1	936321	936321	-	A	0	MMAR_0778	enoyl-CoA hydratase	0	18.2451	13.9182	19.6723	9.37418	14.6797	0.736442	0.998953	CGGCACGGCGCCAGTTGACACGGCATGTCGATGCTTGACACTGGCGCCCTGCAGCGGCTTCGCTTCGGCTATGCCAACTCC
NC_010612.1	938509	938509	-	A	0	MMAR_0779	S9 family peptidase	8.79986	8.36232	12.3717	22.2016	32.3248	24.0583	0.37646	0.14511	GTCATCTGATCGGCTCCTCGTTAGTTCATGTAATACAGCTCACACTACCGCCGGGGCCACAATGGCTTCCATGGCTCCCAA
NC_010612.1	938546	938543	+	A	29	MMAR_0780	aldehyde dehydrogenase	758.548	821.788	838.569	1415.28	1396.75	1141.34	0.612892	0.206648	GAGCTTGGGGAGCCTCAGGAGCCTTGGGAGCCATGGAAGCCATTGTGGCCCCGGCGGTAGTGTGAGCTGTATTACATGAAC
NC_010612.1	938561		+	G	14	MMAR_0780	aldehyde dehydrogenase	0	0	1.15985	9.55512	0	20.7962	0.0382071	0.0971035	CAGGAGCCTTGGGAGCCATGGAAGCCATTGTGGCCCCGGCGGTAGTGTGAGCTGTATTACATGAACTAACGAGGAGCCGAT
NC_010612.1	938582		+	T	1516	MMAR_0781	DUF779 domain-containing protein	5.27991	23.5665	17.3977	37.0964	51.3964	32.6215	0.382422	0.167845	AAGCCATTGTGGCCCCGGCGGTAGTGTGAGCTGTATTACATGAACTAACGAGGAGCCGATCAGATGACCGTGTTTGCACGT
NC_010612.1	940619	940617	+	G	0	MMAR_0782	hypothetical protein	929.265	961.666	1083.3	2523.68	2371.34	2652.12	0.394698	4.23341e-06	AGGTGGTGGCCGACAACGCGCCGGGTGCGTGCCCGGCCAGTCGGCCCTAGCCGCAGTAAGGTCGTAAGGCGTGATACCCCT
NC_010612.1	940635		+	G	23	MMAR_0782	hypothetical protein	21.1197	0.760211	12.3717	18.8292	15.1926	24.0583	0.59074	0.724308	CGCGCCGGGTGCGTGCCCGGCCAGTCGGCCCTAGCCGCAGTAAGGTCGTAAGGCGTGATACCCCTTCCACGTGCGTGGCTG
NC_010612.1	940670		+	G	220	MMAR_0783	hypothetical protein	5.27991	16.7246	5.79923	19.3913	21.0111	20.3884	0.458111	0.402802	CGCAGTAAGGTCGTAAGGCGTGATACCCCTTCCACGTGCGTGGCTGCTGACAAGCGCCATGCTGGTCGGTGGCGCGGTCGG
NC_010612.1	940739		+	G	151	MMAR_0783	hypothetical protein	47.5192	22.8063	8.11892	18.8292	28.4458	24.8739	1.08954	0.634811	TGGCGCGGTCGGGCAATTGGCCGGGGTGGGATCCAGCATTCTGGTTCACACCCGGGTCCGGCCGGACCTCGTTATTGCGCT
NC_010612.1	940780		+	G	110	MMAR_0783	hypothetical protein	0	5.32147	1.93308	7.86892	11.9602	9.78644	0.245308	0.229827	TGGTTCACACCCGGGTCCGGCCGGACCTCGTTATTGCGCTGGTGGTTGGGATTCCCAGTGTGATTGGCATGTTGGTGATCT
NC_010612.1	941944		+	A	1243	MMAR_0785	dihydrolipoyl dehydrogenase	0	3.04084	11.9851	5.62066	16.1624	7.74759	0.509288	0.756301	TGCGGCCGCGGCGAGCGGGCCGGGTAGCCCGGTGCTGAACACGAATCCAGGGCAATTGTATTTTAGGTACATAATTAAGTC
NC_010612.1	942885		+	G	302	MMAR_0785	dihydrolipoyl dehydrogenase	33.4395	22.0461	20.4906	1.12413	0.646495	6.93206	8.7392	0.000171304	GCGGTTGCCGAATCCTGGAAACCAGCAGGCGGCCCGACGCGTGTATGTTAGCGAGACTAAAATTTTCGGTGCGGGTAATGG
NC_010612.1	942977		+	A	210	MMAR_0785	dihydrolipoyl dehydrogenase	43.9993	15.9644	30.9292	57.6118	47.1942	48.9322	0.592217	0.493139	TTAAGTGGAATTGTCCACATCGATATACGTTTCCGCAAGATCCGACCTTGTGAATGTGTAAATTAGAATTAGTTTCGATTA
NC_010612.1	943187	943186	+	G	0	MMAR_0785	dihydrolipoyl dehydrogenase	156.637	272.155	381.203	1024.93	1041.5	1240.02	0.245274	3.51604e-06	TGCCGACTGGGCCGCGGTGTTGACCCGGTAGGTCGGTCCAACGCCGTACCCGGCCGTTAGGGTGGGTGCCGTGACCCACTA
NC_010612.1	943258		+	A	1326	MMAR_0786	hypothetical protein	0	0	1.54646	7.02582	8.72769	21.2039	0.0418324	0.0171491	TGACCCACTATGACGTCGTCGTCCTCGGAGCCGGTCCAGGCGGATACGTGGCGGCCATCCGTGCCGCACAACTTGGCCTGA
NC_010612.1	944584	944582	+	A	0	MMAR_0786	hypothetical protein	7.03989	2.28063	5.79923	18.2671	26.8296	14.6797	0.253352	0.0583712	ACCCGACGATGTCCGAGGCGCTGCAGGAGTGCTTCCACGGCTTGGCCGGGCACATGATCAACTTCTGAGCATGATTCGCAC
NC_010612.1	945785		+	G	2978	MMAR_0791	acyl-ACP thioesterase	5.27991	6.8419	5.41262	28.6654	41.699	31.3981	0.172615	0.00104536	AAAACCAAGAAGAATGTTATCGCAATGAGGTTGATCAATATCGCAAGAATGATTTCGATAATATCCAACGGTTGTGCCAGT
NC_010612.1	946500		+	G	2263	MMAR_0791	acyl-ACP thioesterase	14.0798	6.08168	11.2118	6.46376	7.75794	7.33983	1.45702	0.337535	GCGACGCCTACCAGGCAACGGCGTAGTGCGAGAACGGGTCTCCCTCGCGCCGCAGCGTCAGAATTGTCGTGGGGTGCTGAA
NC_010612.1	947266		-	A	99	MMAR_0789	carboxymuconolactone decarboxylase family protein	0	0	0	6.46376	28.4458	14.2719	0	0.000167672	AAGGACTCGATTTGTCCGGCGATCCGAATATCGCGGCCACGCCGATCGGCGCCGGTTGCAGAGTCTGCGAACGCGACAACT
NC_010612.1	947399	947399	-	G	232	MMAR_0789	carboxymuconolactone decarboxylase family protein	163.677	161.925	192.148	729.281	904.124	811.051	0.212137	6.30975e-14	CCCGATGGCCGTAACTACATGTGGGTGGCCCGGACCGTCGAGCGTCGCGCAGCCCGGTATGGTCAGCCGGGTAAAACGTTC
NC_010612.1	947693		+	G	1070	MMAR_0791	acyl-ACP thioesterase	5.27991	0	5.41262	11.2413	1.61624	14.2719	0.394356	0.565971	AAACGGGACGCCGCGCATCGACGGTCGCTGCAGCGTCGAGAGCCGGTGCGCGATGGTTTCATAGCTCACCGAGTAGAACGC
NC_010612.1	948588	948588	-	G	0	MMAR_0790	XRE family transcriptional regulator	43.9993	31.1686	30.9292	78.9703	53.9824	87.6702	0.481692	0.136918	CCCCGTCGGCGTGCCAACTCTGCTAACCAGGCCTTCACATGACCCGACCTGTCTCACTAGGCTCGCTTGCGTGTCCAAGAC
NC_010612.1	948708	948708	+	G	55	MMAR_0791	acyl-ACP thioesterase	26.3996	25.8472	8.11892	50.0239	37.82	41.5924	0.467411	0.266118	AGAGTTGGCACGCCGACGGGGCTAGGTAGTCGATTGGTGTTTCCGGTGCGTCGTTGGCATGATTCGCAACGAGACTCCCAG
NC_010612.1	949111	949110	-	A	523	MMAR_0790	XRE family transcriptional regulator	49.2792	63.0975	57.6057	42.998	29.4155	59.5341	1.29009	0.123282	TTGTGCAGACTCGCCAGGAAGTCGTCGGCAATGCGCGCCGGCATCTCGGTTTCCTTATTAACGTGGATCCAGAACGCCTCC
NC_010612.1	949739	949739	+	A	126	MMAR_0792	isocitrate lyase	93.2785	75.2608	131.449	188.011	282.518	191.651	0.453707	0.061976	GGAAGTCGTAGCCGAAATTTGCAAGTGAAATGGGTGGACCAGGGGGAATGGGCTATGTCATGGTCGTGTTAGCACACGAGT
NC_010612.1	949748		+	G	117	MMAR_0792	isocitrate lyase	98.5584	61.5771	146.527	19.1102	64.6495	33.0292	2.6287	0.00310338	AGCCGAAATTTGCAAGTGAAATGGGTGGACCAGGGGGAATGGGCTATGTCATGGTCGTGTTAGCACACGAGTGAAGTTGAG
NC_010612.1	949838		-	A	1250	MMAR_0790	XRE family transcriptional regulator	33.4395	28.1278	26.2898	86.5582	69.175	59.9419	0.408102	0.0346352	TGCTGGATCTGCTCAGCGCTCTTCGGGGTGCCAACGACAGACATTGGACGGCTCCTTTTACGGTCACTACATTGCTGAATT
NC_010612.1	952058	952058	+	G	259	MMAR_0794	methyltransferase domain-containing protein	14.0798	22.0461	27.0631	74.1927	80.1654	36.6991	0.331277	0.0418394	TTGCCGGGCTGTCTCATCCAATGGGCCCGCTGCGGCTTTCCGATCTTGTCGGCTTGGATACCCTGAAGTTGATTGCCGACA
NC_010612.1	952287	952287	+	G	30	MMAR_0794	methyltransferase domain-containing protein	160.157	134.557	156.966	628.952	608.352	629.594	0.242337	1.48469e-12	GTCACAGCCCTGAGGTGGCGTCGTTGCAGTCGTGTGACAGGCGTTTTGAACATCGGGTAGTATTTGCCCCGGATCGACAGA
NC_010612.1	952317		+	A	0	MMAR_0794	methyltransferase domain-containing protein	0	12.9236	4.63938	18.5482	21.3343	16.3107	0.313063	0.25041	CGTGTGACAGGCGTTTTGAACATCGGGTAGTATTTGCCCCGGATCGACAGATGAGAGGTAGTTTTCCGGAATGACCGAGCT
NC_010612.1	952329		+	A	4037	MMAR_0798	DUF445 domain-containing protein	0	0	3.86615	10.9603	18.1019	12.233	0.093596	0.0550116	GTTTTGAACATCGGGTAGTATTTGCCCCGGATCGACAGATGAGAGGTAGTTTTCCGGAATGACCGAGCTGAGGCCGTTTTA
NC_010612.1	952348		-	G	3760	MMAR_0790	XRE family transcriptional regulator	7.03989	0	2.31969	23.8878	7.4347	35.0681	0.141183	0.0277527	ACAGGTGTACGCCATCGTCGGGTCTAGAAATAGCGCGAAGAACTCATCCGAAACGTCGTAGATTGATTGCGATTCTTCGTA
NC_010612.1	952427		+	C	3939	MMAR_0798	DUF445 domain-containing protein	0	3.80105	5.41262	32.8809	32.0015	22.0195	0.106125	0.00181643	TCTACGACGTTTCGGATGAGTTCTTCGCGCTATTTCTAGACCCGACGATGGCGTACACCTGTGCGTACTTCGAGCGGGACG
NC_010612.1	955306		-	G	925	MMAR_0795	IS481 family transposase	73.9188	49.4137	78.8695	111.57	133.501	80.3303	0.622444	0.51222	AGGCTCCATCACTATGTCCGTCCAGCTCACGCCGCATTTTGGCAATGTGCAAGCCCATTACGATTTGTCTGACGACTTCTT
NC_010612.1	955429		-	G	66	MMAR_0796	class I SAM-dependent methyltransferase	36.9594	20.5257	39.0482	139.954	122.834	94.1944	0.270852	0.000527139	AGGCACCCGCGATATCCGCCGGATACCGGCGTGGGTTCTGTACCGCTGTAAAGCAGCTACCATTCATGGGGGCAACCGGGG
NC_010612.1	956120		-	G	757	MMAR_0796	class I SAM-dependent methyltransferase	54.5591	87.4242	81.1892	105.668	112.167	80.7381	0.748732	0.949796	AGATGGTCGCAAGCGGCGCTGGCACCAACACAAGGTGGAGCGGCGCAACGAGCTTGTCGACGGCACGATCGTCGCGATCCG
NC_010612.1	956208		-	G	4	MMAR_0797	TetR/AcrR family transcriptional regulator	126.718	53.2147	104.386	186.044	140.936	112.952	0.647423	0.625715	AACTGCACAAGCCGTAGTATCAAGGGCGTCTAGTAAGTGGAAACCAGCAGAAAGTGGTAGAGCGTATCCCGGCTATGACGG
NC_010612.1	956230		-	A	5	MMAR_0797	TetR/AcrR family transcriptional regulator	0	0	7.73231	13.4896	11.3137	9.78644	0.223489	0.32001	GCACCGCCGATGCGCCATATGTAACTGCACAAGCCGTAGTATCAAGGGCGTCTAGTAAGTGGAAACCAGCAGAAAGTGGTA
NC_010612.1	956251	956251	-	G	26	MMAR_0797	TetR/AcrR family transcriptional regulator	473.432	499.458	753.127	980.243	1016.94	851.828	0.606725	0.297432	CTGTCGTGGGGCCTCGCGCACGCACCGCCGATGCGCCATATGTAACTGCACAAGCCGTAGTATCAAGGGCGTCTAGTAAGT
NC_010612.1	956322	956322	-	A	97	MMAR_0797	TetR/AcrR family transcriptional regulator	79.1987	69.1792	95.494	119.72	129.946	140.272	0.626342	0.441117	ACTCGAAGGCTCGGCTCTGTGTGCCACCACACCATCATCCGCTATAACTGCCACGGGTTAGTGTGACTGCACTGTCGTGGG
NC_010612.1	956341	956339	+	G	25	MMAR_0798	DUF445 domain-containing protein	43.9993	17.4848	20.8772	39.9067	41.3757	48.1166	0.637624	0.610459	GTGCAGTTACATATGGCGCATCGGCGGTGCGTGCGCGAGGCCCCACGACAGTGCAGTCACACTAACCCGTGGCAGTTATAG
NC_010612.1	956366		+	G	0	MMAR_0798	DUF445 domain-containing protein	10.5598	0	1.93308	12.9275	17.4554	2.03884	0.386417	0.490791	GGTGCGTGCGCGAGGCCCCACGACAGTGCAGTCACACTAACCCGTGGCAGTTATAGCGGATGATGGTGTGGTGGCACACAG
NC_010612.1	957613		-	A	1388	MMAR_0797	TetR/AcrR family transcriptional regulator	427.673	410.514	296.534	24.7309	32.3248	48.5244	10.7656	5.20375e-28	CGATAGCGAAGATCACCAAACCGGCCAGCGCCCCCACAACCGTGCCGTTGATCCGAATAAACTGCAGGTCACGGCCGACGT
NC_010612.1	957753	957753	+	G	33	MMAR_0799	XRE family transcriptional regulator	12.3198	75.2608	143.821	63.5135	63.0333	82.7769	1.10636	0.528774	GCGCACTTGCTGTTCTGAGGGTGCTAACAAGCGCTTGCAAAAGCAAGCACCTCTCCGTACCCTTGGGTGCGTAAACGACTA
NC_010612.1	958273		+	A	284	MMAR_0800	hypothetical protein	28.1595	19.7655	54.8994	0.562066	0	0	182.09	4.3512e-09	TTAAGTGGTCGGCCGCCAGATGTGAGATTGGCGACGTCTAGAGCGCCGGCCGTCGGGTAACTCAATAGGGATAGACGTTGC
NC_010612.1	958496	958496	+	A	61	MMAR_0800	hypothetical protein	79.1987	53.2147	66.1112	64.9186	50.4266	56.6798	1.15611	0.182139	CCCCGCAATCCGCGCGCTACGGCAATCCGTGGGTCTTGACTATTCCCCCAGAGGAGCCGACGCTTGCCCCAACTTCCATTT
NC_010612.1	959315	959313	+	G	0	MMAR_0801	DUF2516 domain-containing protein	219.996	288.12	301.56	316.162	276.377	374.739	0.838288	0.739983	TTGGCCCGCGAGTCGCCGGTAAGGCGGCTCGGAGTCGACGTTTTGGCCAATGCCCGCATAGTCTTTAGGGGTGAGCCAACT
NC_010612.1	961496		+	G	8484	MMAR_0808	UDP-N-acetylenolpyruvoylglucosamine reductase	10.5598	35.7299	43.3009	48.8997	65.296	69.7284	0.487653	0.34047	GGCGAGCGTAGAGCTCGCTGGCGATCACGCCGGCGAGGACCAGCGAGAACACGATGATCAGAATCAAAAAGATGGATAGTG
NC_010612.1	966579		-	G	3906	MMAR_0805	hydrolase	36.9594	10.6429	3.47954	29.5085	17.4554	28.5438	0.678017	0.820649	GATCGCGCGGGGCGACGCGGCCGGCGGGGACGGCGGCAACGGCGGCAAAGGCGGGTTCTACGGTGACGGCGGGGACGGTGG
NC_010612.1	971000	970999	+	A	185	MMAR_0809	transpeptidase	1059.5	1309.84	1181.5	2006.58	1824.41	1929.97	0.617376	0.190862	GTCCAGCAAGCACGCACTGGCTTTGACCAATCGCGGTGGCGCGACGGCAGCGGACGTTATGGTATTGGCCAGGACAGTGCG
NC_010612.1	971023		-	A	1070	MMAR_0807	DUF2505 domain-containing protein	0	9.12253	13.5315	60.1411	26.1831	53.8254	0.161789	0.00999782	CCAAAAGTAGCAGCTACAACGCGCAACCAACCAGAACGGGCTCCGGTTTCAGTGTGATACCAAACACATCACGAACTCCGT
NC_010612.1	971098	971097	+	G	87	MMAR_0809	transpeptidase	54.5591	85.1436	39.4348	84.872	126.067	54.2332	0.676979	0.761401	TGTTTGGTATCACACTGAAACCGGAGCCCGTTCTGGTTGGTTGCGCGTTGTAGCTGCTACTTTTGGCCCGGAGCCCGTCTG
NC_010612.1	971185	971182	+	G	0	MMAR_0809	transpeptidase	0	0	4.25277	26.9792	19.0716	28.136	0.0573162	0.00339424	CGTGCTGCGACGGGTACGGGGCCGCTTGAGGACCGTTTGCGCGCTATTGCGCCCGGTATCTTGGAATCCCGTGAACACATC
NC_010612.1	971493	971493	-	A	1540	MMAR_0807	DUF2505 domain-containing protein	58.0791	45.6126	27.0631	35.9722	33.941	43.6312	1.15376	0.330854	TGCCGTCGTGGCCGACAGCCGCACCACTCCAGGTGTAGGTGGTGTCGTAGCCCAGTGGTTCGGTGACCGTATAGACGGTGC
NC_010612.1	973240		-	A	0	MMAR_0810	SDR family oxidoreductase	26.3996	26.6074	32.0891	85.434	58.8311	114.583	0.329227	0.00936213	GGGGCGGTGCTGCTGAACATGGCACTGTGGTACACACCGCGAATTTAGCACGTTTACTAGAGTGTGCCCGATGACAACTAC
NC_010612.1	973276	973275	+	G	141	MMAR_0811	ROK family protein	65.1189	23.5665	88.5349	100.61	74.347	99.4954	0.646551	0.711291	ACTGCGACTCGGTTTCCAGCGTCAGTAGTTGTCATCGGGCACACTCTAGTAAACGTGCTAAATTCGCGGTGTGTACCACAG
NC_010612.1	973434		-	G	194	MMAR_0810	SDR family oxidoreductase	126.718	86.664	52.9663	4.49653	10.9904	8.9709	10.9125	1.43074e-12	GGTGCAATGACGGGGCCACCACCTGACGGTAGGAACGTGGCTGGCCGCTATGACCGGAATGATGGGCGGTGAGGGTAGTCG
NC_010612.1	973929		-	G	689	MMAR_0810	SDR family oxidoreductase	52.7991	24.3267	45.6206	7.02582	7.75794	13.8641	4.29016	2.61885e-05	CGGGCCCCACCGGTGCCTGCCGCCAGCCGAGTCGTTGGTGGTCGACGTGGCCGCTGGCATCATCCACCGTGCCACCGATCG
NC_010612.1	974625		+	A	219	MMAR_0812	D-inositol-3-phosphate glycosyltransferase	26.3996	5.32147	4.25277	7.02582	9.37418	2.03884	1.95591	0.313673	CCCCGCGCGACATCCGCGTCACGTCATTCGGAAACCGGGTGCAGGAAGCGGGAGCGGGCATTGTGTCCCTAGGCGGGCTGT
NC_010612.1	974787	974787	+	G	57	MMAR_0812	D-inositol-3-phosphate glycosyltransferase	14.0798	17.4848	20.4906	13.7706	21.6576	21.2039	0.920496	0.72147	AGGAGGGCCTGACGTGCGCCCCATGCGTGCGGGGGCCGGTGCCGCGGGCGAGTCCTGTAAAGATGATGGTGTGCGGCCCGA
NC_010612.1	976195	976195	+	G	497	MMAR_0814	2%2C3-bisphosphoglycerate-dependent phosphoglycerate mutase	0	0	3.86615	6.18273	14.8694	11.0097	0.120574	0.13151	GCGTGACCCCCACCACGCCGCAGAGCCAGTCCGTGCAAGCGGTGATCGAGGACACGCTTAAGGTCAACGAGCTGAGCTACA
NC_010612.1	976570		+	A	122	MMAR_0814	2%2C3-bisphosphoglycerate-dependent phosphoglycerate mutase	24.6396	5.32147	8.89215	10.9603	10.0207	4.07768	1.55391	0.383878	AGGTGCTCGAGGCGGTGGACTCGGATTTCAACACGTTGCTGGAGTTGGGTTTTCGGTCTTCGATTCAAAAAGAGTGGGAAT
NC_010612.1	976655		+	G	37	MMAR_0814	2%2C3-bisphosphoglycerate-dependent phosphoglycerate mutase	5.27991	5.32147	4.63938	8.14996	12.6067	2.44661	0.658572	0.854182	GATTTCCCGGGGCGAGTCGTTGAAGAACCTGGAGGCGTTCGCGCATCTGATCGACGACGAGGATGACCGAGAGGACCGGGC
NC_010612.1	976692	976692	+	A	0	MMAR_0814	2%2C3-bisphosphoglycerate-dependent phosphoglycerate mutase	58.0791	70.6996	78.8695	152.32	206.555	152.913	0.406371	0.0104395	TTCGCGCATCTGATCGACGACGAGGATGACCGAGAGGACCGGGCTCCGGCGACGTGAGAGACTTGCCGGCATGGGAGACAC
NC_010612.1	977583	977583	+	G	0	MMAR_0815	histidine kinase	1506.54	1638.25	1495.81	382.486	438.001	620.623	3.22505	1.6449e-14	GGATGTGACTTGTCCTGATTTGGCCGCGCAGCGCTAGGGCTGCGTTCACCAGATTTGTAGGATTTTGTTTGTGACTGTGTT
NC_010612.1	978983		+	G	3959	MMAR_0820	FadR family transcriptional regulator	0	20.5257	10.4386	30.9136	37.82	15.903	0.366554	0.329861	TGACCCGCGCTTACGACGATGCAGAGCGAAGCGATGAAGAGGAGTGGCGCCGATGACTAGCGTGCTGATCGTTGAGGACGA
NC_010612.1	981873		-	A	11	MMAR_0818	hypothetical protein	15.8397	3.04084	6.57246	8.71202	7.75794	14.2719	0.829308	0.994431	GCGCGATACCCGCGATGCCAAGGCGCCGGCCGTCAATGAACGTCGATGAACGTCGATGAACATGAATGAAAGGACGTACCG
NC_010612.1	983932		+	G	706	MMAR_0822	hypothetical protein	8.79986	12.1634	9.27877	4.49653	1.61624	2.85438	3.37565	0.028852	CCGGATCGCCGGTGCAATACCAGTGCAGGTCGGCGCCACCGGAGCCCCAGCCGCGCCGGTCATATTCGGTGAGCGTGGTTT
NC_010612.1	984351		-	G	1461	MMAR_0819	hypothetical protein	153.118	190.813	255.939	295.928	294.802	214.486	0.74612	0.920197	CTACGATCCCGACAATCCCGAGCATCTGATCGCGGCCGACCTGACCTGGTTGCTGTCGCACTGGAGCTGTGTCTTCGGCAC
NC_010612.1	984408		-	A	1518	MMAR_0819	hypothetical protein	26.3996	28.888	30.156	57.0497	49.1336	59.9419	0.515208	0.216767	GACGGTGCAGCCGGGACAAGAGGTCGAACTGGATTTCCCCCGCGAGTGGGTGGAATTCTACGATCCCGACAATCCCGAGCA
NC_010612.1	984481		-	G	6	MMAR_0821	hypothetical protein	413.593	513.902	568.711	1097.71	1339.54	862.837	0.454136	0.0137561	GCGCGCAACCGCAGCAGCGCCGCGAAGCATGACTGTGGACTAACGTTGTAACCGTGGCAAACTCGTGCCTGAAGACGGTGC
NC_010612.1	984498	984498	-	G	0	MMAR_0821	hypothetical protein	1647.33	1776.61	1588.22	998.51	963.278	915.032	1.74525	2.35e-08	GGCAAGCTCGCCGACGCGCGCGCAACCGCAGCAGCGCCGCGAAGCATGACTGTGGACTAACGTTGTAACCGTGGCAAACTC
NC_010612.1	984638	984638	+	G	0	MMAR_0822	hypothetical protein	123.198	185.491	180.549	528.061	595.422	637.749	0.278202	1.43598e-07	CGGCCGGTATTGCCGGGCAACTCAGCGGGTCGCACGGCGGGCCGCATTGCCGCACGACTAGGTTGATTTCGTGCGATTGGG
NC_010612.1	985382	985380	+	A	287	MMAR_0823	hypothetical protein	3.51994	45.6126	43.3009	123.092	102.793	79.5148	0.303063	0.0698473	GGCCGCCGGACCACGGGTGAAGAGGACCCTGACGGCCAATGGCCTCAGACAACTCATATCTTTCATCTCTAGGATGACGAC
NC_010612.1	985394		+	G	275	MMAR_0823	hypothetical protein	36.9594	41.0514	22.0371	39.9067	25.5366	31.3981	1.03508	0.5205	ACGGGTGAAGAGGACCCTGACGGCCAATGGCCTCAGACAACTCATATCTTTCATCTCTAGGATGACGACCGCTGACCGTGC
NC_010612.1	985458		+	T	211	MMAR_0823	hypothetical protein	0	18.2451	11.9851	30.0705	18.4251	11.0097	0.508849	0.655358	ACGACCGCTGACCGTGCAGAACTGGAAGGAGTCAGCGCCGAGCGGGCGCCGCAAATCGTGGCGGGGGCTCTGGTGGCGGAG
NC_010612.1	985545		+	G	124	MMAR_0823	hypothetical protein	0	0	4.25277	33.1619	23.2738	17.1263	0.0578217	0.00417067	ATGCGAGCGCTCTCGATAGAAGCGTTGGATATCTGCCCGTGGGCGCTCCGAGAAGGTGTTATTTTGCGCCGACTCGACAGT
NC_010612.1	985623	985622	+	A	46	MMAR_0823	hypothetical protein	5.27991	28.888	15.4646	45.5273	56.8916	37.1069	0.356321	0.126949	AGTGAGGGCGACGGGACCGCCTTCATGGAAACTTCGCCGGTGTTGACTTCGGTGCGCGATGCTAGAGGTCAGGTAGTAGAT
NC_010612.1	987602	987602	+	G	874	MMAR_0826	pyrroline-5-carboxylate reductase	7.03989	0	7.73231	32.5998	46.2244	24.4661	0.14323	0.0100219	GGAGCGCGAAGCGATGCTGTCGGAGTCCTTGCAGTTTGCCCGTACCCACCTGATGCGGTGATATGAACGCGTTATTCACGA
NC_010612.1	987675		+	G	801	MMAR_0826	pyrroline-5-carboxylate reductase	14.0798	2.28063	16.2378	40.1877	45.2547	19.5729	0.310932	0.131427	ATTCACGACGGCGATGGCGTTGCGCGAGGTCGAAGCACCCGCGGGCGGGCAATGCCGGATATTCGACGGTGAGCTCGACGA
NC_010612.1	988476	988476	+	A	0	MMAR_0826	pyrroline-5-carboxylate reductase	22.8796	7.60211	14.3048	95.5512	85.6606	64.8351	0.182375	3.97636e-05	GACGCGCCAGCTGGCGATGGTGCCCGCCCGGTAGCGGCGCCACTGCGGACCGTCTGCGATGCTGTCGGGCATGCCAAGAAT
NC_010612.1	989397		-	A	4899	MMAR_0821	hypothetical protein	38.7194	72.9802	32.8623	51.148	41.3757	42.0001	1.07659	0.405562	ACACGCAATCCCAGCGGCTTCCCCTCCGCTGGCACCCACGCGTGCATACAAAGAGGAGAATAGCGGGACTAGTGGGGTTAC
NC_010612.1	989419	989418	+	G	71	MMAR_0827	helix-turn-helix domain-containing protein	429.433	356.539	487.135	1277.58	991.077	1202.1	0.367374	3.7724e-05	TTCAAAAAATTTGAACTGATTGTCCCCCACCAGTACCAGTAACCCCACTAGTCCCGCTATTCTCCTCTTTGTATGCACGCG
NC_010612.1	989448		+	A	42	MMAR_0827	helix-turn-helix domain-containing protein	61.599	34.2095	15.8512	46.9325	58.8311	92.5634	0.564044	0.49508	CCAGTACCAGTAACCCCACTAGTCCCGCTATTCTCCTCTTTGTATGCACGCGTGGGTGCCAGCGGAGGGGAAGCCGCTGGG
NC_010612.1	989841	989841	+	G	45	MMAR_0828	AURKAIP1/COX24 domain-containing protein	87.9986	73.7404	127.97	716.353	756.4	628.778	0.13806	5.15458e-16	AGGCTTGGCTTCGGTTGGTTAGGTGGCGCCGGTTTGGTGTTGGGTACGGCGGGCTGGGTAAGGTGTCCGGGTCATTTGTTG
NC_010612.1	990066	990066	+	G	0	MMAR_0829	hypothetical protein	364.314	239.466	288.028	878.228	753.167	559.866	0.407739	0.00519306	TGGCTCGGGTTGGCGGCTGCCGTCACCAGGCTGTAACGCCTATGCCTCTAGCCGCGGCTAGGCTGTCGGGGTGAATTCGTC
NC_010612.1	991129	991129	+	A	52	MMAR_0830	hypothetical protein	89.7585	76.0211	78.0963	125.06	150.633	108.874	0.635285	0.460229	GCCTTTGACGACTACGTTCGCGGCCGCGGCTTGACTCCCATAATCGACCCGCATCGGGTACGCTCCTGGGAGGGTCGCGCC
NC_010612.1	993237	993238	-	A	0	MMAR_0831	class I SAM-dependent methyltransferase	19.3597	22.0461	34.0222	53.9583	42.6687	47.3011	0.524829	0.3443	CACGAGGCCGAAGCGGATGCCGCTGTGGCGGCGATTGCATCCATCTAGGAGGGCCAGTAGGGTCCGGTTGATGGGGAAAAG
NC_010612.1	993533		+	A	1372	MMAR_RS04120	(2Fe-2S)-binding protein	0	8.36232	5.026	17.7051	24.8901	22.0195	0.207464	0.0576744	TGGGCCGGTAGAAGCGGAACTTCTGGTCCCGATGGAAGACCCGGGCGATGTTGATCGGAATATTGAATTTATTGAAGATCT
NC_010612.1	993652		-	G	415	MMAR_0831	class I SAM-dependent methyltransferase	0	0	1.93308	3.65343	7.75794	12.233	0.0817058	0.112026	GCACTACCAGGCACCGGACTACTTCGTGGTCGGCCGCGAGAAGATCCGGGAATTCGCAACCGCGATCCAAGACGAGCACCC
NC_010612.1	993666		+	G	1239	MMAR_RS04120	(2Fe-2S)-binding protein	26.3996	24.3267	6.95908	1.12413	0	2.03884	18.2541	2.64546e-05	CTCGGGGTAACCCAACTCGGCTGCGGCGGCCTCATCGGAGTGCGATGGGTGCTCGTCTTGGATCGCGGTTGCGAATTCCCG
NC_010612.1	993773		-	G	13	MMAR_0832	hypothetical protein	12.3198	59.2964	52.1931	89.3685	25.8598	79.107	0.637845	0.786004	GCGTTGGCAGCACTGGCGTCTCGACGGCAATCACGCTGATAAGCTGCGCCGCTGAGCATATATTCGAGCAGAGAGCAAAGG
NC_010612.1	993790		-	G	30	MMAR_0832	hypothetical protein	63.359	20.5257	56.0592	206.278	166.796	202.253	0.243607	0.000320651	TGGGCGCGGCGGGCGGCGCGTTGGCAGCACTGGCGTCTCGACGGCAATCACGCTGATAAGCTGCGCCGCTGAGCATATATT
NC_010612.1	994315		+	A	590	MMAR_RS04120	(2Fe-2S)-binding protein	0	3.04084	10.8252	9.55512	1.93949	6.11652	0.787838	0.943407	GGCCGGCATCAAGATGCATCTGCGCGAGCTCGCGGGTGCCAGGCCAGATCTTGTCCGCGATGATCTCGTCATAGATCTCCT
NC_010612.1	994888	994888	-	G	172	MMAR_0833	HAD-IB family hydrolase	0	0.760211	11.5985	3.09136	10.3439	6.11652	0.632422	0.929386	GGAGGTACCCACGAACGTCCGGCGGTTGACTCGTAACCCGAGTCCGTCATCCACGGATTTACTCTAGAACGGGTAGATCGG
NC_010612.1	994905	994905	+	G	0	MMAR_RS04120	(2Fe-2S)-binding protein	219.996	146.721	276.043	726.189	722.135	771.09	0.290025	6.97976e-06	AACAGTGCGGCGGATGGCCGAGATTTCGATCTGGCGATGCGCACCGATCTACCCGTTCTAGAGTAAATCCGTGGATGACGG
NC_010612.1	997428		-	A	2712	MMAR_0833	HAD-IB family hydrolase	0	13.6838	7.73231	9.27409	9.05094	6.93206	0.849003	0.888365	GACCGCACCGGGTCCCCGCATGAACCACGGCAGGTTGATATCGAGTGGCACCACGCGGTATGTCGAACTCATGTTGGGGAC
NC_010612.1	998384	998384	+	A	6	MMAR_0836	xanthine dehydrogenase family protein molybdopterin-binding subunit	73.9188	69.9394	85.0554	306.045	440.587	216.525	0.238091	7.58452e-06	CTACGACGCGGGCCGGGTGATCAATCCCAAACTCGCGCACAGCCAGGCAATCGGAGGCATGATCGGCGGAATAGGGATGGC
NC_010612.1	1002189		+	G	162	MMAR_0839	hypothetical protein	216.477	374.024	368.444	453.306	429.273	336.001	0.788194	0.954474	CGCGCGAGGTGCCGCGTGCGGAAATCCGAAATGCTTCAGCAGGTCGCCATTAGCGTCTACGCTAGTTAGCGCAACGAGATA
NC_010612.1	1002233		+	G	118	MMAR_0839	hypothetical protein	15.8397	25.0869	21.6505	38.5015	37.4967	14.2719	0.694913	0.864375	CGCCATTAGCGTCTACGCTAGTTAGCGCAACGAGATATCTGATAGCGACGCATATGGAGAATATTGGGCGGTACAGGCCCG
NC_010612.1	1005425		+	A	0	MMAR_0840_C	MMPL family transporter	0	0	5.026	5.62066	6.7882	12.233	0.203892	0.34047	CGGGATCATTCGTGCCATGGCCGGTACCGGAGGCGTGGTGACAGCCGCCGGAATGGTGTTTGCTGTGACGATGTCGCTGTT
NC_010612.1	1005784	1005784	+	A	0	MMAR_0841	glutaredoxin family protein	1.75997	1.52042	14.3048	39.6257	30.3853	39.1457	0.161189	0.0243063	ACAGCAGCGATGTCACCGTCGCCGGACGTGCGCCAATTCAGCCGTCAGGTGAGCTGCCACACTGATGCCCATGACACAGCC
NC_010612.1	1006118	1006118	+	A	46	MMAR_0842	glutamyl-tRNA reductase	36.9594	60.8168	110.959	251.806	266.356	324.991	0.247835	0.000220142	AGCTGAGGAGCCCATACCCGTCTAGTCGATTATTTGGTAGCCCAACTACCAAGCGTCTACCGTAGAGAGCAGTTCACTTTC
NC_010612.1	1008037	1008037	+	A	531	MMAR_0844	bifunctional uroporphyrinogen-III C-methyltransferase/uroporphyrinogen-III synthase	235.836	283.559	421.024	2462.13	2700.73	2172.59	0.128387	5.49891e-19	GCGGGCCGCGCAGCTTAGAGCATTGGGTCTCGGTTTGGAAATCCGCCCCCTAAGAGGCAACCTAGATACCAGGTTGAACAG
NC_010612.1	1008055		+	A	513	MMAR_0844	bifunctional uroporphyrinogen-III C-methyltransferase/uroporphyrinogen-III synthase	0	0.760211	0	15.1758	8.72769	11.8253	0.0213302	0.00228538	AGCATTGGGTCTCGGTTTGGAAATCCGCCCCCTAAGAGGCAACCTAGATACCAGGTTGAACAGGGTAAGTAATGGTGATCT
NC_010612.1	1008086		+	G	482	MMAR_0844	bifunctional uroporphyrinogen-III C-methyltransferase/uroporphyrinogen-III synthase	12.3198	0	2.31969	42.717	12.6067	23.6506	0.185753	0.0632353	CTAAGAGGCAACCTAGATACCAGGTTGAACAGGGTAAGTAATGGTGATCTTGACGCCATCGTGGTGGCTCGGGCCGGGCTG
NC_010612.1	1008576	1008573	+	A	1705	MMAR_0845	porphobilinogen synthase	0	3.04084	2.31969	5.62066	7.4347	8.15536	0.252954	0.31054	TGATGTGGGGAGAGGGCAATTCCCCGCAAGGAAGTTGAGTGAGTGACTTGGGAGCGACAATGATGACGCGAGGGCGCAAGC
NC_010612.1	1010807	1010805	+	A	2	MMAR_0845	porphobilinogen synthase	12.3198	2.28063	5.41262	33.4429	33.2945	13.0486	0.251357	0.0532265	GTCGAATTGGCGGTCGCGCAGGCGCAGGCCGGCGCCCATGTGGTGGGACCGAGCGGGATGATGGACGGCCAGGTGGGTGCG
NC_010612.1	1017650		+	G	22014	MMAR_RS28075	hypothetical protein	0	3.80105	0	7.58789	6.14171	4.07768	0.213796	0.366559	TTTCCCAGACGGAGACGTCGAAGGCGTAGGAGTGGCATTGCGACCAGCTCTGCTGGGAAGGTATCGACCTGTAAATGCCCT
NC_010612.1	1038194		+	G	1470	MMAR_RS28075	hypothetical protein	24.6396	9.88274	7.34569	21.0775	20.6879	14.6797	0.743516	0.875491	GGACCGGCGCGGAAACGCCGTCGCTTTCGGTGTTGTCGTCGAGGGGGCTGACGAAGCGATAATCGACATCGTTTGCGGGCA
NC_010612.1	1039544		+	A	120	MMAR_RS28075	hypothetical protein	91.5185	110.231	115.985	39.3446	31.6783	34.2525	3.02332	2.06977e-09	GGTTGCATACAATTTGTTGCCAGGGCGCATAGGTGTCGTTAGCCTCTGACATGCCTCGTATAATAGAGGCAATCTGGTCAA
NC_010612.1	1039591		+	G	73	MMAR_RS28075	hypothetical protein	117.918	142.159	77.7097	39.9067	42.0222	42.0001	2.7308	2.23529e-06	GACATGCCTCGTATAATAGAGGCAATCTGGTCAATGACATCATGCCTATCCTTCGGCATAATATAGTTTCGGTGTTGGGGC
NC_010612.1	1039875		+	G	2356	MMAR_RS28080	hypothetical protein	1298.86	1121.31	1162.55	360.284	333.268	339.263	3.47478	1.85855e-24	ATCGGTCGCCCCGATATTGGTAGCCCAGGGTGATGGTTCGACGATAAGTGGTCGTATTAGCATTGATGGCGAGGTTAAGGG
NC_010612.1	1042813		-	G	1081	MMAR_0852	cytochrome P450	0	4.56126	17.3977	14.0516	11.9602	12.233	0.574274	0.822565	GATCACTGCGTCGAGCTTCGCCGATCGACAGAAAAATGGCACCTTCGAGTGCAGCGGCGCGGTGGTCCGCGCGCACTGCCG
NC_010612.1	1042877		+	A	240	MMAR_0854	acyltransferase	0	3.80105	4.25277	7.58789	11.3137	2.85438	0.370374	0.547707	AGTGCGCGCGGACCACCGCGCCGCTGCACTCGAAGGTGCCATTTTTCTGTCGATCGGCGAAGCTCGACGCAGTGATCGCGA
NC_010612.1	1042946		-	A	52	MMAR_0853	anti-sigma factor antagonist	79.1987	74.5006	130.676	95.2702	74.347	48.1166	1.30808	0.119236	CTCACATCTTTAGCAAAGAGTTAGACGCAACTGTTGGTCTCCTTAGTTTTGACGTGCAGCGTTGGGAGACAGAATTTGGCC
NC_010612.1	1043101	1043100	+	G	16	MMAR_0854	acyltransferase	0	1.52042	6.18585	10.6793	17.7786	13.4563	0.183991	0.13025	GCGCGCTTCCCAACCGGTGCACAGGCTTCGTGCGGCATTTCGGGCGAGCGGAGCTGCTAGGCTGCCGATTGCCCGTCGGGG
NC_010612.1	1043631		+	A	911	MMAR_0855	SGNH/GDSL hydrolase family protein	14.0798	6.8419	11.9851	12.3655	25.5366	21.2039	0.557623	0.558888	CTGCCCGAGGTCGGTCAGCTCACCGCGGTCAGCTACATACGCCAGGTGCTGATGGTGCAATTGTGGTTTCAGCCCTTCTTC
NC_010612.1	1043907		+	T	635	MMAR_0855	SGNH/GDSL hydrolase family protein	1013.74	0	0.386615	0.281033	1.93949	1.63107	263.853	NA	TGGAGCTGGTTGCCCCGAATTGTCACCCAATTCGTTGCGGGTGCGCTGGCCGCCGCCGCCGTGCGCCGATTGCGGCTGACC
NC_010612.1	1044097	1044097	+	G	445	MMAR_0855	SGNH/GDSL hydrolase family protein	31.6795	13.6838	47.5537	170.306	205.586	144.35	0.178847	2.51578e-05	GCGGGGTGGTCGACGTGCTGTTTGTGCCGTTGATAGTCACCCTCGCGGTCGGCGTGGGTAGTCTGCCGAGGTTGCTGTCGA
NC_010612.1	1044143		-	A	1249	MMAR_0853	anti-sigma factor antagonist	28.1595	28.1278	16.2378	41.3119	29.4155	42.8157	0.639925	0.64079	GGCGTGAGCTCGAATTGCAGCACCGCCCAACCCCATGCCGTGTGCACCAGCTCGTGAACCATGTACAAGCAGAACGAGATC
NC_010612.1	1044335	1044335	+	G	207	MMAR_0855	SGNH/GDSL hydrolase family protein	0	8.36232	28.2229	40.1877	47.8407	43.6312	0.278039	0.150362	GGCGGCCTCGGTACTGCTGTACCACTTCATCGAAGAGCCGGCCCGGCGCTGGATGCGTAGGATGGTCGATGTCAGAGCCGT
NC_010612.1	1044528	1044528	+	G	14	MMAR_0855	SGNH/GDSL hydrolase family protein	480.472	582.321	562.912	1232.61	931.277	1098.12	0.499174	0.0148549	ATTCATCGGGTGTGACACGTGGGATGCGTCATTTGCGAGGTAGCGACGGGTTCCCCGTATGATTTGATTTGCGTGCGGCAC
NC_010612.1	1045246	1045246	+	G	3636	MMAR_0859	universal stress protein	0	0	3.09292	8.43099	4.84872	3.66991	0.182557	0.360616	ACCTGATCGGCGCGGACGGTGTGCACCCCAACGACGCCGGACATGCATATTTGGCGGATAAGATTGCGCCGCTGATCGGCG
NC_010612.1	1045477	1045479	-	A	2583	MMAR_0853	anti-sigma factor antagonist	87.9986	82.1027	81.9625	112.975	75.9632	108.466	0.848908	0.772345	GGCCAAATTCCTCGGCGAGTTTTCTGGCGAATGAACCACGCGGGGGCGCCGAACGTGCTAGGAATAAAAGAGCTTTGGAGG
NC_010612.1	1048137		-	G	404	MMAR_0857	acyltransferase	5.27991	8.36232	0.386615	8.43099	5.81846	9.78644	0.58465	0.773992	ATGGTGCTCGAGGAGCTGTTGCCGATGTTGGCCGCGATGGGGATGGACACCTCCCGGGTAGGTTTTCTGGGCTGGTCGATG
NC_010612.1	1048648	1048648	-	G	0	MMAR_0858	putative membrane protein	485.752	561.035	438.808	421.268	508.145	470.564	1.063	0.112238	CAATTACGTTGCCCGGTTGTCCGGCGTGCCTCGGCCGGAAACCCGGTGTCGGCACGGCATCATGGCGCTCGTGGCTGACCT
NC_010612.1	1048817	1048817	+	G	65	MMAR_0859	universal stress protein	59.839	34.9697	57.6057	114.942	123.157	81.5536	0.477641	0.121192	GCGCGGCTAATCCACAGCGAGCCGTTGTGTAGCGAAGTTGCCGAAAAGTGCGGCGCGTAGATTCCGTTGTGGAGCAATGCG
NC_010612.1	1049396		+	G	472	MMAR_0860	ATPase	10.5598	6.08168	1.93308	22.7637	21.3343	25.6894	0.266716	0.0527349	GTGCCCAATCCGATGCTGGCAGCCGAGTACGACGCGCTGCCGAAGGGGCCGATGGTGGTTGGATGGGACGGCTCGGCCGGC
NC_010612.1	1049448		+	C	420	MMAR_0860	ATPase	31.6795	14.444	7.34569	0.562066	0	2.85438	15.6141	0.000252645	TGGTGGTTGGATGGGACGGCTCGGCCGGCTCGGAAACGGCGTTGGCGGCGGCCAGACGCCTGTGCCCGGACCGGGAGGTGG
NC_010612.1	1049835	1049835	+	A	33	MMAR_0860	ATPase	1041.9	1819.18	1311.79	924.599	989.784	848.158	1.51312	0.00157374	GACCTAGGTCCGCGCGGTGGGTGACTTCCGGCTCTGACCCGCAGGGGTTTGATCAGGCAGGGTGGGAGCCATGACTTGTCG
NC_010612.1	1052067	1052067	-	A	3419	MMAR_0858	putative membrane protein	0	7.60211	8.11892	6.18273	6.14171	9.37867	0.724898	0.990226	ATGATGGCCGCCTCTTTGGGCTCGAACGCCAGCATCAGTCCGAGCGCGATCGCGGTGGTCATATTGATCCACAAGATCTGA
NC_010612.1	1052577		-	G	3929	MMAR_0858	putative membrane protein	15.8397	19.0053	7.73231	0.281033	2.58598	0	14.954	0.000729565	GCTCCCGCACCGCACCGTTGAGTCTAGTGATATCCGTGAGCAACAGTGCACGTAGGTCAGAATTACCTGCGACGTGCTGGG
NC_010612.1	1052635	1052635	+	G	221	MMAR_0861	methyltransferase domain-containing protein	573.751	799.742	538.555	282.719	405.353	304.603	1.9296	2.55441e-05	GCCCCAGCACGTCGCAGGTAATTCTGACCTACGTGCACTGTTGCTCACGGATATCACTAGACTCAACGGTGCGGTGCGGGA
NC_010612.1	1053516		+	G	1147	MMAR_0862	amino acid permease	19.3597	49.4137	34.4088	55.0825	61.4171	35.8836	0.67835	0.808549	TGGTGATCAGGTGACGGCGGAGCCGGAATATGTCGATGAGGGCCTCGCTCGTTTCAAGTACGATTTCCCGGACGGCTCGGA
NC_010612.1	1054618	1054618	+	G	45	MMAR_0862	amino acid permease	0	26.6074	6.18585	44.4032	28.1225	22.4272	0.34606	0.312915	ATCCGAACCACCCCGGCAAGTCGGTCCACACCGACTTGCCGGGGTGGCCCGTTTCGTGAGTCAATCGGTCGATGCGCGGGC
NC_010612.1	1054963	1054963	+	A	3	MMAR_0862	amino acid permease	17.5997	19.0053	9.66538	27.8223	21.9808	20.3884	0.660456	0.735894	CTTTGCTGCCGACGCCCTCGGCGGCTGGGCCGGGTTCTCGGTCGGCTGGCTGTACTGGTACTTCTGGGTGATCGTGGTCGG
NC_010612.1	1055018		+	A	3346	MMAR_0866	nucleotidyltransferase domain-containing protein	22.8796	8.36232	6.95908	4.21549	1.29299	1.63107	5.35082	0.00917179	TGGTACTTCTGGGTGATCGTGGTCGGCTTCGAGGCCGTCGCCGGAGCAAAAGTCCTGATGTACTGGATTCATGCGCCGTTG
NC_010612.1	1057439	1057439	-	G	461	MMAR_0863	2-dehydropantoate 2-reductase	0	11.4032	17.7843	16.5809	11.6369	30.1748	0.500186	0.661726	GACCGGGCCGCCGCGACGCGCTGGGCCGCGACATTGGCCCCCTACGGACTGCGCTGGTACGAAGAACCCGGTGACCCATTG
NC_010612.1	1058238	1058238	-	A	87	MMAR_0864	mandelate racemase	7.03989	9.88274	10.4386	10.6793	9.69743	11.8253	0.850777	0.865932	AGTGGGCGAATTGCCGCGAGTAATGCCCATGACCTTGAGATCAGCCCTGCGCAACGAGTTGGATGGTGACATGCAATTCCC
NC_010612.1	1058339	1058337	+	A	25	MMAR_0866	nucleotidyltransferase domain-containing protein	7.03989	20.5257	13.5315	15.7378	31.6783	18.7573	0.622084	0.757604	TCTCAAGGTCATGGGCATTACTCGCGGCAATTCGCCCACTCAGCACGCGAACGGGTGGACTATCGATCAGACAGAAGTGTC
NC_010612.1	1059048		-	A	41	MMAR_0867	glutaredoxin	49.2792	26.6074	38.2749	31.4757	19.7181	44.8545	1.19022	0.323194	CCGGATTGACGGCCGCGATCACTTCTGGGATTGGCCGGCGCGGCCGTTGCCTGCGTGCAGTATGGGTATCACGCTGGCCAT
NC_010612.1	1060572		+	G	53	MMAR_0869	APC family permease	7.03989	34.2095	9.66538	26.1361	20.6879	22.0195	0.741024	0.971119	CGGTTGTGGATGAACGTCCGGGTGTGGATAGATTCGGTCGCCCGGATCAGATCGCGATTAGCCTGGCTTGGTGCAGGTGGG
NC_010612.1	1062036		+	A	0	MMAR_0870	glutamate-1-semialdehyde 2%2C1-aminomutase	21.1197	29.6482	30.156	77.8461	69.8215	70.1361	0.37213	0.0162318	GCTCACGAGGCAGCGGCAAGTCTTACACCCTGTAGTTGAACCGGTCGGCGAGGCTGGGACACTGGTTGCCATGGGCAGCAC
NC_010612.1	1064951		+	G	1	MMAR_0873_C	cytochrome c biogenesis protein CcdA	17.5997	11.4032	18.9442	38.2205	42.0222	44.8545	0.383865	0.0684354	CCACCACCCTGATCAGCAACCAGCTGGTGCTGCAGCGCGCCGGTGGCGTGCTGACCATCATCATGGGACTGGTGTTCGTGG
NC_010612.1	1066901	1066900	+	G	149	MMAR_0875	c-type cytochrome biogenesis protein CcsB	0	3.04084	6.95908	16.0189	9.69743	5.70875	0.318614	0.410766	GCTGGTTCGCCGCCGCCGGGTGTGGGCTCGACTTACGCCGGAAAACGACGCGCCAGGTACGGTGAACGTCGAGCTGGGCGG
NC_010612.1	1069564	1069565	-	A	12	MMAR_0877	hypothetical protein	302.715	237.946	278.363	227.075	259.568	225.496	1.152	0.0529483	GCCAGTGCTATTGCCGCCATCGGGTGCTTCTGACACAGCCCGAGCCTACGGCGCGGGTATATTCGCTCAAAGGAGGTGTCG
NC_010612.1	1070494	1070494	+	G	1521	MMAR_0881	S-methyl-5'-thioadenosine phosphorylase	31.6795	34.9697	36.3418	10.9603	11.9602	20.7962	2.35962	0.00296166	TGGGGCCAATCCCTTGAATCGGGCTGTGACCCACCAGCACCGAGGCGGCGCCGTCGGCGAAGATGAAGCAGTTGCTCCGGT
NC_010612.1	1071002	1071002	-	A	20	MMAR_0879	3-oxoacyl-ACP synthase III	147.838	199.175	188.282	483.658	475.821	499.108	0.367574	3.3884e-05	CAGCGGCTTCGACTGCGCGCCGACGGCGGGCGTTTTGGGCGAGTCGCCGCCATGGGAGCACACTGTGCATAACACCAACCG
NC_010612.1	1071953	1071953	-	G	0	MMAR_0880	1%2C4-dihydroxy-2-naphthoate polyprenyltransferase	5.27991	24.3267	11.9851	42.1549	11.9602	28.5438	0.503956	0.548497	TGCGAGCATCGGCTCATTGTTGTGCATGCCCCCATGCGATCGTCAGCGCGGGCCGCGGCAGGATGCCATGGTGGCCAATAT
NC_010612.1	1072015	1072015	+	A	0	MMAR_0881	S-methyl-5'-thioadenosine phosphorylase	0	0	3.86615	15.4568	11.3137	13.0486	0.0970667	0.0611592	ATTGGCCACCATGGCATCCTGCCGCGGCCCGCGCTGACGATCGCATGGGGGCATGCACAACAATGAGCCGATGCTCGCAGT
NC_010612.1	1073529	1073529	-	G	1576	MMAR_0880	1%2C4-dihydroxy-2-naphthoate polyprenyltransferase	0	7.60211	0.386615	4.21549	12.6067	3.66991	0.390816	0.62062	ACAAAGCCGTGTCGATCCACCTCACCCAGCTGCGCCGCGGCCAGGTTCGCGGCGGCGATATCGTCGACGTGCACGAAGTCA
NC_010612.1	1075597	1075597	+	G	218	MMAR_0884	hypothetical protein	68.6389	58.5362	164.312	8.71202	11.3137	4.48545	11.909	5.31911e-12	GGTTACGTATTGCTCCGGCTTGGTCCGGCGGTGGGGGAACCCCCTGACGGACCCGCTGCGTTGTTCGATTGCGAACATATT
NC_010612.1	1075612		+	A	203	MMAR_0884	hypothetical protein	75.6788	43.332	40.9812	117.472	192.979	162.292	0.339049	0.0050692	CGGCTTGGTCCGGCGGTGGGGGAACCCCCTGACGGACCCGCTGCGTTGTTCGATTGCGAACATATTCTCCATTCGGACGAC
NC_010612.1	1075710	1075710	+	A	105	MMAR_0884	hypothetical protein	89.7585	114.792	105.933	91.6168	101.823	65.6507	1.20042	0.106957	CGAGTGATCCGCGGACAGGTTCCGTGGTGAGCGTTCCCTAACCGTTCGGGAATCCGGTTACGCTGCGCTCAGGGGCAACCT
NC_010612.1	1075739		-	A	236	MMAR_0883	hypothetical protein	8.79986	6.08168	7.34569	12.6465	11.3137	11.0097	0.636361	0.753703	GTTCTCCTTCGGCTGGCCACCCCGCAACCAGCAATGTCCGGCATCATTACACTGCGATACCGTCGGCTGTATTCGTCATTC
NC_010612.1	1075754	1075756	-	G	251	MMAR_0883	hypothetical protein	19.3597	21.2859	22.0371	69.1341	40.7292	37.1069	0.42728	0.133186	CGACGTCCATTTGCGGTTCTCCTTCGGCTGGCCACCCCGCAACCAGCAATGTCCGGCATCATTACACTGCGATACCGTCGG
NC_010612.1	1080475	1080475	-	G	0	MMAR_0887	membrane protein	31.6795	17.4848	11.5985	43.2791	41.0525	39.5535	0.491452	0.247008	TCGGCAAGATCGATCGGCGGGCGTTGGTGCGTCGATTCGCCGCCGCAACCGACCAATAGGCTGAGCGATCGTGAGGATCGC
NC_010612.1	1081989		-	G	52	MMAR_0889	DUF3349 domain-containing protein	524.472	545.831	387.775	2011.63	1773.98	1406.39	0.281369	3.13259e-07	TCGCCCGCGACTTCATCGCACATCACATCGGTTGGCACATCCTGGGGGCGAAAACCAAGTAACGTCAAGGGGGGGCCTTGA
NC_010612.1	1082028	1082028	+	A	7026	MMAR_0898	amidohydrolase	10.5598	11.4032	20.8772	25.855	25.8598	19.1651	0.605221	0.694943	AGTCAGTGGACAAACACTGTGTCAAGGCCCCCCCTTGACGTTACTTGGTTTTCGCCCCCAGGATGTGCCAACCGATGTGAT
NC_010612.1	1083419		+	G	5635	MMAR_0898	amidohydrolase	3.51994	2.28063	9.27877	23.0447	44.9314	35.4758	0.145893	0.00445273	CTTTGGCGATGGTCGCCGCGACAGCGGTGGACAAAAAGGCGCCTAGCAGGTTCAACGCGGCCGAAAGTATGACGGCTGTTC
NC_010612.1	1083547		-	G	1265	MMAR_0890	hypothetical protein	0	0	6.18585	10.1172	4.84872	19.5729	0.179125	0.257269	CTGGGTTTCACACATTTCCCCGTTCGACAATGGATTACCCCGACCCGCAGAATCAGGCACTGTGAACATCGATTTGTTCCT
NC_010612.1	1083593		+	G	5461	MMAR_0898	amidohydrolase	66.8789	51.6943	54.8994	0.281033	3.87897	0.407768	38.0503	8.5373e-13	CGACGATGATCAAGAGGAACAAATCGATGTTCACAGTGCCTGATTCTGCGGGTCGGGGTAATCCATTGTCGAACGGGGAAA
NC_010612.1	1083631		-	G	75	MMAR_0891	inorganic phosphate transporter	0	0	0	3.3724	15.5159	17.534	0	0.00114584	CCGTTGCGCAGGGACACCCGAAGTGAACGACAACGAACGCAAGGTTAACTGCTAGGTAACATCTGGCGACGAGTCGCAGCC
NC_010612.1	1083644		-	A	88	MMAR_0891	inorganic phosphate transporter	0	6.08168	7.73231	19.3913	13.5764	17.534	0.273808	0.190406	GCCCGGCGACCACCCGTTGCGCAGGGACACCCGAAGTGAACGACAACGAACGCAAGGTTAACTGCTAGGTAACATCTGGCG
NC_010612.1	1083668	1083667	+	G	5386	MMAR_0898	amidohydrolase	28.1595	66.8985	92.0145	232.695	231.122	212.447	0.276982	0.00106059	GGGAAATGTGTGAAACCCAGGTGGGCTGCGACTCGTCGCCAGATGTTACCTAGCAGTTAACCTTGCGTTCGTTGTCGTTCA
NC_010612.1	1083703		+	T	5351	MMAR_0898	amidohydrolase	1.75997	4.56126	6.18585	18.5482	8.40444	19.9806	0.266782	0.157164	TCGCCAGATGTTACCTAGCAGTTAACCTTGCGTTCGTTGTCGTTCACTTCGGGTGTCCCTGCGCAACGGGTGGTCGCCGGG
NC_010612.1	1083871	1083871	-	G	315	MMAR_0891	inorganic phosphate transporter	43.9993	76.0211	40.9812	133.772	125.097	101.127	0.448076	0.0792135	TTCGCCGGGCAGTCGCTGCTCGAGCTGGCCGGGTACGGCGAGCCGGAGCACGGTCTGGGACCATTTCCCGGTGCGTTGTGG
NC_010612.1	1084061	1084061	-	A	0	MMAR_0892	glyoxalase/bleomycin resistance/dioxygenase family protein	45.7593	100.348	94.3342	154.568	172.614	207.962	0.449909	0.0747415	GTCGATCTCACCGGCCCGGGAGCCCAACTCCTGCGCAGCAGGTGCTCCGGAACGTGATAGACACGACAGCATGGAGATTCT
NC_010612.1	1084751	1084753	-	A	47	MMAR_0893	maleylpyruvate isomerase family mycothiol-dependent enzyme	54.5591	107.19	46.3938	59.0169	70.1447	98.2721	0.916791	0.684239	CCCAGGATCGCCCTGATGGCCAAGGCGCTGAACACCCTGGGCCCCCGGTGGGTCAATACACTTATGCAACAGCGTGACGAC
NC_010612.1	1085048		+	A	4006	MMAR_0898	amidohydrolase	49.2792	76.7813	64.9514	16.2999	16.8089	26.9127	3.18713	3.63546e-06	GCCCCACTCCGTTTCGATCGTCCGGCTGACCGCCGACAGTGCGGCCTTGGATGCGTTGTATACCGAGAACAGCGGCGAGGC
NC_010612.1	1087320	1087320	-	A	66	MMAR_0896	hypothetical protein	0	9.12253	10.4386	17.143	11.9602	23.2428	0.374041	0.39382	GAGGGCGCCGGCCGCGCTGTGGGCTGAATGGCCGGCTCGGACCGATTCGGGCCTGGCTACTGTGGCTTGCATGAGCGAGCG
NC_010612.1	1088965	1088965	-	A	0	MMAR_0897	acyl-CoA synthetase	0	7.60211	3.09292	6.46376	13.5764	15.903	0.298019	0.310656	TTCGGGCCCGGAAAAGGTCAGGCCCGAGGGCGCAGCTGAGCAGAATTGCAACACGTTCTAGTCTGGCCATATGAGTGACGA
NC_010612.1	1091631	1091631	+	G	0	MMAR_0900	alpha/beta hydrolase	0	7.60211	10.4386	41.8739	50.7499	70.5439	0.110654	0.000232504	GCGCCGGATCGGCGGCAGTGGTGGATCGACCGGATCAAGGCCTGCTACCCGCTGCTGTACCGTCGATCGGGTGATTAACCT
NC_010612.1	1092483	1092483	+	G	0	MMAR_0901	2-succinyl-5-enolpyruvyl-6-hydroxy-3-cyclohexene-1-carboxylate synthase	1.75997	31.1686	8.50554	25.574	28.769	39.5535	0.442042	0.449393	GGGCTGAGCGCCGCGGTAGCCGGTGCGGCTCGATAGCCGGCGCAGCGTTCGGCTGTGACACCCTGTACTGGTGAACCCTTC
NC_010612.1	1096804		+	G	866	MMAR_0906	hypothetical protein	42.2393	36.4901	34.7954	12.0844	3.87897	12.233	4.03083	0.000101994	GCAGCGGCACCACCTATCTGCATCGGCTGATGACCAATGACCCCCAGTTCAGCTACGCGATGATGTACGAGCTGTTCTTTC
NC_010612.1	1098963		-	A	2610	MMAR_RS04440	MarR family transcriptional regulator	0	5.32147	26.2898	15.1758	5.81846	24.0583	0.701896	0.969632	GGTCTTTGTCCAGGGCCGCGCGACTCACCTCGGAGACGCTACCCGACAGCGTCGCGTCAATACTGGCGGTATCGGCGCTGG
NC_010612.1	1099006		+	G	0	MMAR_0907	demethylmenaquinone methyltransferase	5.27991	34.9697	52.1931	182.671	162.27	182.272	0.175518	0.000397988	GTCCGCCAGGAGCACGTCCAGCGCCGATACCGCCAGTATTGACGCGACGCTGTCGGGTAGCGTCTCCGAGGTGAGTCGCGC
NC_010612.1	1099993		-	G	3640	MMAR_RS04440	MarR family transcriptional regulator	15.8397	19.7655	26.6765	53.9583	38.1432	50.5633	0.437128	0.148978	TCCAGCTAATGAAGGGTAGAAGGCTGGCCACAATCGCCGCGACTGCGGTAGCTGCCGTCGGACTGGCGGCGCCGGCGCAGG
NC_010612.1	1100004		-	G	3651	MMAR_RS04440	MarR family transcriptional regulator	98.5584	130.756	150.007	188.011	93.7418	127.224	0.928861	0.568105	GCGGTGTATAGTCCAGCTAATGAAGGGTAGAAGGCTGGCCACAATCGCCGCGACTGCGGTAGCTGCCGTCGGACTGGCGGC
NC_010612.1	1100055	1100056	-	A	0	MMAR_0908	DUF732 domain-containing protein	6101.82	4733.83	3768.34	2829.72	2403.67	2362.61	1.92623	3.40031e-06	CCGTCGGCGCGTGGTTGCTCTCAGCCCATTTGGGCTGATGGCACACCCCATGCGGTGTATAGTCCAGCTAATGAAGGGTAG
NC_010612.1	1100057	1100056	+	A	2034	MMAR_0911	polyprenyl synthetase family protein	0	19.7655	21.6505	9.27409	5.81846	10.1942	1.63972	0.334094	CGCCGGCGCCGCCAGTCCGACGGCAGCTACCGCAGTCGCGGCGATTGTGGCCAGCCTTCTACCCTTCATTAGCTGGACTAT
NC_010612.1	1100185		+	G	1906	MMAR_0911	polyprenyl synthetase family protein	24.6396	18.2451	23.9702	12.3655	21.3343	5.30099	1.718	0.156413	CGCGCCGACGGACTTGCGGCCCTCGGGTTCGTCGCGAGCGTCGAAGGCGGGCATCCCGGATACTTCCGGCGGGAGATTGGC
NC_010612.1	1100644		-	A	589	MMAR_0908	DUF732 domain-containing protein	0	0	8.89215	40.1877	24.8901	30.9904	0.092577	0.0167326	GCGGGCATCAGGCCCCCGTGGAGCCTGGGCGAACCCCAGCCCGAACTCGCCACCCTGATCGAGCAGGGCAAGGTCCATGGC
NC_010612.1	1100777	1100777	-	A	0	MMAR_0909	methyltransferase domain-containing protein	31.6795	46.3728	35.9552	237.754	179.079	303.38	0.158535	3.15098e-10	GCCCGCCGTTCCACTGAGGCCCTATATCAATTTCATTGACATATATCAGGCTCGTTGATATACAAGAGGCATGACTGAATC
NC_010612.1	1101674		+	G	417	MMAR_0911	polyprenyl synthetase family protein	3.51994	0	4.63938	13.7706	19.0716	15.903	0.167608	0.054867	GGCAGGCCACCTCGGTCCGATCGGCCAGCGTCAGCGATACCACTCGCCTTGACGAGTCATGATGGGCCGCGACGGCTTTTG
NC_010612.1	1102091	1102091	+	A	0	MMAR_0911	polyprenyl synthetase family protein	103.838	95.7865	129.516	207.683	300.62	273.612	0.42157	0.0100336	CCACGACCACCAGGTCGGCGCCAAGGGCTCTGGGAACTCTGGTTTCCACGCTCCCCAGTATGTTGGTCGGATGAGAACCTC
NC_010612.1	1102151		+	A	3	MMAR_0911	polyprenyl synthetase family protein	0	0	4.25277	8.99306	10.9904	23.2428	0.0983266	0.0678211	TGTTGGTCGGATGAGAACCTCGGCGACGGTGGTGGCGGGCGTTGACGTCGGCGATGCTGAATTCGCCACGACGGTGCGAGA
NC_010612.1	1103148	1103148	+	G	41	MMAR_0912	protease HtpX	172.477	142.159	288.802	37.3774	44.9314	32.6215	5.25793	5.42683e-13	ACGGTCAACCGGCACGGGTAGAGCGCGGCGTTTCGGAACCCCGAGGGCCGTTTCGGGCGTTAAATCAGCTGTAATAACCAA
NC_010612.1	1103159		+	G	30	MMAR_0912	protease HtpX	0	28.888	27.0631	39.6257	37.82	37.9224	0.485573	0.539268	GCACGGGTAGAGCGCGGCGTTTCGGAACCCCGAGGGCCGTTTCGGGCGTTAAATCAGCTGTAATAACCAAGTTGCCGTGTT
NC_010612.1	1103165		+	G	24	MMAR_0912	protease HtpX	0	3.04084	8.11892	5.05859	4.52547	8.15536	0.629628	0.93425	GTAGAGCGCGGCGTTTCGGAACCCCGAGGGCCGTTTCGGGCGTTAAATCAGCTGTAATAACCAAGTTGCCGTGTTCGTGGG
NC_010612.1	1105820	1105820	-	A	149	MMAR_0913	SulP family inorganic anion transporter	15.8397	22.0461	35.182	150.634	107.965	124.777	0.190845	5.98268e-06	AACATTTGCATTCGCTATGCAGCGGGCGAACCAGGTTGCCGTCGCTTGGCCCGCTCAATAGCCTCGGATGATCGGACGCAT
NC_010612.1	1107636	1107638	-	G	119	MMAR_0914	SulP family inorganic anion transporter	19.3597	40.2912	37.1151	47.4946	47.5174	61.9808	0.617182	0.624813	AGATCTGTGTTTGGTATGCGCGCCGCATGTGAGGTTGACCCCGGTTTGGCCGCTTGCATACTGTCGATACGACAGCAGTGC
NC_010612.1	1108411		+	A	524	MMAR_0916	zinc-ribbon domain-containing protein	7.03989	2.28063	0.386615	9.55512	9.05094	13.0486	0.307317	0.234957	GCGTGCGATGTTCGGCCCGGCCAGGATGCCTGCCGGATGGCCGGGCAAGATCTCCTCGATAATCTGCGACATCCGCTTGTT
NC_010612.1	1108639		-	A	1122	MMAR_0914	SulP family inorganic anion transporter	7.03989	0.760211	8.11892	9.83615	3.87897	4.89322	0.856337	0.934333	GCATCGATCTGCGCACGGCGTGGGCCGACGCTGCAATGGGTGCGTTCGGAAGCGACCGCAAAGGACATCAACGACAACCAC
NC_010612.1	1108775	1108775	-	A	0	MMAR_0915	NAD(P)H-dependent glycerol-3-phosphate dehydrogenase	98.5584	53.975	53.7395	40.7498	35.5572	49.7477	1.63937	0.0235609	TTGGTTTCGACTTTGGCGACCTGACACTGGCTGCTTCTCAATGTCGAGCCTCGGCAATACGCTGGGTGCCATGGCACCTGC
NC_010612.1	1108911	1108910	+	A	24	MMAR_0916	zinc-ribbon domain-containing protein	327.355	171.808	307.746	246.185	216.576	203.884	1.21236	0.0941865	ACCAATGACCACCCAGCATGGGACTTCGGTCCCTACCGTCTGACACCGTCGAGGCCCGATGGTGGAGATCAACGGATGCCT
NC_010612.1	1111259		+	G	14643	MMAR_0927	hypothetical protein	1.75997	0	5.79923	10.1172	23.2738	4.89322	0.197626	0.20401	CACCGCTTCCAGCAGGGCGTTGTATGTTCGGATCGTCAAATGAGATGCCTTGCGGGGTAATACTTTACGTGCGATGGCAGC
NC_010612.1	1111290		+	A	14612	MMAR_0927	hypothetical protein	109.118	155.083	80.8026	23.6068	19.7181	31.8059	4.59956	5.84817e-10	ATCGTCAAATGAGATGCCTTGCGGGGTAATACTTTACGTGCGATGGCAGCAAATTTGCTGTACTTGGAAGACGAGATGAGG
NC_010612.1	1111838		+	G	14064	MMAR_0927	hypothetical protein	102.078	96.5467	52.1931	8.99306	0	13.4563	11.199	0.0203676	GCGCACGCCCGGATAGCGAAACAGGTCCCAGGTGCCGCCGATTCGCTCACGGCGTTCCAGGATGGTGTAGGTCAGTTCGGG
NC_010612.1	1111995	1111995	-	G	27	MMAR_0917	NAD(P)/FAD-dependent oxidoreductase	15.8397	18.2451	10.052	14.8947	21.9808	15.0874	0.85107	0.909174	CAACAACCGCCGCAGCACTAGTGCCGAACTGCCCTGGCTCGACCAACCGGTGGGTGTCTACTCTGATGACGCAACCCAGAA
NC_010612.1	1112173		+	A	13729	MMAR_0927	hypothetical protein	73.9188	44.8524	47.5537	106.512	82.4282	130.078	0.52225	0.190406	GCGCCGCGGTTTGACGCATTGCGCAACCAGACTTGACAAAAACGTTTAGATCGGGAAACAATGCGAAACCATGATGACCAC
NC_010612.1	1112673		-	G	705	MMAR_0917	NAD(P)/FAD-dependent oxidoreductase	8.79986	6.08168	4.25277	8.14996	8.72769	14.6797	0.60782	0.703807	CACTGTCGGCCGATATTGCCAACGCCGTGACTTCGGTCCGTCAAAGCTGGGCTGAGCAACAATTGGACACGCTTTGTTGTG
NC_010612.1	1115164		-	A	3196	MMAR_0917	NAD(P)/FAD-dependent oxidoreductase	38.7194	29.6482	34.7954	0.843099	0	0	123.092	5.69581e-11	ACGGACGCCGCCGCCACGGCGATACTGAGCGATTCGGCACGCGCAGGCATTCGGCGATCGTTGTTGCAACAACTGTCCGAC
NC_010612.1	1115749	1115749	-	G	41	MMAR_0918	type 2 lantipeptide synthetase LanM	66.8789	44.0922	25.5166	189.416	207.525	164.331	0.243682	0.000100281	AAGCGGCTTGCCCGCAACAGGTTGCGCGATTCGGCATTACCACGGGCAGCGAAGTCGTAGCTTGGGTACTGCGAATGCCGG
NC_010612.1	1116264	1116264	-	A	556	MMAR_0918	type 2 lantipeptide synthetase LanM	52.7991	15.9644	11.9851	18.5482	22.3041	8.15536	1.65192	0.246663	GCCCACCGACGCCGATGTCGTGTTCTTCGAGGTCACCTCGGATGACGAAGTGATGCGCTACCTTTCGTGCAACACGCATTC
NC_010612.1	1116413	1116413	-	G	20	MMAR_0919	N-acetyltransferase	8.79986	0.760211	3.47954	16.0189	3.55572	11.8253	0.416069	0.463173	GGCGCCCGAAGCGATCATGGTCGTCCGGGTCGTAGAAGTGCTGGACACGCTGGCCACGTAGGCTATGAAGGTCCGCATTAG
NC_010612.1	1117017		-	C	31	MMAR_0920	YajQ family cyclic di-GMP-binding protein	24.6396	2.28063	40.5946	62.9514	67.5588	85.6313	0.312697	0.134695	CAGTCCGCTCCCATTGGCCGCTCGGGCAACCTGCCGCATAGCAGGGTACAACGACCGGGTAGACAGAGCACAAACGGCTCT
NC_010612.1	1117029	1117029	-	G	43	MMAR_0920	YajQ family cyclic di-GMP-binding protein	0	12.1634	5.79923	39.9067	20.6879	33.0292	0.192149	0.0320792	CCGACGGATTTACAGTCCGCTCCCATTGGCCGCTCGGGCAACCTGCCGCATAGCAGGGTACAACGACCGGGTAGACAGAGC
NC_010612.1	1117091		+	A	8811	MMAR_0927	hypothetical protein	52.7991	60.0566	4.25277	1.6862	2.90923	2.44661	16.6994	3.25575e-06	TCTGTCTACCCGGTCGTTGTACCCTGCTATGCGGCAGGTTGCCCGAGCGGCCAATGGGAGCGGACTGTAAATCCGTCGGCT
NC_010612.1	1120934		-	C	38	MMAR_0923	TetR/AcrR family transcriptional regulator	21.1197	60.8168	24.3568	2.5293	0	1.63107	25.4969	2.33382e-08	AAGCGGCGCCGAACGACGTTCAAGCCACTTTGACCCTCGCGAACGGCTTCCGCGCGGCGTACAATTTGGTCAAACGCCCAA
NC_010612.1	1121831	1121831	-	A	0	MMAR_0924	NAD(P)-dependent oxidoreductase	7.03989	27.3676	27.8363	28.3843	32.648	28.5438	0.69577	0.913048	TATTTCGCAGCCACAATTGGTCTGCGTGGGCCGCCGTCGCCGGCCCGCCAGGCTGCTAACCTAACCCGCTATGGGTGCCTT
NC_010612.1	1125817	1125817	+	G	85	MMAR_0927	hypothetical protein	112.638	117.072	88.5349	117.753	87.6001	114.991	0.995216	0.360616	AATCGTGTTGTCGGCTAAGGGGAGAAGCCACCCCTTGCCGGAGCCGAACTCGAACTCGTTAAATGAACGCGTGGCATTGGT
NC_010612.1	1126422		+	G	1031	MMAR_0929	TetR/AcrR family transcriptional regulator	35.1994	38.7707	81.9625	129.837	132.208	77.0682	0.460476	0.183075	GGGGGTCGCGGTTGGCGGCTCCGAACAACATCAGGATGGCGCTACCGGCGGGGACCGTAGTGTCGTAACAGTGGTAGTCGC
NC_010612.1	1127197		-	A	1665	MMAR_0926	PPE family protein	1.75997	3.80105	2.31969	5.33963	3.55572	15.0874	0.329064	0.396412	ATCACGGCCAACCCCTACCCGACCTATGCGCGGTTGCGCGAACAAGCGCCGCTCTACTACAACCAGCGCTACGACTTCTGG
NC_010612.1	1127263		+	G	190	MMAR_0929	TetR/AcrR family transcriptional regulator	12.3198	15.2042	8.50554	2.5293	1.29299	0.815536	7.77121	0.000807975	GTCGTAGCGCTGGTTGTAGTAGAGCGGCGCTTGTTCGCGCAACCGCGCATAGGTCGGGTAGGGGTTGGCCGTGATGTTGAC
NC_010612.1	1127925		+	A	2374	MMAR_0932	PPE family protein	15.8397	17.4848	24.3568	7.86892	10.3439	9.37867	2.09382	0.0279861	CATCGCGGCTTGGACATGGTTGTTCCGGCGGCCATGGAAGTGCTCGCCGGAGTCGACGAGAATTTCATCCACGACTTGGAC
NC_010612.1	1127941		-	G	605	MMAR_0928	cytochrome P450	21.1197	0	2.70631	8.43099	2.26273	10.602	1.12103	0.808049	GCAGGATCTCGGTGATCGCTATTTCGCCGGCGGTGAAGCGCCCCAGCAGCCCATAGACCAGGCTGGAGATGACGGTGTCCA
NC_010612.1	1128433		-	G	1097	MMAR_0928	cytochrome P450	0	11.4032	2.31969	3.09136	2.90923	12.233	0.753769	0.987997	GCGACCAGGCTCGAAGAAGACAAGCTGTTGACTCAGATCGCCTATGCCACAACGGAGATAGCCTGTGGACGACCGTACTCG
NC_010612.1	1128440		+	A	1859	MMAR_0932	PPE family protein	0	22.0461	20.8772	20.7964	19.0716	24.4661	0.667887	0.905687	AACGGCTCGTGATAAGGATGTTCGGTTGCCAGCTCCTCGAGTTCGTTGATGGCCGAGTACGGTCGTCCACAGGCTATCTCC
NC_010612.1	1134190		+	A	272	MMAR_0934	methyltransferase	45.7593	57.0158	103.613	24.1688	35.5572	33.437	2.21808	0.00180374	CAAGCCTTGGGTATCAAGGCCGTTCAGTTCGGTTCCAACGATCAGGGAGAAAACAACGATGATTGGTATCAGCAAGAACCG
NC_010612.1	1134426	1134424	+	G	36	MMAR_0934	methyltransferase	476.952	430.279	736.116	1217.43	1508.27	1103.83	0.429755	0.0112233	AGTCCGTTCCCGACCGTTGTGACGCGGACCGGCCCGGCACAGCTCGGTGACGGCCATAGACTGCTTGCTTGATGAGGTTGA
NC_010612.1	1135532	1135531	+	A	0	MMAR_0935	adenylate/guanylate cyclase domain-containing protein	12.3198	10.6429	11.9851	6.18273	1.29299	8.56313	2.17919	0.144102	GCGCCGCCGTTGCCTACAAGTAGATGTCCGATGGCTGCGTCGACAGGGCCAGTGGTGTAAGAATCGACTGATGGCGCGCGG
NC_010612.1	1136450	1136450	+	G	31	MMAR_0936	arylsulfatase	126.718	138.358	148.46	541.551	629.363	370.253	0.268797	1.87024e-06	CGGCGCGGCCGCCCGAAGCCACTGTCGTCAACTTGGCCTCCGAAAGTGCCAACCGACCTAAGCTGCTGTTGACGCGATTTC
NC_010612.1	1137430		-	A	8453	MMAR_0930	transcriptional regulator	0	2.28063	6.18585	13.7706	2.26273	12.233	0.299654	0.443773	GGCCAGGTAGTCCAGGAGCCTGCCGATCTGCTCGTCGGTGTAGGACACGAAGCCCGCGTACACTTCGGCCATTCGCACGAA
NC_010612.1	1139600		+	G	1	MMAR_0937_C	amidase	19.3597	8.36232	7.34569	25.574	21.6576	50.971	0.357706	0.122322	GTGTGGCATCGCCACAGGACATGGTGGGCCCGATGGCGCGCACCGTCACCGACGTTGCGACGCTGTTGACGGTGATGACGG
NC_010612.1	1140501		+	G	93	MMAR_0938	cytochrome P450	31.6795	30.4084	29.3828	5.33963	1.93949	9.78644	5.36683	6.48155e-05	CTGTCTTTCAAGATCATTCACCGAATCTGGAAATTGAACAGCGTGAAATATGTTGGTGTAATTTATATTTGGACCGGGTAG
NC_010612.1	1140594	1140594	+	A	0	MMAR_0938	cytochrome P450	21.1197	11.4032	47.9403	12.9275	13.8997	17.534	1.81562	0.0997999	GCTAGCGCAACAATTTTGCTCTCTGTGAAACCCGATCTTTGTTCTCGACAACGCCCGTAAAATCACCGTCATGACGAAAAC
NC_010612.1	1141457		+	A	4	MMAR_0938	cytochrome P450	17.5997	5.32147	7.73231	10.9603	9.37418	8.15536	1.07816	0.713477	ACGACACCACGGCCACCGGCTTGGCCTGGGCGCTGGAGCGGCTGACCCGCCACCCGGCGATACTGGCCAAAGCGGTGCGGG
NC_010612.1	1143139	1143139	-	G	0	MMAR_0939	hypothetical protein	19.3597	48.6535	54.1262	33.4429	34.9107	31.3981	1.22602	0.226935	CCCCGCCGTTGCTGGCGTGCGGTGTGATCCCCGCCGCACACAGAATCATGCCGCGGGGCACAATTGCAGTGTGAAAGTAGC
NC_010612.1	1143252	1143249	+	G	0	MMAR_0940	galactose-1-phosphate uridylyltransferase	21.1197	28.888	25.5166	86.5582	108.934	84.0002	0.270695	0.000260591	ATCACACCGCACGCCAGCAACGGCGGGGATGGCCGCTGCCCTCGCCTCGGTTCGGTTAGTGTTCGATATCGTGACGGCGCC
NC_010612.1	1143528		+	G	0	MMAR_0940_C	galactose-1-phosphate uridylyltransferase	0	14.444	5.79923	3.3724	10.0207	9.78644	0.874163	0.885651	GGATCAGTGTCCGCTGTGTCCGAGCCCGACCGGGCTGACCAGCGAGGTGCCGGCGCGCGACTATGACGTCGTGGTCTTCGA
NC_010612.1	1144384		-	G	1245	MMAR_0939	hypothetical protein	15.8397	9.12253	11.2118	0.562066	0.646495	5.30099	5.57201	0.0147383	CGCCGTGGTCGGGCACAAACGTCGCCACCGCGCGCTGCGGCAGCGCGATCGGCAGCGCCCAGCCCAGGTTGTAGTCGGTGT
NC_010612.1	1150927		-	A	125	MMAR_0943	PE family protein	3.51994	8.36232	8.50554	10.9603	7.4347	6.52429	0.819721	0.909133	ATCCACCGCACGTCCGAGCACTGTGCAATTTGCCCTTTCGCCGCCTACCTGTGAGTGGGACTCTTCGAGCAGAAACATCGC
NC_010612.1	1151102	1151102	+	A	0	MMAR_0944	hypothetical protein	40.4793	38.0105	28.9962	43.2791	54.6289	15.0874	0.953185	0.729077	GACTTTCCGTCCCTGGCGCGAGGACCTTTGGCCCTGCCCCGCATCCAGATTCGCCGCGTAGGAATGAGTCATGCGGCACAA
NC_010612.1	1151754		-	G	952	MMAR_0943	PE family protein	79.1987	36.4901	14.3048	25.0119	19.3949	23.2428	1.92582	0.0837596	GAAGAACAAAAACGGTAGACCAAGGACGCCAAGTCGCTCGGCCGCCTCCGCCTCGGTCAGAATGGGCGCCGGATGCGGGCT
NC_010612.1	1151868		+	A	2478	MMAR_0946	hypothetical protein	0	4.56126	5.026	7.58789	19.0716	11.4175	0.252017	0.219068	GTCCTTGGTCTACCGTTTTTGTTCTTCATCGATGCCGCCCAGGGCCGCGCCGGGGTGCTATACCACCGCTATGACGGGCAC
NC_010612.1	1155035	1155035	-	G	811	MMAR_0945	FUSC family protein	0	9.88274	6.95908	16.862	19.7181	21.6117	0.289798	0.18288	GAGCCGGCCCGCTAGCCAGCTGGCCCAGGATTGCCTGCACCAGCCCGGCCAGCCGGGCATGATGGGAGCCGGCCCAGTAGA
NC_010612.1	1155121		+	G	4587	MMAR_0952	hypothetical protein	56.3191	19.0053	17.0111	3.3724	0.646495	21.2039	3.66492	0.0531135	CGGCTGGCCGGGCTGGTGCAGGCAATCCTGGGCCAGCTGGCTAGCGGGCCGGCTCGGGCAGACTGAAGGTGGGCATCGTCA
NC_010612.1	1157873	1157873	-	A	715	MMAR_0948	hypothetical protein	0	0	3.86615	3.09136	12.6067	5.70875	0.180764	0.327259	AACCTCGCCGCCGATGTCGGCGCGACCCAGAAGGTGGGCACTGAGGATGTCGACGGCTACATTCGCGTCTATCCCCAGATC
NC_010612.1	1159254		+	G	454	MMAR_0952	hypothetical protein	15.8397	12.1634	4.63938	6.74479	1.29299	8.9709	1.92344	0.270374	CGTCGGGTACCGGCAGATCGATGTTCGGGGATCCGGGGTCGCCGTGGTGCACGGGGGTTTCCTGGATGTCGTTGTCCCGGA
NC_010612.1	1159507	1159507	-	G	50	MMAR_0950	hypothetical protein	28.1595	15.2042	18.5575	88.2444	74.347	47.7089	0.295003	0.00603094	CGACACCGTTAGCACCGGTAGTTGGGGCATTGCCGCAACGCTGCGCACCGGTTGGGCTAATGTCGGTCCGGATGTCGCCGG
NC_010612.1	1159995		-	G	538	MMAR_0950	hypothetical protein	26.3996	83.6232	46.3938	172.554	225.95	121.923	0.30112	0.00905826	TGGTGGTGGGCAACACCGAAATGTCGCCGAAGGCAGCGCAGCCCACCGAGGCGTGCGTCATGCTGAACCCGGTGGAACGGG
NC_010612.1	1160698		-	A	1241	MMAR_0950	hypothetical protein	54.5591	8.36232	23.5835	10.1172	13.2532	3.66991	3.20566	0.0266898	ATGGCACCGTCAAACCCGAGGTATCGACCGTCGGCATCGTTGAAGGTGTTGGGGTGCAACAGTGAACGGTAGAGGCAGCTG
NC_010612.1	1161426		-	A	1969	MMAR_0950	hypothetical protein	8.79986	8.36232	7.34569	22.4826	33.941	21.6117	0.314719	0.0601755	GGTTTTCCGCCGCCGCACGGCCGCCCAGCGCTGTCACCAGGCCGGCGATGTTTTGTGGCACCATCCACAGATATTGCTCGG
NC_010612.1	1164787		-	G	42	MMAR_0953	lysylphosphatidylglycerol synthetase family protein	0	0	2.31969	13.7706	13.5764	2.44661	0.0779009	0.0896729	CGATTCGCGTGCGGCGGTTTGGATTGCCTAGGCCCACCTGTAATCCTGTTCCCACAGGTAAGTTGTCGGCGAGCCATGGAG
NC_010612.1	1164804	1164804	-	A	59	MMAR_0953	lysylphosphatidylglycerol synthetase family protein	7.03989	18.2451	41.3678	54.8014	57.2148	54.6409	0.400314	0.209433	ATGAACATCGCGGGCGCCGATTCGCGTGCGGCGGTTTGGATTGCCTAGGCCCACCTGTAATCCTGTTCCCACAGGTAAGTT
NC_010612.1	1166524	1166524	-	A	20	MMAR_0954	amidohydrolase family protein	21.1197	3.80105	5.79923	12.3655	4.20222	17.9418	0.891796	0.927867	ACGTCAGCAGCACGCGCACCGACGCGAGCCGCCGGCGGTTCAGGCGCGGGGATACACGTAACCTACAAGCACACTCGACGA
NC_010612.1	1166542	1166542	+	A	94	MMAR_0955	SAM-dependent methyltransferase	5.27991	9.88274	11.2118	26.9792	24.2436	20.3884	0.368806	0.167206	GACGTTTGAGATATGCAGCTCGTTTGGTTCCATCCGGGCTCCTCGTCGAGTGTGCTTGTAGGTTACGTGTATCCCCGCGCC
NC_010612.1	1166606		+	G	30	MMAR_0955	SAM-dependent methyltransferase	17.5997	22.8063	35.9552	72.5065	84.3676	55.8642	0.359501	0.0384614	ACGTGTATCCCCGCGCCTGAACCGCCGGCGGCTCGCGTCGGTGCGCGTGCTGCTGACGTATGTTCGCCAGGGAGGCGTTGA
NC_010612.1	1169012	1169012	-	A	2508	MMAR_0954	amidohydrolase family protein	21.1197	19.0053	21.2638	13.4896	6.46495	33.0292	1.15988	0.507725	GCCGCGGTTCGGGCCAGCCCACTGGTCGGGTCACCGGCGGTGCTGCGCCTGCACGAGGACAATCTGGTCTATCTGGACCGG
NC_010612.1	1170491		-	G	1130	MMAR_0956	exodeoxyribonuclease V subunit alpha	0	13.6838	3.86615	7.58789	6.14171	3.26215	1.03489	0.775099	GCTGCTGCGGGGCCGGCGTCCCGGCGACTCGGTGGTACCTGACCGCGCCACCCCTGCCAAGATCACCGACGAGGATGCCTG
NC_010612.1	1172970		+	A	3070	MMAR_0959	nitroreductase	45.7593	55.4954	76.1632	19.3913	10.6672	21.6117	3.43933	7.49291e-06	CCGAAATGACGCCTCCCGCACCGGATCGTCGCCGCAGTGCCGGGCGGCCCCCCAGGCGTAGGATGTCTTGATCGGCAACGG
NC_010612.1	1173146		-	G	456	MMAR_0957	exodeoxyribonuclease V subunit beta	43.9993	46.3728	30.5426	24.7309	26.1831	49.7477	1.20313	0.286555	GTCTGGTGTCGGTGACCTATTCCAAGCTCGACGGCAAACATCTACTCGAATCCTGGATACCGTTGTTGGCGTTGTTCGCTC
NC_010612.1	1176040	1176040	+	A	0	MMAR_0959	nitroreductase	0	14.444	3.86615	9.83615	10.9904	11.4175	0.568702	0.792969	CGGTGGAGGTGAAGGGGCATCGGCCGCCACGATAGACCGGCCCGACCACGGCGATGGCAGCATGGGTTGCATGCAAGCTTG
NC_010612.1	1176641	1176641	+	A	0	MMAR_0960	cyanase	33.4395	110.231	117.531	383.891	349.431	446.914	0.221588	7.29959e-05	CGGCGGCGGCCGGTCCTGCCGGTAGCACCTGAGGCAGGCGGCGTCGTCGCCGACCGGCATGCTGGGGGCCATGAACAGAAA
NC_010612.1	1176688		+	G	440	MMAR_0961	phospholipase	0	5.32147	2.70631	5.90169	3.87897	11.0097	0.386487	0.571059	CGCCGACCGGCATGCTGGGGGCCATGAACAGAAACCAGATCACCGAAGAGATCGTCGTCGCCCGGTTGGTGCGCGGGTTGA
NC_010612.1	1178156		+	G	2655	MMAR_0966	antitoxin VapB	10630.2	12421.8	2158.09	852.935	7970.32	5008.62	1.82658	0.360616	CCTGGGACTGGGCCGACTACCTGCACCGGTTCCGGCGGTTCGGCTAGCCGGCGCGGTGGCCGGCGACGGGGACTTCTACAG
NC_010612.1	1178595		+	G	2216	MMAR_0966	antitoxin VapB	21.1197	10.6429	9.66538	3.3724	11.3137	4.48545	2.16468	0.138927	AGGAATGCGCCCATCGCGATCGCGTGGCCGGTGCAGGCGATCACCACCGGCTTGGGGTAGGACAACAGCCGGTAGGACAGC
NC_010612.1	1178741		-	A	2752	MMAR_0958	exodeoxyribonuclease V subunit gamma	0	0	1.15985	16.862	15.5159	5.70875	0.0304595	0.00822041	ATCCGAATGGATGACGGCAAAGTCAACGTGCTGGGCCCGACCATGCAGCAGGCACTCAACGAAGCGATTGACGCCGCCGAC
NC_010612.1	1178879		-	G	23	MMAR_0962	enoyl-CoA hydratase	19.3597	12.1634	28.9962	104.263	85.0141	134.156	0.187339	3.09566e-05	CAACAGGTCTGACGGTCCACAACATCCGGTCGCGCGGCACGCCGCCATGGTGATCTGATTCAATCGACGGGCTGCCGTATC
NC_010612.1	1179854	1179854	-	A	86	MMAR_0963	hypothetical protein	184.797	107.95	127.97	229.323	207.848	197.768	0.663817	0.564007	GCGGCCATCGCTCACGTCGCCGCCGATTACACCCACGACAATGCGTGGGACGGCCGTCTACGATCAGGTCAGTTGGAGTTC
NC_010612.1	1180161	1180161	-	G	393	MMAR_0963	hypothetical protein	33.4395	12.9236	33.6355	38.5015	68.2053	55.4565	0.494105	0.30411	GGCAGTCAGTGTTTCTTGCTCGATGGACGGTTGGTGGCCGGCGACACGCTATTCCTGGAAGGCTGTGGACGGACCGATTTT
NC_010612.1	1180420	1180421	-	G	652	MMAR_0963	hypothetical protein	12.3198	13.6838	11.5985	33.724	31.0318	28.5438	0.403683	0.115693	CATGCATTTATCCGGGGTTTTGGTGACCCACCATCATCCCGACCACGTCGGCGGCTCGATGATGGGTTTCGAGCTCAAGGG
NC_010612.1	1180539		-	A	771	MMAR_0963	hypothetical protein	15.8397	18.2451	42.9143	69.6962	52.6894	99.9032	0.346729	0.0681831	ATCGCCGCGCAAATGCGCAACTTCGCCTACCTGATCGGCGACCGCGAGACCGGGGACTGCGTCGTGGTCGACCCCGCCTAC
NC_010612.1	1180544		-	G	776	MMAR_0963	hypothetical protein	17.5997	21.2859	22.4237	53.9583	39.7595	49.7477	0.427951	0.102279	ACATGATCGCCGCGCAAATGCGCAACTTCGCCTACCTGATCGGCGACCGCGAGACCGGGGACTGCGTCGTGGTCGACCCCG
NC_010612.1	1180549		-	G	3	MMAR_0965	MBL fold metallo-hydrolase	58.0791	49.4137	20.4906	87.1202	92.7721	113.36	0.437343	0.116106	CAACGACATGATCGCCGCGCAAATGCGCAACTTCGCCTACCTGATCGGCGACCGCGAGACCGGGGACTGCGTCGTGGTCGA
NC_010612.1	1180662		-	G	50	MMAR_0965	MBL fold metallo-hydrolase	0	5.32147	17.7843	25.0119	31.355	30.9904	0.26466	0.156413	TGCGTCCGCCCCGCCGGAATTGGACCTGTAACCGCGCGGATCTAGGCTGAAGGCGTGTCAGATTCGGATCGGTTGTACTTC
NC_010612.1	1180678	1180678	-	G	0	MMAR_0965	MBL fold metallo-hydrolase	2333.72	3144.99	2869.85	6019.73	4899.14	9835.78	0.402802	0.00667862	AAGCCGCAGAAGTCACTGCGTCCGCCCCGCCGGAATTGGACCTGTAACCGCGCGGATCTAGGCTGAAGGCGTGTCAGATTC
NC_010612.1	1180793		-	A	115	MMAR_0965	MBL fold metallo-hydrolase	0	9.12253	1.15985	26.4171	30.3853	17.534	0.13863	0.0266467	ATCGCTTCTTGGACCAGATCGTCGTCAATCTCGATCTCGACCTTCTTCAGCATGGGCCAACAATACCCACAGGGATGTGAT
NC_010612.1	1180811	1180811	+	A	0	MMAR_0966	antitoxin VapB	165.437	147.481	286.095	604.502	658.132	528.468	0.334901	0.000695064	TGCGGCTTCTCTGGGTTCGCTGGGCTCTCCTAGTCGCTCCTCATCACATCCCTGTGGGTATTGTTGGCCCATGCTGAAGAA
NC_010612.1	1181066	1181066	+	G	342	MMAR_0967	50S ribosomal protein L33	0	0	3.09292	12.6465	13.2532	25.6894	0.0599287	0.0128716	GCACAAAGGCGGTCGTAGCGGCTGATCCCAGTGGTGCGCGACCCTCCGGCGATGATGGGAAGATCGGTGGGCGACGCACGC
NC_010612.1	1181620		+	A	63	MMAR_0968	3-hydroxyacyl-ACP dehydratase	154.877	95.0263	170.111	44.9653	59.8008	54.6409	2.63892	2.55108e-06	ACCAGGCTCACCGCGAAACGCGTTAACCGGCCGTGCTCGACGAGTCGTTTGCGGTGATTAGGTAGGTTTTAGAACCGTGGC
NC_010612.1	1181626	1181625	+	G	57	MMAR_0968	3-hydroxyacyl-ACP dehydratase	102.078	162.685	199.88	437.006	363.33	599.827	0.332257	0.0010897	CTCACCGCGAAACGCGTTAACCGGCCGTGCTCGACGAGTCGTTTGCGGTGATTAGGTAGGTTTTAGAACCGTGGCCTTGAC
NC_010612.1	1181683		+	G	0	MMAR_0968	3-hydroxyacyl-ACP dehydratase	0	1.52042	7.73231	17.424	19.3949	13.0486	0.185586	0.116977	AGGTTTTAGAACCGTGGCCTTGACCGAAGACATCGTCGGGATGCATTTCCGGTATCCCGATCATTATGTGGTGGAGCGGGA
NC_010612.1	1181750		+	A	342	MMAR_0969	3-hydroxyacyl-ACP dehydratase	10.5598	3.80105	0.773231	6.74479	7.75794	12.233	0.567232	0.674093	GTGGTGGAGCGGGAAAAAATCCGCGAGTATGCCGTGGCTGTCCTGAACGACGACGCGTCGTTCTTTGAGGAAGGGGCGGCC
NC_010612.1	1182010		+	A	82	MMAR_0969	3-hydroxyacyl-ACP dehydratase	12.3198	13.6838	5.79923	21.0775	7.75794	11.4175	0.791621	0.997161	CGATGTCCATGTGGATTCGGTACGTGAGGCGCACGGCACGCAGATCATCGTGACCAGGAACATTGTCACCAACGAAGCAGG
NC_010612.1	1182280		+	G	251	MMAR_0970	3-hydroxyacyl-ACP dehydratase	24.6396	7.60211	6.95908	16.0189	20.0414	30.1748	0.59308	0.610059	TTCACTGGGACGACGAGATCGCCAAGTTGGTCGGGTTGGACACCGCGATCGCCCACGGCATGCTGACGATGGGTATCGGCG
NC_010612.1	1183027		-	G	2349	MMAR_0965	MBL fold metallo-hydrolase	103.838	72.9802	57.6057	8.99306	5.81846	19.9806	6.74903	1.79695e-08	ACAGCGCGCTGATGTTGGGAAAACCCCGAGGTCCGAGTGTACATCGGCACAGGAGTCAGATACTAATTACGCGGTTCTGAT
NC_010612.1	1183231		+	G	169	MMAR_0971	preprotein translocase subunit SecE	1159.82	595.245	250.527	101.453	53.0126	219.787	5.36852	5.30135e-06	TTGGCTCGCCAACCGCGAAGGGGCGTAGCTCAACTGGCAGAGCAGCGGTCTCCAAAACCGCAGGTTGCAGGTTCAAGTCCT
NC_010612.1	1183873		+	G	47	MMAR_0972	transcription termination/antitermination protein NusG	0	8.36232	1.93308	7.30686	10.0207	2.03884	0.533068	0.789322	TGCTGGTGTTTCTGGCCTTCATGGTGGCGCTGGTCGGCAGCGCCGATTTGGGCTTGAGCAAGCTCATGCTGTTGGTGTTCG
NC_010612.1	1184662	1184662	+	A	18	MMAR_0973	50S ribosomal protein L11	19.3597	42.5718	61.4718	79.8134	59.8008	77.0682	0.570189	0.507725	ACACCGGTGGAATTGACCTTTAACCAGGTCTCCAAGATCTAACTGGGCAAACCAGGTCTTTAATCAGGGAAGGAACAATCG
NC_010612.1	1184692		+	A	504	MMAR_0974	50S ribosomal protein L1	36.9594	25.8472	16.6245	5.62066	4.84872	14.6797	3.1651	0.00692566	TCCAAGATCTAACTGGGCAAACCAGGTCTTTAATCAGGGAAGGAACAATCGAGACGTCATGGCCCCGAAGAAGAAAGTCGC
NC_010612.1	1184712		-	G	4034	MMAR_0965	MBL fold metallo-hydrolase	146.078	253.15	148.847	82.6237	11.9602	109.69	2.68677	0.00990487	CGCCGTGCTGGCCCAACGCGGGGCCGACTGGCGGTGCCGGGTTGGCCTGCCCAGCTACGATCTGCAGCTTGATCAGACCGG
NC_010612.1	1185118	1185118	+	A	78	MMAR_0974	50S ribosomal protein L1	45.7593	21.2859	14.3048	111.851	80.1654	62.3885	0.320501	0.0240694	CGACGCCGCTGCCAAGATCATCGCCGGCACCGCCCGGTCGATGGGCATCACCGTCGAATAGGTTTGCAGCACCGACAAATC
NC_010612.1	1188455		+	G	8572	MMAR_0985	alpha-mannosidase	0	7.60211	0.773231	17.9861	26.5063	12.6408	0.146953	0.054867	CCATCTCGAAGGGGTGGTAGCTGACGCTGCTCTGGACGGTCATCCGGCCGTCCTCGGGCATGATGTCGAAGCATCGTTTGA
NC_010612.1	1188946		-	A	12	MMAR_0977	class I SAM-dependent methyltransferase	12.3198	22.0461	23.1969	65.1997	51.0731	43.6312	0.360536	0.0489419	CGAGAATCCCGTACGGGCGCATAGTCAGGGCGAGGCTTCGCGGGTGCGTCGGAGCTGCGAACATCAGGAGAACAGGACGAC
NC_010612.1	1189002		-	G	68	MMAR_0977	class I SAM-dependent methyltransferase	12.3198	16.7246	6.95908	43.2791	25.8598	34.2525	0.348992	0.0854343	TCCTGCCACAGTAAGGGGTACGGGCGCGGGCTAACCTTCCGCGCCGCCAGTTAATGCGAGAATCCCGTACGGGCGCATAGT
NC_010612.1	1189065		-	A	131	MMAR_0977	class I SAM-dependent methyltransferase	109.118	86.664	148.46	66.8859	66.9123	70.5439	1.68704	0.00200691	GCGCCCGCGCATTCCGGATCGGCTACATCGACTGCAATCAGTTCACTCTGGCCAAGTAGACTTTCCTGCCACAGTAAGGGG
NC_010612.1	1189071	1189068	+	G	7956	MMAR_0985	alpha-mannosidase	22.8796	15.2042	25.5166	27.5412	38.7897	36.6991	0.618188	0.620622	CCGTACGGGATTCTCGCATTAACTGGCGGCGCGGAAGGTTAGCCCGCGCCCGTACCCCTTACTGTGGCAGGAAAGTCTACT
NC_010612.1	1189860		-	G	926	MMAR_0977	class I SAM-dependent methyltransferase	47.5192	6.8419	23.5835	40.1877	53.0126	33.0292	0.618586	0.677504	GCAAGCGGTCCAATCTCGACGATGTTCAGGCTCATTACGACCTGTCCAACGAGTTTTTTGCGCTGTTCGTGGACCCGACCA
NC_010612.1	1190002	1190001	-	G	44	MMAR_0978	class I SAM-dependent methyltransferase	105.598	69.1792	110.572	378.832	391.453	341.302	0.257115	2.75939e-07	GGATCGACGCGGACCAGCGGGAACGCCGTCAAATGCATAGGAAACGCTTCGCCGCGTGTAGGGTGCCGATGAATGGTCACC
NC_010612.1	1190194		+	G	6833	MMAR_0985	alpha-mannosidase	31.6795	22.8063	13.5315	50.5859	53.9824	26.5049	0.520114	0.357487	GATGTAACCGACGCGGAAGCCGTCGGCGCAGCCGGTCAGGTATTTCATGTAGCGCTCATAGACTTCTTCGGACTGAACCTC
NC_010612.1	1190371		+	A	6656	MMAR_0985	alpha-mannosidase	0	0	3.86615	23.8878	18.4251	15.903	0.0664283	0.0107013	GCCCGCCTTCGACGAATGGTCGGCCACCTTCTCGATCGACGGCAACCGCCCGCCCGGGAAGATCTCGGTCACGATGAACTT
NC_010612.1	1191579		+	A	5448	MMAR_0985	alpha-mannosidase	5.27991	0.760211	4.63938	18.5482	14.5461	21.6117	0.195546	0.0362394	GCGCTGGAAAAATGCGCCATAGCGTTCTTTGCGGAAGGCATCGAACGCCTCGAATGAGACGATCCGGTCCACCTGCTCGTC
NC_010612.1	1194400	1194400	-	A	0	MMAR_0982	AarF/ABC1/UbiB kinase family protein	0	8.36232	10.052	24.7309	13.8997	34.2525	0.252819	0.132052	GCATTACCCAGCGCGTGAATGGGCTCACAACAATTGTGACTTGACACTGTCGATTTGGCACACTGCTCAAATGACTACTAC
NC_010612.1	1196175		+	G	852	MMAR_0985	alpha-mannosidase	19.3597	22.0461	13.5315	0.281033	0	0	200.784	3.58588e-07	CCGGATCGAACCCGATCCGCACGGTGCGAACCTCGGGTGAACCCGTCACGTACTCGGGTACCCCAACTCTGGTGGCGGTTG
NC_010612.1	1196909	1196911	-	G	0	MMAR_0984	amidase	10.5598	7.60211	27.4497	95.8323	90.8326	79.107	0.171812	0.00029313	CCCTTTGGCGGCCCTTTGGCACAGCATGTCGGCCGTCGAATGCTGCCCGTGTTCGCTACGTTGATCAACCGTGGCGGATGT
NC_010612.1	1200037		+	A	1186	MMAR_0986	hypothetical protein	87.9986	112.511	75.39	148.666	171.321	96.2333	0.664174	0.646061	GGGGTCTGGATCGACGAGCCCCGCCGCACCGCGCCCGACGGCTCCAACTTCCAGCTGCAACACTGGACCCACGATTTCGAC
NC_010612.1	1200882		+	G	0	MMAR_0985_C	alpha-mannosidase	0	1.52042	8.11892	20.2344	36.2037	50.5633	0.0901064	0.00357953	GCGCGCCCAGTTGAGCATTACCGAGCCGGAAGTCCCGGCGGCGTGGCGGCAGATGGTCGAGGATGTCTGTGTGGTGGCCGT
NC_010612.1	1207308		+	A	485	MMAR_0990	50S ribosomal protein L10	0	7.60211	1.15985	7.02582	3.55572	15.903	0.331329	0.480892	CGGCGGCCACGCCCTGCATGGGCAGCCGGGTGGTCACGGCGGTCAAGGCGGTCATGGTGGTGTGGCACATATCGACGGTTC
NC_010612.1	1207563	1207562	+	G	230	MMAR_0990	50S ribosomal protein L10	3.51994	42.5718	22.8103	94.9892	81.1352	99.4954	0.250357	0.0192105	CCGTGCGGCGCTGCGGGTGGCATACTCGCCCGTTTTGGCTGATCGGGCGGGCCGCGCTATTGTGGTGTCCGATCCACCGAA
NC_010612.1	1208431		+	C	50	MMAR_0991	50S ribosomal protein L7/L12	0	0	0	20.5154	25.2133	12.6408	0	2.16106e-05	CTGAAGCCTCCGAAGCCCCCGAGGCGACTGACACGGCGACCGACGCCGAATAGCCACCTGTATCGAGAAACCACCAAATAA
NC_010612.1	1208452		-	G	4715	MMAR_0988	IS481 family transposase	19.3597	22.0461	22.0371	39.3446	34.2643	56.6798	0.487555	0.243086	CTTGAACGCGTCGAGCAGCTCGTCGGTCGAGAGCTTTGACATGGTTTGGGTCCCTTCCTAGTTTCTTGGGGGTTTCTTGGG
NC_010612.1	1209298		+	A	448	MMAR_0993	dioxygenase	1.75997	13.6838	13.5315	16.862	19.0716	21.6117	0.504079	0.583458	CCGCCGGACACCCCGCACCACGTGCGCAAAGCTGGGATGGCGCTGCTCGATCTGCGAGATCGTCAGGGTCAGGACGTTTTG
NC_010612.1	1211228	1211226	+	A	199	MMAR_0994	ABC transporter ATP-binding protein	22.8796	47.8933	33.2489	87.6823	102.793	72.9905	0.395511	0.0452826	GGACGCCCAGACGCTGGAGCTGGCGGCGTGCGTGCATCTTCCGCAGCGGGTGCCGCTAGGCTTCCACGGCAATTGGTCGGC
NC_010612.1	1211377	1211376	+	A	50	MMAR_0994	ABC transporter ATP-binding protein	204.157	178.649	236.995	809.937	631.949	515.419	0.317188	2.2155e-05	GTGGCCTGCGGGAGATTTGTTATCTATCCAACCCTGATATCCCGCCCATGACGTGCGCTACAGTGACTCAAGCCACATCAA
NC_010612.1	1211489		+	A	1517	MMAR_0995	DNA-directed RNA polymerase subunit beta	137.278	79.8221	121.011	75.3168	118.309	52.6021	1.37571	0.102847	GATTTCCCATGGGCGTCGCTATCGAGGTCAACGGACTGACAAAGTCCTTCGGATCCTCGAGGATTTGGGAAGACGTCACGC
NC_010612.1	1211961		-	G	2284	MMAR_0992	TetR/AcrR family transcriptional regulator	40.4793	52.4545	11.5985	19.1102	31.0318	22.4272	1.44331	0.255328	TTGATGTTGTGCGTCACGATCAGGATGGTGGCATCGATCTGGGCGTTGATGTCCATGATCAACTGGCTCAGATAGGCGGTA
NC_010612.1	1212005		-	G	2328	MMAR_0992	TetR/AcrR family transcriptional regulator	124.958	117.833	52.9663	32.0378	8.40444	31.3981	4.12471	6.9536e-05	TACGGAACAACATGCCCATGTTGTCCGGCACGGTGCGCGCGATGTTGATGTTGTGCGTCACGATCAGGATGGTGGCATCGA
NC_010612.1	1212684	1212683	+	A	322	MMAR_0995	DNA-directed RNA polymerase subunit beta	84.4786	142.159	155.806	84.3099	83.3979	114.175	1.35858	0.0366927	CGGATAACTCGGCGTAACTTGCGGCCCGTCCCCCTTGACGGCGGGGCGCAAACGGGTCAATCTGTTGGTCAGCATGTGTCC
NC_010612.1	1212802	1212799	+	G	204	MMAR_0995	DNA-directed RNA polymerase subunit beta	626.55	401.391	238.542	145.856	205.909	238.544	2.14953	0.000755711	CGATGCCCGCGGATAGGTAATTGTCATGGGCATTTGAGGAATGCGCCGTCCTGCGCTATTGTTGGACGTTGCGCTGGCTAC
NC_010612.1	1212892		+	T	114	MMAR_0995	DNA-directed RNA polymerase subunit beta	29.9195	21.2859	10.052	3.09136	4.52547	10.602	3.36957	0.013906	ACCTCACCCGCCACTTGACGCTGTGGTCCTAGCCTGAGCCGCTTGCGGCTCAGCCGTTCGGTTGCGTGCGTGAGATCCGGG
NC_010612.1	1218356		+	A	2846	MMAR_5546	hypothetical protein	0	0	3.09292	8.99306	9.69743	4.07768	0.135782	0.211675	GTCGCCGGCCTCGGGTCGCCCGCTGGCCATGCCGCGACTGGACATGGTGACCGGGTTGTACTATCTGACCACCGAGGTCGA
NC_010612.1	1223505		+	G	32	MMAR_0998	alpha/beta hydrolase	10.5598	21.2859	5.026	9.27409	17.1321	10.1942	1.00953	0.739983	CCGAGCGTGTGCCGGTGCTGGCTGGCCGCAGACCCCGTGACCAGACGTTGGCAGTAGGCCTAGCGTCATGGGAAACGCCGG
NC_010612.1	1223532	1223532	+	G	5	MMAR_0998	alpha/beta hydrolase	54.5591	25.8472	16.6245	11.8034	1.93949	16.3107	3.23335	0.0220589	GCAGACCCCGTGACCAGACGTTGGCAGTAGGCCTAGCGTCATGGGAAACGCCGGGTGTGATTCTGGGAAGGACCGATGGAA
NC_010612.1	1224484	1224484	+	G	0	MMAR_0999	endonuclease	26.3996	47.1331	66.8845	69.6962	39.4362	105.612	0.654548	0.773992	GCAACTCGGGCCGTCGCCCACGGCGATGTCATCGAGTTGGGCGACCGCAGTGCCTAGCTAGACTGACGTCGTGCTTATCGG
NC_010612.1	1225307	1225307	+	G	0	MMAR_1000	polyhydroxybutyrate depolymerase	17.5997	28.1278	18.5575	8.71202	12.9299	15.903	1.71498	0.0853061	AGCTGATTTTCAGCAATTTTTTCGGCTTCGTTGGCGCGTAACCGCGGCTAATGGCGCCTACGGTTAATCTGTGCGCCGCCA
NC_010612.1	1226217	1226217	+	A	0	MMAR_1001	acyl-CoA dehydrogenase	93.2785	12.9236	45.234	57.0497	18.4251	67.6895	1.05952	0.640828	CCCCGGTAGCCGGACCATCACCAGCATTACACCTCTTGTGCGGTTGTTGGAAAAATGTAACATTGATCGCATGTCAGATAC
NC_010612.1	1226330		+	G	1524	MMAR_1002	enoyl-CoA hydratase	1.75997	12.1634	13.9182	7.30686	9.69743	10.1942	1.02505	0.667089	AGAACCACAACCCCGCGACGTCGCCGATGCTGGTCGAAGCGCTGATCCGGGAGGGCGGACAGTGGGGCCTGGAAGAGGTGA
NC_010612.1	1231981	1231979	+	G	1886	MMAR_1007	transcriptional regulator	12.3198	25.8472	30.5426	55.0825	72.4075	55.4565	0.376106	0.0672915	CCATCAGGACTTCGGGGTTCATCCGGGCCTGGGAGAAATGGCGTTCCGCGGCCGAATAGCCTTCGTTGGCGGGTAGGTCGG
NC_010612.1	1232934		+	A	933	MMAR_1007	transcriptional regulator	24.6396	9.88274	8.89215	8.43099	14.2229	11.0097	1.29196	0.467254	TCGCCCCAGAAGTCCTGCACCGACTGGACGTGCTTGGTGTCGGCGCGAAGCTTGGTGATCATCTTGTCGTAGAACTTGTGG
NC_010612.1	1233326		-	G	68	MMAR_1005	MMPL family transporter	10.5598	0	6.57246	13.2086	11.9602	13.4563	0.444301	0.510643	ACCGTCGGCCGCCCCCAACATCCTGGCCCAAGGCAATGGCAGTTCGATCAGCTGCCGGATCATCGTCGATGACGTGGTGAA
NC_010612.1	1233672	1233671	-	T	414	MMAR_1005	MMPL family transporter	40.4793	33.4493	78.0963	7.02582	3.87897	11.4175	6.81704	2.36786e-07	GATCGAAGCGGACCGCTTCGGGTCGGCAAGCCCATCTGCAAGATTCCTCGGGGAAGACGATGATTGGCATTCTCAAGCGTG
NC_010612.1	1233678		-	T	420	MMAR_1005	MMPL family transporter	28.1595	79.8221	91.2412	3.3724	9.05094	4.48545	11.7921	3.42588e-10	CAAGGCGATCGAAGCGGACCGCTTCGGGTCGGCAAGCCCATCTGCAAGATTCCTCGGGGAAGACGATGATTGGCATTCTCA
NC_010612.1	1233815		-	A	132	MMAR_1006	membrane protein	249.916	328.411	518.838	35.4102	29.7388	49.7477	9.55843	3.61504e-23	CACCCTCGTTGACGCTCACAAGTTTCACTGTACTCTGAAACCTTAGTAGATTTCATCTAGACTGCCCGATAGGTCTACAAC
NC_010612.1	1233841	1233841	-	A	158	MMAR_1006	membrane protein	49.2792	79.8221	90.468	7.02582	7.75794	5.30099	10.9518	1.54158e-16	GTCAGCCTCGGTGCCGGCACGATCGACACCCTCGTTGACGCTCACAAGTTTCACTGTACTCTGAAACCTTAGTAGATTTCA
NC_010612.1	1233855		+	A	12	MMAR_1007	transcriptional regulator	503.352	661.383	745.394	129.837	107.318	91.3401	5.82371	1.06865e-25	CCCCTCCTGCGCATGAAGTTGTTGTAGACCTATCGGGCAGTCTAGATGAAATCTACTAAGGTTTCAGAGTACAGTGAAACT
NC_010612.1	1233867	1233867	+	G	0	MMAR_1007	transcriptional regulator	6687.89	7228.84	8950.15	827.642	773.208	595.749	10.427	1.26089e-52	ATGAAGTTGTTGTAGACCTATCGGGCAGTCTAGATGAAATCTACTAAGGTTTCAGAGTACAGTGAAACTTGTGAGCGTCAA
NC_010612.1	1233885		+	G	1699	MMAR_1010	TetR/AcrR family transcriptional regulator	70.3989	59.2964	80.416	10.1172	6.46495	9.78644	7.98617	5.38426e-15	TATCGGGCAGTCTAGATGAAATCTACTAAGGTTTCAGAGTACAGTGAAACTTGTGAGCGTCAACGAGGGTGTCGATCGTGC
NC_010612.1	1233891		+	C	1693	MMAR_1010	TetR/AcrR family transcriptional regulator	1135.18	1333.41	1639.25	146.98	120.248	94.1944	11.3841	1.12472e-44	GCAGTCTAGATGAAATCTACTAAGGTTTCAGAGTACAGTGAAACTTGTGAGCGTCAACGAGGGTGTCGATCGTGCCGGCAC
NC_010612.1	1233924	1233923	+	G	1660	MMAR_1010	TetR/AcrR family transcriptional regulator	52.7991	54.7352	92.0145	79.8134	47.1942	67.6895	1.02625	0.40693	TACAGTGAAACTTGTGAGCGTCAACGAGGGTGTCGATCGTGCCGGCACCGAGGCTGACATTATGGAATTCGTCGAGCAGAT
NC_010612.1	1233938		+	C	1646	MMAR_1010	TetR/AcrR family transcriptional regulator	186.557	182.451	400.534	32.8809	31.6783	37.5147	7.54904	7.59169e-17	TGAGCGTCAACGAGGGTGTCGATCGTGCCGGCACCGAGGCTGACATTATGGAATTCGTCGAGCAGATGGGCGGATATTTCG
NC_010612.1	1233992		+	G	1592	MMAR_1010	TetR/AcrR family transcriptional regulator	3.51994	45.6126	39.4348	5.62066	0.646495	3.66991	8.92483	0.000562657	TCGTCGAGCAGATGGGCGGATATTTCGAGTCCAGCGGTCTGACTCGGTTGGCGGGCCGATTGCTGGGCTGGCTATTGGTGT
NC_010612.1	1234959		-	A	66	MMAR_1008	DUF3060 domain-containing protein	0	0	5.79923	11.8034	6.14171	13.0486	0.187041	0.269763	GTGTTCTTCCACAACGGCGATCCGTTCATCTGGGATCGTGGCCGTGAGCTGGGCATGGTAAACCGGCTTCAGCGAGTAGGC
NC_010612.1	1235366	1235366	-	A	46	MMAR_1009	DUF3060 domain-containing protein	28.1595	12.9236	7.34569	45.8084	18.4251	20.3884	0.573618	0.584302	CCGGTTGAAGCCGGTGCAAAATCCGTTGAAGGGCTGTCGCCGTGCCGGCCGGTACACCTAGGCTGAGTACACGGCTCAATC
NC_010612.1	1235407		-	A	87	MMAR_1009	DUF3060 domain-containing protein	0	3.80105	8.11892	12.3655	20.3646	22.0195	0.217912	0.120661	GAGGCGGTGTCGGAGGTCGCCCGGGCAAAGCCGAGGCCGCACCGGTTGAAGCCGGTGCAAAATCCGTTGAAGGGCTGTCGC
NC_010612.1	1235522	1235522	+	T	62	MMAR_1010	TetR/AcrR family transcriptional regulator	17.5997	7.60211	9.27877	11.5224	12.2834	11.8253	0.969619	0.793441	GCCCGGGCGACCTCCGACACCGCCTCATCGGGCCCGGTCGTTGTGGGTCCGGTCAACTAGAGTCATTAGTTCAACTGCAGT
NC_010612.1	1236333	1236333	+	A	274	MMAR_1011	30S ribosomal protein S12	59.839	47.8933	35.5686	42.436	30.3853	42.4079	1.24577	0.183605	GGCTCGAGTGTCTCGTGGGTGGGGTGGGGCCGGGTCGAGGGCGCTTGATTGGCTGTTCTATGGTCAGTTCAGCCGCCGCTT
NC_010612.1	1239452		+	A	0	MMAR_1013_C	elongation factor G	0	0	6.57246	13.7706	20.3646	17.1263	0.128268	0.0888518	CACCACGCCCGAGGACTACATGGGCGATGTGATCGGCGACCTGAACTCCCGCCGTGGTCAGATTCAGGCCATGGAGGAGCG
NC_010612.1	1239748	1239748	+	G	76	MMAR_1014	elongation factor Tu	0	2.28063	9.66538	15.7378	10.0207	33.437	0.201855	0.144121	GCCGGGAGCCTGGCGGTATGAGTTGGGAACCCGAGCAAGGCACCAGGGTGGCAGGGAGTAACCTGGCTCGGTTACTCCGCG
NC_010612.1	1240543		+	G	721	MMAR_1015	membrane protein	0	0	1.15985	5.62066	3.55572	8.15536	0.0668883	0.124376	AGGACGTCTTCACCATCACCGGCCGCGGCACCGTGGTTACCGGTCGTGTGGAGCGCGGCATCATCAACGTGAACGAGGAAG
NC_010612.1	1241236	1241236	+	A	28	MMAR_1015	membrane protein	24.6396	72.9802	63.4049	16.862	9.37418	21.2039	3.39745	0.000239485	TCGCGGCACCGGCGCCACCCGACGGTCGTGTTTGGTCTTCGCCCAGTTCAAAGGGCGCTAATCTGGCATCAATTTCCCGGC
NC_010612.1	1242191		+	G	16	MMAR_1016	NAD(P)-dependent oxidoreductase	161.917	95.7865	145.367	211.618	211.404	181.457	0.667947	0.593643	GGCGCCACGACATGCCAGCGCCGGCGGGCGCGTTAGAACACGTTTCAGTTTCGCTGCTAGCCTGACATTCGGCGAGAGGGG
NC_010612.1	1243059	1243059	+	G	0	MMAR_1017	pyridine nucleotide-disulfide oxidoreductase	47.5192	11.4032	31.3158	87.1202	94.7116	95.01	0.326518	0.0248102	GAGCGGGGCACAGATCCCCGTTGACAAGGGCGCCTTGAAGTACTGACACGCCATCGTGTATGAACACCACGTGACCAGTAG
NC_010612.1	1246062		-	G	27	MMAR_1019	mycofactocin system transcriptional regulator	8.79986	19.0053	28.6095	57.8928	80.8119	71.3594	0.268873	0.00822592	TTAACAATGAGGTGACAATGAGCGGTGGCGCTAGTCACAGTCAGCGTCAGCGATGCCAGAATATGGCATCGAGTGCCGAAA
NC_010612.1	1246082	1246082	+	G	75	MMAR_RS28085	mycofactocin precursor	1096.46	804.303	497.187	122.53	275.407	177.379	4.17642	1.134e-08	ACCGGCCCGCGACTCATGCGCCATCGGTTCCACCCTTCCATTTCGGCACTCGATGCCATATTCTGGCATCGCTGACGCTGA
NC_010612.1	1246138		+	A	19	MMAR_RS28085	mycofactocin precursor	14.0798	0	1.93308	2.24826	7.75794	14.2719	0.660713	0.864033	CATATTCTGGCATCGCTGACGCTGACTGTGACTAGCGCCACCGCTCATTGTCACCTCATTGTTAACGCCCATGACGAAAGG
NC_010612.1	1249089	1249089	+	G	0	MMAR_1023	mycofactocin biosynthesis peptidyl-dipeptidase MftE	42.2393	43.332	29.3828	270.635	339.41	229.981	0.137115	1.1027e-12	CCGAAGAAAAAAATCCGTAGAAAAGGTAACAATCGGTGCACGCCAGGTGAATTCGTCCTACCATCGGCGAGTGCCCGTACT
NC_010612.1	1249102		+	G	712	MMAR_1024	mycofactocin system glycosyltransferase	17.5997	0.760211	0	7.86892	7.11145	5.30099	0.90784	0.958568	TCCGTAGAAAAGGTAACAATCGGTGCACGCCAGGTGAATTCGTCCTACCATCGGCGAGTGCCCGTACTCGGCGAATTGGGG
NC_010612.1	1249323	1249323	+	G	491	MMAR_1024	mycofactocin system glycosyltransferase	0	19.0053	4.25277	41.3119	55.5986	30.5826	0.182781	0.0322369	CATGCACGGCCGCCTGACTCAGTGTCAACCCGGTTGGCTGTTGGCGCCCCCGATCGCATACGGTGCCAGCGGTGAGCATCA
NC_010612.1	1250099		+	G	3	MMAR_1025	mycofactocin system GMC family oxidoreductase MftG	0	8.36232	3.47954	10.9603	6.14171	15.0874	0.368487	0.465956	TCCCCGGCCGGCGAGCGGGCCATCGCATCGCGATGTCACTGTCGTGATACCGGTGCGAGACAATGCATCCGGCGTGCGCCG
NC_010612.1	1253296	1253296	-	A	0	MMAR_1026	TetR/AcrR family transcriptional regulator	29.9195	95.0263	121.011	80.6565	64.6495	66.0584	1.16513	0.307538	GAACCCAGCAGATTGAGACAAAATTGCATTCGCTGAGACAATTTTGTCTCAGATGATGTACTATCGTCTCATGGCACTGGA
NC_010612.1	1254316		+	G	1837	MMAR_1028	PPE family protein	0	9.88274	8.89215	16.2999	4.52547	18.7573	0.474793	0.660515	ATACCAGGTTGAGCGGGTAGCGCGGGAAGTCGGCGACGCCGTCGTACTCGAGGGTGTAAATCCTGGTCGGGTAGAGATTGT
NC_010612.1	1255601	1255600	+	G	552	MMAR_1028	PPE family protein	19.3597	22.0461	22.4237	22.7637	26.1831	32.2137	0.78773	0.959079	GAGTTAGCCCGCAGCTACCCCGCGTTGATCAGGTCCGCGGAACTCGCGGCGCCCTGTATCGTCGGATCCTGGATGCCTGGA
NC_010612.1	1255946		+	G	207	MMAR_1028	PPE family protein	1.75997	1.52042	0	21.3585	20.0414	23.2428	0.0508706	0.00030716	CTGGTTCATAACGCGCCCTATCAGCCGAAACGCTTGCGGCCCAACGTGAGCTGCCGCTATATTTCGATCTGCAGTCGGGGG
NC_010612.1	1260444		+	G	503	MMAR_1029	triacylglycerol lipase	24.6396	15.2042	18.1709	25.0119	16.1624	17.9418	0.983065	0.673404	GGCACCCGCCTCTCCGAGGCCATGGTTTTGATATCGAATGAGGGGGCCGGACTGGGGTAGAAATGAAAGCGGTAATCGACA
NC_010612.1	1260547		+	G	400	MMAR_1029	triacylglycerol lipase	0	7.60211	3.09292	8.43099	12.9299	6.52429	0.384162	0.50005	GAGGTTTGATATGGGACTGGCGGCGCAATCGGTGCGGCTGTTTTGTGGTCGTCGGCTGTAATCTCCGGACGGCGAAAACAG
NC_010612.1	1261392	1261392	+	A	831	MMAR_5549	hypothetical protein	12.3198	34.9697	49.8734	84.0289	29.7388	134.156	0.392254	0.223789	GCGCTGTCGCGGGTCTTCAACCAAGGCATCCACTGGTCGCCGTGGCTGGACCTGATGGTCAACTACGAAGAGACGTTCGTC
NC_010612.1	1262189	1262188	+	G	34	MMAR_5549	hypothetical protein	0	2.28063	1.54646	7.30686	3.23248	11.0097	0.177691	0.208009	CAACAAGGCCTCGGTCAACCATGCGCTGACTTTCTGGGTGGACGGCGAGCGTGCTCTACAGTGGGTCGCCGACCGATTCAA
NC_010612.1	1262504	1262503	+	G	276	MMAR_1030	30S ribosomal protein S10	51.0392	28.1278	44.4608	54.2394	88.8931	109.69	0.489697	0.206931	CGATGATCCAGTTCGTCGGTGACGTCACCTGGGATTTGGCCGAACCGCTGATCTGAGGCATACTGTTCAGGTTGTCTTGAG
NC_010612.1	1262771		+	A	9	MMAR_1030	30S ribosomal protein S10	267.516	222.742	229.263	109.322	128.976	90.9323	2.18933	6.30223e-07	AGAGACCGGGCCGATCGGCGGGCTGGGGGCACCAGGTCCGAACACGGGCCTCAAGTTTTTAGAGTGAGGTAGGAGAAGCGT
NC_010612.1	1262777		+	A	3	MMAR_1030	30S ribosomal protein S10	0	1.52042	0.386615	7.30686	10.0207	6.11652	0.0815008	0.0507927	CGGGCCGATCGGCGGGCTGGGGGCACCAGGTCCGAACACGGGCCTCAAGTTTTTAGAGTGAGGTAGGAGAAGCGTGGCGGG
NC_010612.1	1263106		+	C	647	MMAR_1032	50S ribosomal protein L4	40.4793	55.4954	47.1671	94.4271	91.1558	95.4177	0.510282	0.129703	CACTCATGCGCATCGACCTTCCGGCCAGTGTCGACGTCAACATCCAGTAGGAGGTTCTGAGAGCATGGCACGAAAGGGCAT
NC_010612.1	1264084		-	G	8668	MMAR_1027	PPE family protein	43.9993	14.444	16.6245	7.30686	11.6369	21.2039	1.87294	0.131469	GTGGATACGCCCGTTGCGCGCCCGGTCCGACAACGCCCCGCGCAACGCGGCCGCGATCATCTTCTTGGGGGTGCGCTGGCT
NC_010612.1	1268396		+	G	59	MMAR_1041	arylsulfatase	5.27991	12.9236	14.3048	35.4102	22.9506	21.6117	0.407063	0.251811	TTGCGCCGGCGACATCGCCCGAGACTTGCAGTCTCGGGCGATTTTGCATTTGGCTGGCTACCCTGGCAGCGGGTGCACTCT
NC_010612.1	1270146		+	A	944	MMAR_RS05150	hypothetical protein	0	26.6074	5.026	6.46376	4.52547	4.07768	2.10322	0.293591	TGTTCCACATCGCCCAAGACCGCAGCCAGTGCCATGATCTGGCCGCCGAGCACCCCGACAAGCTGGAGGAACTCAAGGCAC
NC_010612.1	1270594	1270593	+	G	496	MMAR_RS05150	hypothetical protein	35.1994	27.3676	31.7025	56.7687	43.3152	64.0196	0.575324	0.386693	GGTGCGCTATGCGCGGACGGGCACGGTGGCCAACAGCCATACGCCGCTGGGCGACCTTACGATGTACTTCGACCACAACGA
NC_010612.1	1271487	1271487	+	G	0	MMAR_1043	formylglycine-generating enzyme family protein	56.3191	59.2964	83.5089	92.1788	117.016	95.8255	0.653794	0.618414	GGGGTGGCTGGCTTCACTGCGGCGAAATCCGCATTGATGCAAAACTTTGCCGTCCTCATACCCTGAAGTTGTGCTGACCGA
NC_010612.1	1272134		-	A	16718	MMAR_1027	PPE family protein	35.1994	51.6943	45.6206	123.936	129.946	96.6411	0.378681	0.00893543	CGCAGCACGCCTTGGGCGGCTGATCGATGCGGTGATGCGCCGAAAACGGGGTTGTGGTCCACTCCCAGACATTGCCGATCA
NC_010612.1	1272443	1272440	+	G	55	MMAR_1044	DUF4436 domain-containing protein	29.9195	60.8168	86.9885	310.822	289.953	321.321	0.192974	6.45277e-07	CAACCGGACCGGTCGCGAACTGATTTGGAAACGCCGCCGCAAGGCACCCCGGTTGCTACGATCTGTCACCGTGTCTCGTGA
NC_010612.1	1273306	1273306	-	A	17890	MMAR_1027	PPE family protein	45.7593	26.6074	18.5575	37.9395	27.7993	17.534	1.09434	0.540309	TAGCACCCAGATGACGATGGCTTGGTCGATCCACGCACCCGCGGGCGGAGAACCCGGAAGGATGTTACGTAACGGCACCAC
NC_010612.1	1273417		+	G	270	MMAR_1045	50S ribosomal protein L14	165.437	124.675	216.891	367.872	510.408	424.894	0.389626	0.00431831	ATCGACCAAGCCATCGTCATCTGGGTGCTAATTGCGCTGGCCACGGCCATGGTGGTGTACGTTGTCGCCTGGTATCGCGTG
NC_010612.1	1273427		+	G	260	MMAR_1045	50S ribosomal protein L14	0	0	5.79923	31.7567	40.406	26.5049	0.0587788	0.00184487	CCATCGTCATCTGGGTGCTAATTGCGCTGGCCACGGCCATGGTGGTGTACGTTGTCGCCTGGTATCGCGTGTCTGAATGAG
NC_010612.1	1273501	1273501	+	G	186	MMAR_1045	50S ribosomal protein L14	10.5598	3.80105	9.66538	7.30686	10.9904	14.6797	0.729652	0.930196	GAATGAGCCGCTGCAAAGCCGGCCACAGTGCAAATTTGGCTCTGAGCAGCTCGTCCCCTAGACTCTAGGGGTTGCCTTGGG
NC_010612.1	1275208		+	C	7	MMAR_1049	30S ribosomal protein S8	12.3198	8.36232	0.386615	3.93446	7.11145	23.2428	0.615315	0.81719	AAAAGACCAACCCCCAGATACAGGTGCGCGGTAGGCCCTGACCGGGAACCGCCGCGAGGAAGGGTACAGACGCTGTCATGA
NC_010612.1	1276520		+	G	91	MMAR_1052	30S ribosomal protein S5	133.758	76.7813	39.0482	2.81033	3.87897	2.03884	28.6715	7.62449e-17	GATCGCCGAGCGCGCCAAGGCCGCCGGTATCGACACCGTGGTATTCGACCGCGGCGGGTACACCTACGGCGGACGGATCGC
NC_010612.1	1276565		+	A	46	MMAR_1052	30S ribosomal protein S5	1.75997	12.9236	30.156	23.3257	30.7085	27.3205	0.551695	0.688918	CGACCGCGGCGGGTACACCTACGGCGGACGGATCGCGGCGCTGGCCGATGCCGCGCGCGAGAATGGATTGAAGTTCTGATG
NC_010612.1	1277924		-	A	22508	MMAR_1027	PPE family protein	10.5598	21.2859	24.7434	16.862	29.7388	9.78644	1.00498	0.658509	GACGCGAAATCGCACAAATCGCCGTGGCGTTGTGCGATTGAGCGTCTGCTCGCGGTACTACAGTTCGGTGACGGATCCGCC
NC_010612.1	1278931	1278931	-	G	0	MMAR_1055	F420-dependent oxidoreductase	0	2.28063	11.9851	6.18273	9.69743	9.37867	0.564796	0.845346	TGGCCAGGCCCCGGCATCGTGGCCCATCGGCCCGGGTACCGGGCCCCTGGGCACGTCGTACGGTGGCGAGGTGAGGTTTTC
NC_010612.1	1279018	1279016	+	A	0	MMAR_1056	signal peptide peptidase SppA	91.5185	128.476	109.412	84.872	67.5588	117.845	1.22055	0.0984822	GTGCCCAGGGGCCCGGTACCCGGGCCGATGGGCCACGATGCCGGGGCCTGGCCATCGGTACGCTAAAAATATGTTCGCCTT
NC_010612.1	1279181		-	G	250	MMAR_1055	F420-dependent oxidoreductase	31.6795	11.4032	10.052	0.843099	0.646495	4.89322	8.3427	0.00128702	ACCGCGGTGCAGCGCCGCAACAGCATCGCGCAGCGCCATCGGCCGCCCGCCCCCGGAGATGATCAAAAGCGGGTCGAAACC
NC_010612.1	1279359		+	G	4482	MMAR_RS05240	KR domain-containing protein	0	10.6429	14.6914	0	0	0.407768	61.0844	0.00121579	TGCAGCTTCCACCGGCGCCGATCGGGGCGGTTCAGGAACTTCGCGAGGCGATCGCGGCGTTTAGCGCCGTGAAACCGTCGG
NC_010612.1	1281790		-	G	59	MMAR_1057	SAM-dependent methyltransferase	10.5598	2.28063	8.89215	15.7378	25.5366	20.7962	0.350685	0.181121	GGGCCCGAACGTTTGAAGAGATGCACGCACACAATGGGTTTGAGCCGCCCGACGATGAGATGATGGCGCTGTTCGGCGGGA
NC_010612.1	1281905	1281905	-	G	174	MMAR_1057	SAM-dependent methyltransferase	5.27991	12.9236	12.3717	26.9792	23.2738	30.9904	0.376851	0.167058	CGGCTTTCCGAACGCTGGCGCCGGATGGGGCTGGATCTGGACATGGCCGAGCTGATCTACCATGGCGACCGCAACACCGTC
NC_010612.1	1283538		-	C	885	MMAR_1058	SAM-dependent methyltransferase	54.5591	42.5718	27.0631	20.5154	19.0716	30.5826	1.77264	0.0341267	CCACCAGGTATGACGGCGACAGCTGGGATTTGGCATCAAGTGTCGGGGTGACCGCGACCATGGTGGCCGCCGCCCGCGCGA
NC_010612.1	1283666	1283666	-	A	42	MMAR_1059	SAM-dependent methyltransferase	1879.65	1421.59	1298.64	624.174	517.52	674.449	2.53716	1.39927e-10	TGCCAGCCACCGGATCTTCGCCCGGTCCAGCGCCAACGCCGACCGCCCGAAAGCTTGTTAAACTATCTAAATATTGACGGG
NC_010612.1	1283841		+	A	0	MMAR_RS05240	KR domain-containing protein	0	7.60211	6.57246	7.30686	10.9904	12.6408	0.458645	0.625175	TGCCGCGATCGGATCCACTTTCCTGCCTAAACCGTCCCCGGGCTGAGTTCGCACGCGGCAACCTGGAGGCATGTCGTACAC
NC_010612.1	1286162		+	G	456	MMAR_1063	AraC family transcriptional regulator	1.75997	3.80105	9.66538	22.4826	32.648	31.8059	0.175285	0.0155504	CAGCACCCGAAATGCTTCCGCCGCCGCAGCGGATTTAGCGTCCTCATCCAGATGGTGCAGCATCATCGAGGACAGCACCCG
NC_010612.1	1286545	1286542	+	A	73	MMAR_1063	AraC family transcriptional regulator	1.75997	22.8063	22.4237	4.77756	4.84872	2.85438	3.7686	0.0219949	CGGCCGCGGGCAAGTAGTCGCGGGATTCGCCGCTGTGCTGGAGACCGAAACGTGGATGATGATTGGTCATACATCCAATTG
NC_010612.1	1286604		+	A	14	MMAR_1063	AraC family transcriptional regulator	10.5598	75.2608	64.9514	1.12413	0.646495	0	85.2603	1.64113e-11	TGATTGGTCATACATCCAATTGTGTAGGCCTGATAGGAAACAAGATTTGGCAATCTTTGTTGAAACTTGGACTATCTTTGG
NC_010612.1	1287009		+	G	2166	MMAR_1066	D-xylulose kinase	19.3597	4.56126	13.5315	0.843099	1.29299	4.48545	5.66193	0.00972828	TTCCCGTTTCTGCACGGACACTCGGGCGGGATCCTGAGGCTGGAGGTGCCCGCGGCCCGACGATCGACGTGGGATGGTGCG
NC_010612.1	1288173		-	G	15	MMAR_1064	fuculose phosphate aldolase	1.75997	0	7.34569	14.6137	21.3343	16.3107	0.174307	0.104939	AGGCGCAGATGGTCGCCGACGGTCTGCAAGCATTGCTGTCCGGAACCAGACCCACCCATATCCTCAACCCGGAGGTGCTGG
NC_010612.1	1288315		+	G	860	MMAR_1066	D-xylulose kinase	0	21.2859	21.2638	31.1947	16.4856	22.835	0.604202	0.808049	TCGCGCCTCGGTGTTCCAGGTGGCCCCGCCGATATGGGGAGTCAGCACGACATTGGGCATGCTGGCCAGTGGGTGATCGGT
NC_010612.1	1288718		-	G	560	MMAR_1064	fuculose phosphate aldolase	1.75997	2.28063	13.5315	17.7051	13.8997	25.2816	0.309052	0.277317	ACTGCTGCTGGCCAGCACCCGCCACCTGCTGACCGCGGACGCAGACGTCAGATCCGGCAATATCTTTCATGACGGAACCAT
NC_010612.1	1289144	1289145	-	G	0	MMAR_1065	3-phosphoglycerate dehydrogenase	0	7.60211	11.5985	21.3585	19.3949	20.7962	0.312233	0.234544	TGCCGATGTCGATGCCGATTGTGGCGTCTTCACGTGACACGGGCGCCACGGTACGCCAGCATGGACACCCGTGAGGTCTCG
NC_010612.1	1290417	1290416	+	G	264	MMAR_1067	GNAT family N-acetyltransferase	14.0798	4.56126	17.7843	14.6137	9.69743	23.6506	0.760023	0.992157	GGCCGAGGGGGCCGCGCTGGGGGCGGCCTTCCTCGCGCGGATGGCGGCCGGTCTGGAATCGTCAATCGCCGACGCCGATCG
NC_010612.1	1290681	1290681	+	A	0	MMAR_1067	GNAT family N-acetyltransferase	244.636	231.864	335.582	571.621	548.875	628.371	0.465012	0.0109708	GCCGCGGGTGGGCCGGCCGGATGGGTATGCGGGTAGCGCAATTCCCACGGCGTCGTTCTACGCTTATGCCATGACAGACCA
NC_010612.1	1291655	1291656	+	A	1884	MMAR_1070	preprotein translocase subunit SecY	33.4395	25.8472	29.7694	8.43099	14.8694	10.602	2.63167	0.0022727	GGTCGATGTCGCATCCCAATCTGACCCAGCGCTGGTTGAACTGCTGGGCGCGTTCGGCCATGGTTGAGCCAGGGTCGGGAT
NC_010612.1	1293319		-	G	47	MMAR_1069	SAM-dependent methyltransferase	66.8789	31.1686	88.9215	116.91	105.379	82.3692	0.614623	0.574923	GGTGCGGGCAGGTCTTTCCAGGGTGGCCGCGGCGGCGCAGAACCGCACAATGAAGCGTACAGTCTCGAATGGTAATTACAT
NC_010612.1	1293389		-	G	117	MMAR_1069	SAM-dependent methyltransferase	476.952	372.503	231.583	62.1083	34.9107	92.1556	5.72512	3.34437e-11	TTTACGCGCCCACACCCGCAGGCCAGGACGTACGGCGTCGCGCGTCAAACCGTGTACGAGACTAACAGCTGGTGCGGGCAG
NC_010612.1	1293409	1293407	+	G	130	MMAR_1070	preprotein translocase subunit SecY	142.558	152.042	213.025	350.167	384.341	402.059	0.447261	0.0105909	ATTGTGCGGTTCTGCGCCGCCGCGGCCACCCTGGAAAGACCTGCCCGCACCAGCTGTTAGTCTCGTACACGGTTTGACGCG
NC_010612.1	1293471		+	G	68	MMAR_1070	preprotein translocase subunit SecY	1.75997	7.60211	3.86615	18.8292	5.17196	20.7962	0.295731	0.242018	TCGTACACGGTTTGACGCGCGACGCCGTACGTCCTGGCCTGCGGGTGTGGGCGCGTAAACGCACGATTTAGCAAATGCCGG
NC_010612.1	1293580	1293580	+	G	1281	MMAR_1071	adenylate kinase	33.4395	46.3728	62.6317	43.5601	33.941	53.0099	1.09292	0.308222	ACCAAGAGTTCGGCCGCGCAGGAGGAAGAGTGCTTTCGGCTTTCATCTCATCGCTGCGTACAGTCGATTTGAGACGGAAGA
NC_010612.1	1293716		-	A	444	MMAR_1069	SAM-dependent methyltransferase	51.0392	38.0105	31.7025	15.7378	16.8089	14.6797	2.56059	0.000570997	GGCATCACCCCGACCGCGAACACGGTGAGCTTGAGCAGCGCGCCGCCGGAGAACAGGTTGATCAGCGAGTAGATCTGTCCG
NC_010612.1	1294767		+	G	94	MMAR_1071	adenylate kinase	0	2.28063	0.773231	8.43099	1.93949	10.602	0.145777	0.180775	ATCGCGGTTCTGCCCAACTTATTCCTCCAGATCGGTAACAGCGGGGGAGTCCAGAACCTACCCTTCGGGGGTACCGCGGTC
NC_010612.1	1296249		+	G	13	MMAR_1073	RNA polymerase sigma factor SigL	5.27991	11.4032	21.6505	15.4568	12.6067	4.07768	1.19405	0.537624	GAACGGGCCACGCATCCTGACCCTCGGCTAGCCGGCTGAACCAAACACCTACTCGGCTCGTGTCAGAAGCGGGAGGTGATC
NC_010612.1	1296750	1296748	+	G	124	MMAR_1074	membrane protein	33.4395	31.9288	37.5017	196.723	125.743	135.379	0.225046	2.32658e-06	CCACCGCACAGATCGCGAAGGACCTGGAGATCGCCGAAGGAACGGTGAAGTCGCGCCTACACTATGCCGTGCGGGCATTGC
NC_010612.1	1296866		+	G	8	MMAR_1074	membrane protein	0	3.04084	3.09292	6.46376	3.55572	8.56313	0.330216	0.498041	CGGCCGTGCTCATGGCGGGGTTTTTCGGGGGATCCATGCGCACAGCTGTTGGCTTGGAATGCTTGAGGGTGACCGGAAATG
NC_010612.1	1297707	1297707	+	G	0	MMAR_1075	MarR family transcriptional regulator	0	1.52042	0.773231	6.18273	4.20222	11.0097	0.107273	0.0996202	CCGACGGCGGTGCTCGCGCCAATATCGCAAGCAATAACCGGACCCGGGGGATTGTGCGGTAAGAAAGGGTGTGGCCCCGGA
NC_010612.1	1300597		+	G	7339	MMAR_1085	translation initiation factor IF-1	1.75997	6.8419	5.79923	14.8947	6.7882	17.534	0.367713	0.36468	AGCCGCGGAATCCAGTCCTTGCGTTGCTCGTCGGTGCCGAAGCTGTCGATCATCCAGGCGCACATGTTGTGGATGGACAGA
NC_010612.1	1300961	1300961	+	G	6975	MMAR_1085	translation initiation factor IF-1	209.437	229.584	90.8546	30.3516	26.5063	25.2816	6.46471	1.9977e-12	CTCGGCGCCATCTTTGATGCCCGACGGCCACCGGGAGGTGACGGTCTTGACCTTGGTGTAGAACTGGATCGACGTCGGGCC
NC_010612.1	1302400		+	A	5536	MMAR_1085	translation initiation factor IF-1	66.8789	83.6232	68.0443	50.5859	30.062	77.0682	1.38766	0.0942112	GGGTGGATTGCCCGGGGGTGCGGCGTCCATCGATGAAATGCGGAATTTGTGTGGTCATAGCGTGTTCCATAACGGTCGTGT
NC_010612.1	1302428	1302428	-	A	41	MMAR_1079	methylmalonate-semialdehyde dehydrogenase (CoA acylating)	14.0798	41.0514	50.6466	24.4499	14.8694	41.5924	1.3089	0.285535	CGATGATTGGGGCCATGTTCGTCAAGAGTCCGTTGCGTACCACCGACGAGGTTTACTAGGATGTCCAAGTATCGGGTCTCC
NC_010612.1	1304181	1304181	-	A	52	MMAR_1080	MFS transporter	0	3.80105	3.09292	9.55512	5.17196	6.52429	0.32494	0.448668	CGCCGTGGCCGGCGGTACCGACAGCATGGCCGCGCCGAATGCCCGGGTGGCTATCGCTAGCCTTCCAGGCATGCCAACCAC
NC_010612.1	1305753		-	A	855	MMAR_1081	dTDP-4-dehydrorhamnose 3%2C5-epimerase	0	4.56126	3.09292	9.83615	11.9602	3.26215	0.305988	0.402	CCCGACGACGCGGTGACCGTGCTCGACGCCCTGACCTATGCCGGCCGGCGCGAATCGTTGGCCGATCTCGAAGACGCCATC
NC_010612.1	1305895	1305895	-	A	0	MMAR_1082	dTDP-glucose 4%2C6-dehydratase	84.4786	80.5823	90.8546	238.597	245.345	315.205	0.320725	1.82745e-05	GGAGGACAAGCCGATGGCGGCGCTGACCGAACTGTCAGGGGCGCTCGGGCTCACCCGTTAGGGTTTGACCATGCGACTGCT
NC_010612.1	1306394		+	G	1542	MMAR_1085	translation initiation factor IF-1	0	0	4.63938	13.2086	19.7181	20.3884	0.0869882	0.0303415	GCGCGGCCAGGCGCAACATTCTGGGGCCCAGCGCCGCCAATACCCGCCTGCTGTCCGGCACCATCGCCTTGTCCAGGTCGT
NC_010612.1	1306837	1306837	-	A	72	MMAR_1083	TIGR03620 family F420-dependent LLM class oxidoreductase	21.1197	7.60211	7.34569	10.3982	16.8089	11.0097	0.945585	0.858693	ACGAACACCTGCAAGCCGGCGCCGACCACGTCCCCGTACAAGTCCTGACCAAAAGTGAGAACCTGGTACCAGCGCTCGCCG
NC_010612.1	1307552		-	A	787	MMAR_1083	TIGR03620 family F420-dependent LLM class oxidoreductase	0	4.56126	17.0111	1.12413	0.646495	0	12.1893	0.0273427	CTCGGCCGGTTCGGATCCTTCGGCCGCGGTGTCACCCCGGCCCAGGCCAGAGACATCGAAGCGCTGGGCTACGGCGCGGTC
NC_010612.1	1307688		-	A	0	MMAR_1084	TIGR03620 family F420-dependent LLM class oxidoreductase	304.475	490.336	417.545	17.9861	11.9602	14.2719	27.4616	4.88942e-57	CCGCGCTCGGCGCAAAACGCCACAAAGCCGGGCCGGAATAGCCGCCCCGACCCAGCCGGTTGGACCTAGCATGCCCGACCC
NC_010612.1	1307782	1307779	+	G	154	MMAR_1085	translation initiation factor IF-1	235.836	244.788	85.442	103.42	136.734	146.797	1.46583	0.0734937	GGGCGGCTATTCCGGCCCGGCTTTGTGGCGTTTTGCGCCGAGCGCGGCAGTGCGGGTATCGTGGGACGACGGTGCGACGTC
NC_010612.1	1307878		+	G	58	MMAR_1085	translation initiation factor IF-1	109.118	60.0566	158.512	13.4896	9.37418	16.3107	8.37744	9.14085e-13	GCGTGCCCAGTCCCGAAATTTCTCGGATCGTTTCGCGGAATTTCCACCACCGGCTCACGTTTTGCGGTCAGGACGGGTGCT
NC_010612.1	1307942		+	A	249	MMAR_1086	50S ribosomal protein L36	3.51994	2.28063	6.57246	2.81033	9.37418	11.0097	0.533626	0.738934	CGGTCAGGACGGGTGCTGCGCCAAACCAGGTGCACGAACAAGAAGTGAGGATCGCCGGAAAGTAATGGCCAAGAAGGACGG
NC_010612.1	1308604		-	G	916	MMAR_1084	TIGR03620 family F420-dependent LLM class oxidoreductase	35.1994	15.9644	27.0631	48.0566	45.9012	83.5925	0.441264	0.154202	GATGTAGTCACGCAGGTGCGTCAGCTGGTCGTCAGTGAGATCGCGAGTGCGCAGGTTACGGTCAATGCCCGTAGCTGCCAA
NC_010612.1	1310217		-	G	2529	MMAR_1084	TIGR03620 family F420-dependent LLM class oxidoreductase	33.4395	19.0053	25.13	22.4826	24.5668	28.5438	1.02799	0.54602	GGTACATGGTGACCGGCTCGTCTTCCTCCGAAGAAACGACCAGGGCCTTGAGGTTCAGGATGATGTCGGTGACATCTTCCT
NC_010612.1	1314037	1314037	-	T	30	MMAR_1093	amino acid permease	7.03989	14.444	5.79923	137.144	140.613	166.369	0.0615433	6.59267e-15	TGTCCACCATTCGGGGGATAACGCCTCAGTGCAGCACCGCAACGGGGCTCGTACCTATAAACTCGACCGCTCCGCCCCGAT
NC_010612.1	1315397		-	A	1390	MMAR_1093	amino acid permease	1.75997	19.7655	23.5835	42.717	22.6273	22.835	0.512283	0.589543	GAAGAGCAGATGGCACAGACAGCCACACAGGTAGGGAGTTGATAGCAATGGACTTTGGGATACTGCCGCCAGAGATCAACT
NC_010612.1	1317148		-	A	507	MMAR_1095	PPE family protein	14.0798	19.7655	9.27877	0.562066	4.20222	0.407768	8.34401	0.00279039	AGACACCGGAGTTCCGTCGCGGCATGTTGTATGCCATCAACCCGGTTGGCTTCGGGTCGATGCTGTTGGCAGCGGGCCTTT
NC_010612.1	1317243		-	A	602	MMAR_1095	PPE family protein	0	2.28063	7.34569	11.2413	12.9299	5.30099	0.326859	0.447727	AATCCTCGGCTTCTACGCCAACTGCGGCATGGCCTGGGTGGTGACGGTGGCATCTGACATCGTCTTCAACAAGTTCCTGCT
NC_010612.1	1317620		+	A	2753	MMAR_1099	type VII secretion protein EccB	12.3198	34.2095	40.9812	27.8223	40.406	33.8448	0.858492	0.80051	GAATTGGTGGACCGGTTGATTGGCGAAATCGGCCGCACCGGCGACGTTGGAGAGCAGATAGACTGCCAGGAACAGGCCGAT
NC_010612.1	1319425	1319425	-	A	0	MMAR_1097	cutinase family protein	205.917	324.61	274.497	259.956	256.982	399.613	0.879562	0.652346	CCAGTCGGGGCGACAGGCACCCTCGTCGGCGCTCACTGACCCACTGTCAGCAAGCCCGTAAAATTGCGCCATGTGGCTATT
NC_010612.1	1331520		+	A	55	MMAR_1108	phosphoglucosamine mutase	1.75997	6.8419	7.34569	8.43099	15.1926	3.66991	0.584986	0.808549	CGTGCAACGTTGTGCGTTGTTTTCGGTGTGCCTTCGGCGTGTCGTCGCGCCAACGCGCACGGTTGCGGGCAGAAAGGGAAG
NC_010612.1	1331532	1331532	+	G	43	MMAR_1108	phosphoglucosamine mutase	0	0	4.25277	5.33963	3.87897	8.15536	0.244851	0.475717	TGCGTTGTTTTCGGTGTGCCTTCGGCGTGTCGTCGCGCCAACGCGCACGGTTGCGGGCAGAAAGGGAAGCGCACGTTAGGC
NC_010612.1	1331575		+	A	0	MMAR_1108	phosphoglucosamine mutase	3.51994	10.6429	17.3977	24.4499	17.4554	21.6117	0.497503	0.542058	CGCACGGTTGCGGGCAGAAAGGGAAGCGCACGTTAGGCGCGAGAACGTCAACTGTGAGAGGTTTGTCCGCATGGGTCGACT
NC_010612.1	1333885		-	A	9401	MMAR_1101	type VII secretion integral membrane protein EccD	8.79986	26.6074	22.8103	15.7378	12.6067	25.2816	1.08722	0.49979	AGGCCGCGCCGATGCCGGCCGTCGCTGCGCGCATCGCGCCCAGCCAGTCGTCACGAATATCGTTGTCCAGATAGGGATTTA
NC_010612.1	1337246	1337244	+	A	0	MMAR_1114	glutamine--fructose-6-phosphate transaminase (isomerizing)	123.198	214.379	210.705	580.052	529.156	529.691	0.335051	0.000101595	TCGCTGGTCAGCTAGCGGTCAGCGTTATGCGGACGTCCGGATGGGGGTGGCTGCACTACCCTGGTCTGCTATGTGCGGAAT
NC_010612.1	1340082	1340082	+	G	0	MMAR_1116	hypothetical protein	0	0	3.47954	5.33963	13.8997	9.37867	0.121631	0.149936	CTCCGACAAGCCGGCCTGAGACCACTGCCGATGTCGCATGGGCAACGGCGGGCGTGTAAGAGTTGACGCCGTGGCGAGCGC
NC_010612.1	1340756		+	A	70	MMAR_1117	bifunctional ADP-dependent NAD(P)H-hydrate dehydratase/NAD(P)H-hydrate epimerase	0	18.2451	7.73231	4.77756	3.55572	8.9709	1.50286	0.465505	TCGGTTTGGCCTTCTATCCGATGGCCCGCGAACGCGGGAGCCCGACGTGGGGTCCCGCGAAAATCAGAGAAGTTCTGCGAA
NC_010612.1	1340825	1340825	+	G	1	MMAR_1117	bifunctional ADP-dependent NAD(P)H-hydrate dehydratase/NAD(P)H-hydrate epimerase	22.8796	55.4954	59.1522	69.9772	42.0222	71.7672	0.749395	0.990294	AAGTTCTGCGAAAACTCCGTTCCCGTGAGGCACCGGCCTGAGCCCGTCCCAAACATGCAATGCTGGCAGTGATGCGGCATT
NC_010612.1	1342286	1342286	+	G	1470	MMAR_1119	alanine racemase	8.79986	0	0.386615	5.90169	10.6672	9.37867	0.355075	0.4291	ACCACATCCGGGCCGCCCTGGCGGCTCTGTGAAGTCAGTAGCTCGACTCGGCAATGAAAGGATCCACCGTGTCCCGTAGCC
NC_010612.1	1342432	1342432	-	A	5299	MMAR_1113	DUF2510 domain-containing protein	1.75997	3.80105	6.95908	9.27409	5.49521	4.89322	0.637279	0.90405	CTTGCCGGCCTCGGGATCCATCCAGGTGGTGACGAAGGTGGCCAGGTTCAGCCGCGAGCTACCGTCGAGCATCAGCTCGTC
NC_010612.1	1343286		+	C	470	MMAR_1119	alanine racemase	116.158	30.4084	24.7434	1.6862	0	0	102.257	8.16559e-11	TATGCCCACATTCACACTCAACTTCTCCCGGCCCGGTAACCAAGTCGTCGGCCAGTACTACAACTTCCTGCGGCTGGGCCG
NC_010612.1	1343755	1343755	+	G	1	MMAR_1119	alanine racemase	542.071	674.307	581.47	948.767	1078.35	1156.84	0.565567	0.0909529	GCCGGCCCGGCCGCCGGGGGTCAACGCGGACTGGGCGAGCACCTTCGCGCGGCTCTGGGACAATCGAGTCGATGACTACCA
NC_010612.1	1345241		+	G	4	MMAR_1120	alpha/beta hydrolase	28.1595	15.2042	18.9442	8.99306	38.1432	23.6506	0.881676	0.877755	CCCACGGCTTCTGCCTGCGCATGGGTGCCTTCCACTTTCAGCGCATGCGGCTCGGCGAACAATGGGGGTCGCGGGTGCGGA
NC_010612.1	1345842	1345842	+	A	184	MMAR_1121	tRNA (adenosine(37)-N6)-threonylcarbamoyltransferase complex ATPase subunit type 1 TsaE	3.51994	5.32147	10.8252	18.2671	11.3137	19.9806	0.397094	0.360616	GCTGCGGATCCCGACCTTGATTGCCTGTGGCGATCACGACCTGATGACCCCCGACGAATACTCTCGAAAGATGGCGGCCTC
NC_010612.1	1345871		+	G	155	MMAR_1121	tRNA (adenosine(37)-N6)-threonylcarbamoyltransferase complex ATPase subunit type 1 TsaE	0	6.08168	3.47954	15.1758	2.90923	28.9515	0.20354	0.181354	GCGATCACGACCTGATGACCCCCGACGAATACTCTCGAAAGATGGCGGCCTCGTTGCCACAATCCGAACTGGTCATCGTCG
NC_010612.1	1346284		+	G	209	MMAR_1122	tRNA (adenosine(37)-N6)-threonylcarbamoyltransferase complex dimerization subunit type 1 TsaB	0	12.9236	13.1449	6.18273	14.2229	8.56313	0.900686	0.840441	CTCGCCGACCTACGTGTTGGCGCGGGTGCATCCGGCGCGTGGGCCGGGCCGCCCGGCGATGATTCACGTTGATGTCTATCG
NC_010612.1	1346393		+	A	100	MMAR_1122	tRNA (adenosine(37)-N6)-threonylcarbamoyltransferase complex dimerization subunit type 1 TsaB	0	0	2.70631	5.62066	8.72769	5.70875	0.135005	0.224503	CTCGGTGAGCTCGACTCGCTGGATCTGGACACCGATCTGACGGACTCGGTCGTGGTGGTGGAGTGGGGGGAGGGCCTGGCC
NC_010612.1	1348734	1348734	+	G	204	MMAR_1125	co-chaperone GroES	186.557	256.191	213.025	73.9117	79.8422	135.379	2.27126	1.60347e-05	GGCGAACCGACACGCGAGAAGCACCGGGGCGCCCTTGAGTGCTAGCACTCTCATGTATAGAGTGCTAGGTGGCAGTCGGAC
NC_010612.1	1348897		+	G	41	MMAR_1125	co-chaperone GroES	1.75997	20.5257	2.31969	10.3982	5.81846	10.1942	0.933341	0.843592	GCGCCCCGCACCGGCCGAAAACTCCGGTCCGGGCGAATAGTCCCGGATCCGAATCAAGATAATCCGGGGCGACAGCACCGG
NC_010612.1	1351203	1351203	+	G	0	MMAR_1127	PucR family transcriptional regulator	109.118	41.0514	73.8435	81.7806	85.0141	115.398	0.795078	0.974009	CATGCACAAAACAGTCAAATCTAGGTGCTCGATGGTGCAGGAGTGTGCGCCCGCGGGCTACCGTGAGTGAGTGCTGTGGCA
NC_010612.1	1351715		-	G	14582	MMAR_1113	DUF2510 domain-containing protein	7.03989	17.4848	6.95908	1.96723	3.55572	5.30099	2.91355	0.0586197	GGTTGAGGGCGTATCCCAATCGAGCCTCGGCGCGCTGGCGGCTGATCGGCGCACCGTCGAGGATCAAAGCGGTGACTTCTC
NC_010612.1	1353034		+	A	2194	MMAR_RS28095	hypothetical protein	31.6795	25.8472	27.0631	0.562066	1.93949	2.44661	17.0988	1.37639e-09	CTCCATGATCAACGGCCCAGCGCCGCCTACCAAGGTGCAAAAACGACCAAATTGCGGGTATGGGTGGTGCAGAAGTGTGCG
NC_010612.1	1354042		+	G	1186	MMAR_RS28095	hypothetical protein	0	11.4032	12.3717	10.3982	8.40444	4.07768	1.03996	0.729578	TGCCGCCGCCGATATTGCCGTCTCCGGTGTTGCCGAGGCCGAAGTTGCCGTTGCCGGTATTACCGATACCGATGTTGTTCT
NC_010612.1	1354081		+	G	1147	MMAR_RS28095	hypothetical protein	98.5584	134.557	88.1483	46.9325	84.3676	37.5147	1.90683	0.00687926	CGAAGTTGCCGTTGCCGGTATTACCGATACCGATGTTGTTCTCGCCGGGCGTCACGTGGAAGGTGAACAGGTTGGGATTGG
NC_010612.1	1354361		+	A	867	MMAR_RS28095	hypothetical protein	295.675	228.063	168.564	39.0636	21.3343	26.5049	7.98154	7.39189e-19	CCCGGTGTTGCCGCTACCGAGGTTCGCATTGCCCTTGTTGCCCAGCCCCAGGTTCGGCAGGCTCTGCAGTATCTGTTGCAA
NC_010612.1	1354945	1354945	-	G	67	MMAR_1129	PPE family protein	5.27991	6.8419	17.7843	33.1619	33.2945	37.9224	0.286787	0.0648077	CGATCAACCTTGATCGGAATTCTGGCCAAAAGGCCAATATCGAAGAAGACAACGTCGTAGCATTAGTGGCGAATTGCTCGA
NC_010612.1	1355834		-	A	956	MMAR_1129	PPE family protein	21.1197	14.444	16.2378	26.6981	44.2849	18.7573	0.578205	0.542557	AAACTCCGGCCTGCTGAACACCGGGGTCGGGAACGCCGGCTCGATTGATACCGGCGCGTTTAATGGGAACAACCTCAACAC
NC_010612.1	1357186		-	G	65	MMAR_1130	PPE family protein	0	0.760211	1.15985	7.30686	3.87897	11.0097	0.0865419	0.0816926	CCTGGGTCCGGCCCGGCGCAAAGACGAAAATCCGAGCTGACATCGCGGTGGCGGTCCTAGCATTCCTGGCGAATTGCGATT
NC_010612.1	1357282		+	G	171	MMAR_1131	amidohydrolase	31.6795	12.9236	15.4646	10.1172	18.1019	14.6797	1.40331	0.297007	CGATGTCAGCTCGGATTTTCGTCTTTGCGCCGGGCCGGACCCAGGTTGGCGGCCAGCTCTAATGAGAGTTGTGGTGGACGG
NC_010612.1	1357436	1357435	+	A	17	MMAR_1131	amidohydrolase	7.03989	22.0461	20.4906	34.8481	23.5971	34.2525	0.535583	0.527024	CCTTGACCGCTGGGCAGATGAAGCAACCGATGTTGCGCGTGTTGTTCGAGGTCGCAGTAGGATGACGGCAATCAAGAGGGG
NC_010612.1	1358796		-	G	1675	MMAR_1130	PPE family protein	33.4395	13.6838	5.41262	4.49653	0	4.48545	5.86606	0.0226574	TGACTTCCCCACTGCGCGAGACGCGATTGACCGCCGTCCACAACACGAACATCTGGTCCAGGGGCGTGACGTTGAAGTCGG
NC_010612.1	1359561	1359561	-	G	99	MMAR_1132	WhiB family transcriptional regulator	14.0798	41.8116	18.1709	6.46376	2.90923	7.74759	4.33701	0.00111846	ACGCCCAGGTATTTCACGGGCAACGGTGGCTATTGACGGAAATTCGGCAACGCCCCTAGCGTTTACCTTTGTTCGGGTAGT
NC_010612.1	1359872		-	A	410	MMAR_1132	WhiB family transcriptional regulator	31.6795	37.2503	35.5686	32.5998	25.8598	27.3205	1.22005	0.181121	CGGCGGCGTCCGTGACCTGCGCAACACGACTCACCTGGATGACAAGCGCTCGAGCGAATATGGTAATGGCACGCGGTACGC
NC_010612.1	1360000	1359998	+	A	13	MMAR_1133	hypothetical protein	17.5997	22.8063	108.639	98.6426	76.9329	90.9323	0.559651	0.602566	ACGGACGCCGCCGGTCGCCCCGGGTGCCGGCATTGTCGGGGCGCCAACACCTCCGATAACTTCAAGGATCAATGGGCGCAT
NC_010612.1	1360840		+	G	109	MMAR_1134	RNA polymerase sigma factor ShbA	0	0.760211	2.31969	1.40516	7.11145	10.1942	0.164618	0.2771	TCGATACCGAAAGCGTCACGCTTCCGGTAAATCAGTTGCGCGAGATTCGCGATATCTGCGCAGATCAGGTGTGGCGCGCCG
NC_010612.1	1360902	1360902	+	G	47	MMAR_1134	RNA polymerase sigma factor ShbA	68.6389	78.3017	47.5537	71.6634	85.9839	81.9614	0.81318	0.92005	GATCAGGTGTGGCGCGCCGGTGGAACCTGGCGTCCCGCTTGAATTGCTGTTCGACCGTTATTGTCAATCCGTTAGCTAGCC
NC_010612.1	1360981	1360981	+	G	554	MMAR_1135	hypothetical protein	985.584	913.773	772.844	233.819	253.103	323.768	3.30163	5.89119e-16	CCCCGTTAGTTAGCCCGGGATGTGTCCGGTTCGTAACGTTGGAGATATCGCCGTCGATGACAATTGAAGGGGAACGTCTCG
NC_010612.1	1361407		+	G	128	MMAR_1135	hypothetical protein	0	9.88274	3.86615	2.5293	6.46495	8.56313	0.78371	0.958568	CCGATTCGGTCACCCGGATGAACGAATTGCTCGAGATACTGCCGGCCAAACAGCGTGAAATTCTGATCTTGCGCGTGGTTG
NC_010612.1	1361739		+	G	1481	MMAR_1137	IMP dehydrogenase	5.27991	4.56126	5.79923	25.574	27.7993	8.9709	0.251366	0.0730952	CCTGATGGGCGAATGGCGCGACGACCTGCGCTGGCCGCCGGCCAGCGCGCTGGTGTCGCAGAATGAGGCCGTTGATGCGCT
NC_010612.1	1363056	1363058	-	G	0	MMAR_1136	hypothetical protein	84.4786	120.873	73.4569	103.42	89.8629	97.8644	0.959356	0.475054	CAAAACAGACCGCAAGGCGCGCCCACGCAATTTCTGGCGCGATGGCTGCCTGCCTGCGTAGGCTAGGGGGGTGCGCGACCA
NC_010612.1	1363438		-	G	382	MMAR_1136	hypothetical protein	45.7593	23.5665	14.6914	6.18273	16.1624	6.52429	2.91737	0.0178262	CCATCCTGGACTCGGTGACGGTGTCCATCGCAGAGCTGACCAGCGGCACCTTGAGCCGGATCTTCTTGGTGAGCTGACTGG
NC_010612.1	1366066		+	A	70	MMAR_1139	PPE family protein	24.6396	13.6838	3.09292	44.4032	25.5366	28.9515	0.419831	0.287857	ATCGGTCTCGTCACCGATGGTCCGCGCAAACCGCCAACATTGGGCTGGTATCCGAGTATGGTCCGCAGTTAGCGCAATGGG
NC_010612.1	1367999		+	A	52	MMAR_1140	GMC family oxidoreductase	1.75997	12.1634	29.7694	105.949	133.501	70.5439	0.141087	0.000812441	CACCGGCGATGACCAGTCGGGTTTCTTCAACTAGGCGCGGCCGCACCGGCGTGCGAATAGCGTGTAGTGAAGTATCGGGTG
NC_010612.1	1368051	1368051	+	A	0	MMAR_1140	GMC family oxidoreductase	77.4387	58.5362	75.0034	107.636	97.944	119.476	0.650101	0.527747	GCGAATAGCGTGTAGTGAAGTATCGGGTGCCCCGTAGCGGATCGAATGTAAAGAAGGTCATACTGCAGCCATGAAGCCGGA
NC_010612.1	1368105		+	A	2740	MMAR_1142	TetR/AcrR family transcriptional regulator	295.675	69.9394	23.1969	14.8947	50.1034	28.5438	4.16741	0.00479281	AGGTCATACTGCAGCCATGAAGCCGGATTACGACGTCTTGATTATCGGTTCGGGTTTCGGGGGCAGTGTGAGTGCGCTGCG
NC_010612.1	1370779	1370779	+	G	66	MMAR_1142	TetR/AcrR family transcriptional regulator	0	6.08168	10.052	5.62066	13.5764	12.233	0.513489	0.738693	GGTCTGTCATTGCTGTTCCTTAAGCAAACGTAGGGTGTAGTCAGTTGACTACATCGGCTAGTGTAGTCGTGTGACTACAGG
NC_010612.1	1372230		-	A	1512	MMAR_1141	TauD/TfdA family dioxygenase	7.03989	15.2042	14.6914	19.1102	3.87897	13.4563	1.01499	0.692479	CGGTATCTGGCACCTGGACGGGGTCACCGGCCCCGATGAGTACACGGCGATCGTTCGGGACAATGTCTTCACGAATCTGAT
NC_010612.1	1372309		+	G	2791	MMAR_1145	TetR/AcrR family transcriptional regulator	24.6396	16.7246	1.93308	6.46376	4.52547	0.407768	3.80981	0.0898174	TGTCCCGAACGATCGCCGTGTACTCATCGGGGCCGGTGACCCCGTCCAGGTGCCAGATACCGTGGCGGTCGTGGTGCCCGA
NC_010612.1	1373715		-	G	2997	MMAR_1141	TauD/TfdA family dioxygenase	17.5997	17.4848	10.4386	21.6395	12.6067	10.602	1.01739	0.681263	AAGATTTGCGGCGCAACGGCGCCGACGTCGTAATAACCGATCTCGCCGAACTGCTGCAATCATGATCAGCGAAGAAGCCTT
NC_010612.1	1373816	1373816	-	G	92	MMAR_1143	glycoside hydrolase family 65 protein	29.9195	22.8063	12.7583	60.7031	104.086	66.0584	0.284282	0.00609006	GGATGCGGCGGCGGTGTTTGAGGACGCAATTTCGGGCGTGCAGGCCGGTCGAGCCGGTAACTTCGGCTACGTGGTGGGTGT
NC_010612.1	1374144		-	G	420	MMAR_1143	glycoside hydrolase family 65 protein	0	0	1.54646	13.2086	9.05094	6.11652	0.0544743	0.0404132	CCGACGGCAGTCCCGATGATCCCGGCGACCTCGAAACGGTGTACGGCCTGGGCAACCGCAAAAATGACATGTTCCAAAAGG
NC_010612.1	1377234		-	C	2185	MMAR_RS05660	DUF1348 domain-containing protein	139.038	221.981	294.988	0.562066	1.61624	2.03884	156.346	1.89813e-40	GATTTATTTGTCTATCAGCTTTAGCGTCTTGTCCATGCGTATTCAGCCCGTCTTCCGGGATCACCCGATCCCCGCGCTTGC
NC_010612.1	1377270		-	A	0	MMAR_1146	MFS transporter	637.11	729.802	1053.14	3.09136	5.49521	2.85438	211.716	8.51574e-92	CCTACCACCGTAGACACTTTATTCAAGCTTCTGCTTGATTTATTTGTCTATCAGCTTTAGCGTCTTGTCCATGCGTATTCA
NC_010612.1	1377349	1377349	+	G	0	MMAR_1147	transcriptional regulator	79.1987	55.4954	58.7655	3.09136	2.26273	7.74759	14.7611	2.8506e-14	CGCTAAAGCTGATAGACAAATAAATCAAGCAGAAGCTTGAATAAAGTGTCTACGGTGGTAGGGTGACGCAGTGTCTGCCCG
NC_010612.1	1378111	1378108	+	G	0	MMAR_1148	GMP synthase (glutamine-hydrolyzing)	38.7194	42.5718	61.0852	308.855	312.257	323.768	0.150891	4.84337e-14	ATCGGTGCCGGCGGGTGAGGCAGCACCGGTCGGCGAACCCGCTGGTGCTCAGCCTCTAGACTGATTGCCCGTGGCAGAACC
NC_010612.1	1379130		+	G	4	MMAR_1148	GMP synthase (glutamine-hydrolyzing)	0	0	3.86615	7.30686	8.72769	2.85438	0.204793	0.388563	TCGAGGGCGCGGTGCGCGATGTGCTGGATGGCCGCGACATCGAGTTTCTGGTGCAGGGCACGCTGTATCCGGACGTGGTGG
NC_010612.1	1380418	1380416	-	G	0	MMAR_1149	hypothetical protein	33.4395	65.3781	61.4718	91.8978	88.8931	145.573	0.49177	0.19562	AGAGTCGAGTAAACACCGCGGCCACGAACCCCGTCAAGACAGCCCTCAAACGCCCATGAGACGCTGCATTGTGCGGTCCCG
NC_010612.1	1384554		+	G	2153	MMAR_1155	dehydrogenase	0	0	5.79923	6.18273	6.14171	7.33983	0.294775	0.535867	AGCGGCGAATCGACCGGCCGGCGTTGTTGACCAGGTAGTCGACATGTCCGAAGCGGCCCAGGATGTCTTTGACGGTGTGTT
NC_010612.1	1386611	1386611	-	A	0	MMAR_1154	histidine phosphatase family protein	3.51994	12.1634	10.052	14.3327	2.58598	26.9127	0.587786	0.807238	TCGAGCCTTTTCTGCAGTCAACCATCGCAAACCCTTCCCACCGGTGCGGTCGGCAGGGCAGGCTATCGCCATGGCCAAGCG
NC_010612.1	1386669	1386670	+	A	38	MMAR_1155	dehydrogenase	7.03989	17.4848	22.4237	35.4102	27.7993	31.3981	0.496852	0.423808	TGCGCTTGGCCATGGCGATAGCCTGCCCTGCCGACCGCACCGGTGGGAAGGGTTTGCGATGGTTGACTGCAGAAAAGGCTC
NC_010612.1	1387318		-	G	707	MMAR_1154	histidine phosphatase family protein	12.3198	15.9644	41.3678	60.7031	59.8008	83.1847	0.342259	0.0742564	CGCCGCCCAGCTCGGCCACCAGCGCCCGCCCCGCCACGCCGTAGGTGCACAGCCCGTGCAGAATCGGCTTGGGGAACCCAG
NC_010612.1	1388710	1388710	+	A	1639	MMAR_1158	error-prone DNA polymerase	10.5598	0	4.25277	16.862	33.6178	11.0097	0.241361	0.133186	GCCGGAGGCAAAGGTGGCGGTGCCGACGCGGGCTTGCTGAAGTTGCCGGACCAGTGCTTGTGTCGAGTTCAATGCGGTGTC
NC_010612.1	1388765		-	A	0	MMAR_1156	trehalose-phosphate phosphatase	14.0798	6.8419	9.27877	11.5224	6.46495	10.1942	1.07397	0.667305	GGCCCGGGTGCGACGCTGACCCGAAGCGACCCGTAAGAGACGGCATTGCCCACCATGAGAAGGTGGGATCATGTCGGTCAC
NC_010612.1	1389223	1389223	+	G	1126	MMAR_1158	error-prone DNA polymerase	140.798	138.358	212.252	210.213	172.614	271.166	0.752368	0.954167	TGCCAGCGTCACGACACTTCGCTGGGGGAGACGTACCAAGGTCTGAATAGCTTTGGTGCACAATGCAAGAGGCGTGTAATC
NC_010612.1	1390044		-	T	1279	MMAR_1156	trehalose-phosphate phosphatase	10.5598	26.6074	35.9552	6.46376	2.26273	10.602	3.78679	0.00508819	GCAGGGCCCAAGAACCGGACTGGGACGCAAGCCTGGCAATCGGCGCAGTCGCCGTGATCAACGGCGCCGTTCCCGACTTCG
NC_010612.1	1390178	1390178	-	G	27	MMAR_1157	DUF1298 domain-containing protein	436.473	562.556	559.046	158.784	141.906	196.952	3.13556	8.93307e-15	TTAACTGAAAAACACGTTCTTAACCTGGCAGGCCTATCGCGCCCAACGCATCGGGACAGATACTGGTACTGATTCACAAAC
NC_010612.1	1390349		+	G	0	MMAR_1158	error-prone DNA polymerase	70.3989	107.95	65.338	55.3635	80.4887	41.5924	1.37592	0.0953633	CTTTTATGCTGAGCGATCGCTCGCTCCGACCCCCCTCGGCATTCGAACATATTTTCGATAAGCTGTGGGTGTGGGCTGGGG
NC_010612.1	1391780		-	A	1629	MMAR_1157	DUF1298 domain-containing protein	91.5185	81.3425	46.0072	12.0844	20.3646	28.5438	3.59428	2.2155e-05	ACCGCGCTGCGCCCCCGGTAGGTGATGACGTTGGCGACTTGAGCGGCATAGTCCCGGCCATATTTGTTGTAGACGTACTGA
NC_010612.1	1393373		+	G	797	MMAR_1160	nitroreductase	15.8397	8.36232	2.70631	25.855	20.0414	15.903	0.436552	0.3175	GACCCAGTTTCTGCGAGCAGACCTGGACGCCTTGGGGGTGTTGGCCGCAGCTGCGCTACTCTCGGTGCCCGACGGGGAGCG
NC_010612.1	1393758		+	G	412	MMAR_1160	nitroreductase	0	0	5.026	5.05859	7.4347	6.11652	0.269984	0.499602	CGTGTCGTTGTGCAGACCCGCACCTTGGCGAGTCGAACCTCAGCCCGTCGGCGTCGTCCACACTCGGGTCGGGGTGATCTT
NC_010612.1	1393934		+	G	236	MMAR_1160	nitroreductase	73.9188	67.6587	40.9812	54.8014	62.3868	57.4953	1.04709	0.405941	CGACATCGGTGGCTGCCACGTCAGCCGTCCCGCCGACCACGATGATGCCCCCGCCGTTACCGTCGGAATCGAGATTCAGGC
NC_010612.1	1394137	1394137	-	A	0	MMAR_1159	TIGR03667 family PPOX class F420-dependent oxidoreductase	10.5598	25.8472	35.9552	60.4221	58.5078	51.7866	0.424407	0.171351	GTGGTCAGGACTTCGTCGACGGACAGGTTGAGGGTCATGTCGCGGAGATTACCCCCCTATATTCAGCTTCATGGGTATCGA
NC_010612.1	1394170	1394170	+	A	0	MMAR_1160	nitroreductase	12.3198	26.6074	43.3009	50.5859	25.5366	55.4565	0.625591	0.753133	AGCCTGCCAGAAACCTCTTGAGTCAGTTCGATACCCATGAAGCTGAATATAGGGGGGTAATCTCCGCGACATGACCCTCAA
NC_010612.1	1396640		-	A	30	MMAR_1161	PE family protein	5.27991	3.04084	13.5315	64.6376	87.9234	70.9517	0.0978701	5.40136e-06	CATCGAATCGAGTTGCAGCCATTCGCACAAACCACAAACCGCTTGGCTCCCATTGGGATACGGTGCGAAGATCACGGTTTT
NC_010612.1	1399161		-	G	0	MMAR_1163	tRNA (cytidine(34)-2'-O)-methyltransferase	12.3198	4.56126	5.79923	19.6723	12.9299	22.4272	0.413004	0.243628	CATGCGAGCATTATCGCCCGGGTGCGAGCGCTGGGCGTGGGCGGCCGGCTTAGCGGAAGGATGGCGTGTTGTGTTCAAGCT
NC_010612.1	1399212		-	G	51	MMAR_1163	tRNA (cytidine(34)-2'-O)-methyltransferase	0	0	6.18585	8.14996	11.3137	9.78644	0.211457	0.318012	CGAATGTCCGGGATCGGCAGCAACCTTCTGCATCCAGATGCTCTGCTCGACCATGCGAGCATTATCGCCCGGGTGCGAGCG
NC_010612.1	1399229	1399229	+	A	0	MMAR_1164	class I SAM-dependent methyltransferase	195.357	209.818	248.207	555.04	336.501	775.983	0.392345	0.0121109	CACAACACGCCATCCTTCCGCTAAGCCGGCCGCCCACGCCCAGCGCTCGCACCCGGGCGATAATGCTCGCATGGTCGAGCA
NC_010612.1	1399894	1399894	+	G	163	MMAR_1165	HAMP domain-containing protein	91.5185	99.5876	106.706	101.734	89.2164	172.894	0.81959	0.863038	GCCCGGCCTAGGCTCCGGCGGCCCGCGGGCCTGTTGCGGCCGAGGTTATCTGCTCGGTAACAATTATGGAGACCACGGCTC
NC_010612.1	1399925		+	A	132	MMAR_1165	HAMP domain-containing protein	51.0392	9.88274	38.2749	71.3824	62.0636	60.3497	0.512745	0.383619	TGTTGCGGCCGAGGTTATCTGCTCGGTAACAATTATGGAGACCACGGCTCTGGGCTGTCATACTCGTCGAATTGCCAGGCG
NC_010612.1	1402275		-	G	3114	MMAR_1163	tRNA (cytidine(34)-2'-O)-methyltransferase	0	5.32147	1.15985	14.3327	14.5461	10.1942	0.166258	0.0828073	TTTGACCGAAGGCGCCGGTTCATCGGGCCCCGCGCCGGCAGCCGGCGATCGCCTGGCAAAAAATGCGGCGGTGTCGGATTG
NC_010612.1	1403381	1403381	+	G	176	MMAR_1168	ATP-binding protein	0	0	4.63938	1.12413	8.72769	10.1942	0.23145	0.463723	CGGTGCAGACGTCGCGCGCGGGTCTGGCGCGCCGGTGGCAACCCAGCGACGTGCGGGGCAGGATTGTCCAGTTGTGCCTCA
NC_010612.1	1403494		+	A	63	MMAR_1168	ATP-binding protein	7.03989	8.36232	17.7843	21.6395	38.7897	22.835	0.399104	0.253684	CTGGATCTGCCAGTGGGCGTCGCGCGAGTCTTGGTGGGCGATTTGGTCACCTCCGATTACCTTCGGGTCCATGCGACCTTG
NC_010612.1	1404968		+	A	392	MMAR_1170	fatty-acid-CoA ligase FadD29	7.03989	25.8472	42.9143	28.1033	19.7181	29.3593	0.983115	0.64079	ACGTGCGGGATCCTCAAGTTCTTTCACATCGCTTGACAGTGTCAATCCTGGTGCGGTTAACTCCATACGCATGGGGATCGG
NC_010612.1	1405287		-	A	6126	MMAR_1163	tRNA (cytidine(34)-2'-O)-methyltransferase	70.3989	102.628	100.52	71.6634	73.054	117.029	1.04642	0.310174	CTGCTCATTTCTCTGCGGTTAGAGTGTGGCGCCGCCAGCACTACCTTCGAGCGGCTCTACGATCGAGATCACGAGATTTCC
NC_010612.1	1409783	1409783	+	C	94	MMAR_1172	NAD(P)/FAD-dependent oxidoreductase	21.1197	20.5257	24.3568	15.4568	0.646495	13.4563	2.23662	0.149334	GCTGTCGTCCGACGAAGAGAAAAAGAAGGTCGGGGCGGATCAGACGGAAAAGGTGGCCTACCATCAAACCCGGGACACGTT
NC_010612.1	1411916		+	A	6119	MMAR_1176	bifunctional methylenetetrahydrofolate dehydrogenase/methenyltetrahydrofolate cyclohydrolase	15.8397	30.4084	30.5426	43.5601	52.0429	26.5049	0.62998	0.699894	GGTCGCGTCGGCAATGCCGAACCCGGTGTCACCCGGAACCGTCAGCGACAGCGCACCCAGAATGAACGGCAGGATAGCGAG
NC_010612.1	1411928		+	A	6107	MMAR_1176	bifunctional methylenetetrahydrofolate dehydrogenase/methenyltetrahydrofolate cyclohydrolase	0	8.36232	16.6245	19.1102	19.0716	13.8641	0.480627	0.620622	AATGCCGAACCCGGTGTCACCCGGAACCGTCAGCGACAGCGCACCCAGAATGAACGGCAGGATAGCGAGGAAGGCGAAGTA
NC_010612.1	1413711	1413711	-	A	0	MMAR_1173	ABC transporter ATP-binding protein	28.1595	14.444	23.1969	34.286	15.5159	27.3205	0.854461	0.88209	CTATACCGCCATCGTGTGGTGGAAGATTCGGCTCAAGCGGCGCTGACACCCGCACAACTAGGGTGAAGTGATGACGCGAGC
NC_010612.1	1414919		+	G	3116	MMAR_1176	bifunctional methylenetetrahydrofolate dehydrogenase/methenyltetrahydrofolate cyclohydrolase	45.7593	39.531	23.5835	3.09136	0	8.15536	9.69775	0.000197048	CAGCATCAACATCACCTGCCGGTCCAGTGCGGGGTCCAAGCCGGTGGTCGGCTCGTCGAGAATCAGCAGTGACGGTCCAGT
NC_010612.1	1416222		-	G	2511	MMAR_1173	ABC transporter ATP-binding protein	0	9.88274	27.4497	8.43099	9.37418	5.30099	1.6171	0.388409	GGGCCACGACGTGGTGGTCGGACGAGACCTGCGCGCCGATATGCGGATCACCCATCCGCTGATCTCGCGTGCTCATCTCCT
NC_010612.1	1416358	1416358	-	G	1	MMAR_1174	ABC transporter ATP-binding protein	116.158	117.833	207.999	127.589	145.461	150.059	1.046	0.286322	GCGCGGATGCTGGTGTTTCCGGTGAGCGCGGCGGAGCAGGGTAACAAGGGAGCTTGGCTAAAGTTGATGCGATGCCTCAGC
NC_010612.1	1416639	1416639	+	G	1396	MMAR_1176	bifunctional methylenetetrahydrofolate dehydrogenase/methenyltetrahydrofolate cyclohydrolase	59.839	28.1278	10.4386	11.2413	21.3343	8.56313	2.39705	0.0610569	CAGTCTCATCGGCGGCACCGGCGGCGCCAGTGCCGGCAATCCGCCGGGAAGCCCCGGGGAAGATGGGAATGCGGGCATTGT
NC_010612.1	1417040		-	G	348	MMAR_RS28100	hypothetical protein	0	9.88274	0.386615	10.9603	10.9904	8.15536	0.341846	0.490791	ATGCGCCGGTCAAGGAGTTCGCCGCCGCTTTCAAACCCCCGATGCGCTGGGGGGTGCGCATGATGGGCAAGAAGTTCCTGC
NC_010612.1	1417927	1417927	-	A	0	MMAR_1175	NADH:flavin oxidoreductase	7.03989	8.36232	2.70631	19.3913	24.2436	26.0972	0.260206	0.0444331	AGGCTGACCCCGCGCCACCCGGCCGGCAAACCCGGGTGCGGCGCTTGCGATCGCCATTACGCTCGCCCTTATGTCCCCCAC
NC_010612.1	1418035	1418035	+	G	0	MMAR_1176	bifunctional methylenetetrahydrofolate dehydrogenase/methenyltetrahydrofolate cyclohydrolase	26.3996	114.032	139.568	566.281	660.718	630.41	0.150927	2.40262e-06	GGGTTTGCCGGCCGGGTGGCGCGGGGTCAGCCTGACCGGGCCCCGATGCGCTCATGCCAGACTGTCTGGCGTGGGCGCAAT
NC_010612.1	1419517		-	C	1590	MMAR_1175	NADH:flavin oxidoreductase	0	3.80105	0.773231	14.8947	18.4251	11.4175	0.102469	0.0179452	AGGGCATGGCGCTACCAACCATTGACCGTTCGGCTGTTGGCGGGGGCCGCGGGCTTGCTGATCGCTTCTGCCGCGCTCGCG
NC_010612.1	1419844	1419840	+	A	0	MMAR_1179	FAD-binding oxidoreductase	15.8397	0	18.5575	22.4826	13.8997	11.4175	0.720587	0.945972	CCCGTCACGGCGTGACGCAACACGTGATACGGCAGTGCGGTTGGCCGCGCGGTGTATAACAATGCGGCCCATGATTTCTCG
NC_010612.1	1421534	1421534	+	G	0	MMAR_1180	KR domain-containing protein	22.8796	29.6482	29.3828	31.1947	41.0525	27.3205	0.823891	0.882465	CTTTCGCTGGGCCGATTTGGTTCTCCGAACGGTCTATCCACCCGTCGGATCATCCCCTAACGTCTTAGCTGTGCTCGACCA
NC_010612.1	1424749	1424749	-	G	5159	MMAR_1178	DUF732 domain-containing protein	8.79986	4.56126	5.41262	10.3982	4.84872	13.4563	0.655327	0.811954	CGGTGCCGGCCGACCAGTCGACGTGCGGGCTGGGGCGATCAACGTTGAGGGTCGGCGGCAGACTGTCGTGGTTGAGGGCCG
NC_010612.1	1431788		-	A	139	MMAR_1181	hypothetical protein	0	2.28063	13.9182	17.143	14.5461	14.2719	0.352615	0.446234	CAACGAATTCTTCACCGGGCTCAGGGGGCAGGAACGCGATGCAATGCGTGAGAACGTGCAGAATTACCTCAATGCCAACCC
NC_010612.1	1432086	1432088	-	A	28	MMAR_1182	hemophore-related protein	5.27991	6.8419	19.3308	3.3724	3.55572	4.07768	2.85568	0.0549602	CCGGCCTCGCGACCAGCATGGGACTTTCGGCCCTCGTCAGGCAGCTGGTCTGCGCGATGAACTTGATCGCAGTGGTCGACA
NC_010612.1	1433378		+	G	2366	MMAR_1186	isocitrate dehydrogenase (NADP(+))	12.3198	20.5257	4.63938	1.96723	4.52547	4.89322	3.29778	0.0427884	GGATCCTCGCCGCCCTGACCGTCGTTGGCGAAGCGGCTGTCGAGTTCGATCTCGCCGCGGTAGGTCAGGTGTGCGAAACGG
NC_010612.1	1435594	1435594	-	A	165	MMAR_1185	bifunctional o-acetylhomoserine/o-acetylserine sulfhydrylase	22.8796	3.80105	6.95908	10.1172	8.72769	17.534	0.926641	0.891644	TCGGGGCATGCGACGGCGATGCCGCCCGCCCAGAGAGTTGGCACGAGCAAGCCGCGATACGGTAGGCTTCAGATCGGTCAT
NC_010612.1	1435695	1435692	+	A	49	MMAR_1186	isocitrate dehydrogenase (NADP(+))	0	25.0869	31.3158	42.998	47.8407	50.5633	0.39928	0.339728	CAACTCTCTGGGCGGGCGGCATCGCCGTCGCATGCCCCGAGCCTGCGAACAGCCCTTGTAATCTGGGCTGATGAGCAACCG
NC_010612.1	1436386		+	A	1553	MMAR_1188	tryptophan--tRNA ligase	0	0	8.11892	3.93446	3.87897	12.233	0.40447	0.713592	CATTCAGGACTTCGCTCGGGCGTCTTTTTCCTATGGCCTAAACGCCAAATGGCCGGTGTACTTGTCCACCAAGAACACCAT
NC_010612.1	1436742		-	G	1313	MMAR_1185	bifunctional o-acetylhomoserine/o-acetylserine sulfhydrylase	0	19.0053	11.9851	20.5154	24.5668	15.4952	0.512344	0.641932	GAACGACCTCGGGGGTGTTGTCCAGTTTGCCGCGGTGCGCCAGGCCACGCGTCCAGGCGAAGATCGAGGCGATCGGATTGG
NC_010612.1	1437710		-	C	2281	MMAR_1185	bifunctional o-acetylhomoserine/o-acetylserine sulfhydrylase	19.3597	0	14.3048	9.83615	20.3646	19.5729	0.677418	0.884733	TGCTGCTGCTGCACCCCTTCCTGCTGTCCCAGGCGGTGTGGGAGCAAGTGGCCCAGAGATTGGCCGACACCGGCCGCTACG
NC_010612.1	1437853	1437855	-	A	0	MMAR_1187	alpha/beta hydrolase	679.349	817.226	1129.69	1120.76	1180.82	1570.32	0.679166	0.625415	TTCATGCGCAAATTTCGGCGATTCGCAGACACTTGCGATACCGCCGGTACCACCTTGTACTGTCGGTGATATGAGACGTCT
NC_010612.1	1437858	1437855	-	G	5	MMAR_1187	alpha/beta hydrolase	17.5997	15.9644	17.7843	0.281033	1.61624	0	27.1709	2.27695e-06	ATCCTTTCATGCGCAAATTTCGGCGATTCGCAGACACTTGCGATACCGCCGGTACCACCTTGTACTGTCGGTGATATGAGA
NC_010612.1	1437936	1437934	+	A	3	MMAR_1188	tryptophan--tRNA ligase	63.359	48.6535	63.0183	179.58	137.704	185.535	0.348641	0.000739092	ACAAGGTGGTACCGGCGGTATCGCAAGTGTCTGCGAATCGCCGAAATTTGCGCATGAAAGGATCGGGGACACCATGAGCAC
NC_010612.1	1438934		+	G	107	MMAR_1189	inner membrane protein YhjD	7.03989	6.8419	22.4237	47.2135	59.1543	33.8448	0.259229	0.0366015	TGCTCGCGGCAGGAGCCGAACGGGCCCACGACATCGCGAGCAAGACCGTGCAGCGTGTCTACGATCGGTTGGGTTTTCTTC
NC_010612.1	1438969	1438969	+	A	72	MMAR_1189	inner membrane protein YhjD	0	5.32147	7.34569	27.8223	26.5063	41.1846	0.132731	0.00429363	GCGAGCAAGACCGTGCAGCGTGTCTACGATCGGTTGGGTTTTCTTCCGCAACGGGGGTAAGTGTTTGACCACGACGACTGA
NC_010612.1	1439574		+	G	1	MMAR_1189_C	inner membrane protein YhjD	22.8796	6.08168	22.0371	12.6465	19.7181	20.7962	0.960619	0.757654	TGAGCTGGTTTGGGATACCTGAGCTTGCGATCTTCAACGTGGTCTTCCGACTGATTTCGATACTGATATCGGTGCTGGTGG
NC_010612.1	1439839	1439839	-	A	1986	MMAR_1187	alpha/beta hydrolase	15.8397	3.80105	18.5575	18.5482	20.3646	29.3593	0.560186	0.620622	CCCAGGCCTTCCTCGACCTGTATGCGCGGGCTGATGATCGCGGGGCCGGGTGGCTCAATATGTTCGGAATATGGATCTTTG
NC_010612.1	1442646	1442646	-	A	146	MMAR_1191	MFS transporter	63.359	28.888	44.0742	43.5601	46.8709	56.6798	0.928193	0.692527	CGGCCGCAGCACTGAAATTCACGGCCGACGGGTTGTTGATTAGCCCCGGCTGCTGTGTCACGGTATCGGGATGACTGCCCT
NC_010612.1	1443108		+	A	975	MMAR_1193	transcriptional regulator	7.03989	22.8063	24.3568	1.40516	0	0	38.6334	9.13207e-06	AACGAAGGTCTGGCCGGCGTCATCGGTGTAGCCGGTCTTGCCGCCCAGCGCGCCCGGGTAGTTGTACAGCAGGTGGTTGTC
NC_010612.1	1444055		+	A	28	MMAR_1193	transcriptional regulator	12.3198	15.9644	9.66538	1.40516	0	0	27.0622	0.000139184	GGGGAGCCGCGCTGTTACGGATGTGGCGGAAGTTATAAATAGTTATTTGACAGTGTCAGAAAATGGTATGACACTGTCAAA
NC_010612.1	1444067		+	A	16	MMAR_1193	transcriptional regulator	151.358	185.491	332.489	62.3893	59.1543	120.292	2.77027	4.18457e-05	TGTTACGGATGTGGCGGAAGTTATAAATAGTTATTTGACAGTGTCAGAAAATGGTATGACACTGTCAAATAACTATGGAAT
NC_010612.1	1449748	1449748	-	A	65	MMAR_1195	PE family protein	12.3198	14.444	10.8252	51.7101	62.0636	37.1069	0.249605	0.00288177	AAAAAGGATCAAGACAATGACTTTGGCGATAGCCACGATCGGCGGCCCGGTCCGCTCTAGGGTGCTAATTAACGAAGATGT
NC_010612.1	1449980		+	G	5	MMAR_1196	RNA polymerase sigma factor SigJ	0	3.04084	14.6914	8.99306	15.5159	8.56313	0.536211	0.78379	CGCGGCTGGCAAACAGGCCGAAGCTGGCCGTTGCGGTGCCCCGTGCCGGGGTTCTGGGAGCGTTACGCTCGGGTGATGGCT
NC_010612.1	1449985	1449984	+	A	0	MMAR_1196	RNA polymerase sigma factor SigJ	87.9986	58.5362	80.0294	73.3496	111.844	109.69	0.769534	0.973053	CTGGCAAACAGGCCGAAGCTGGCCGTTGCGGTGCCCCGTGCCGGGGTTCTGGGAGCGTTACGCTCGGGTGATGGCTGTGCT
NC_010612.1	1454435		+	G	6433	MMAR_1204	cytidine deaminase	65.1189	49.4137	34.7954	28.3843	15.5159	34.6603	1.90405	0.0201366	CGGTCTTGGCGGGCACGGCGCCACCGGTGGTGCCGGTAAGCAGGCCGGTGCCAATGGAGACGATGGTGGCGATGGTGGCGT
NC_010612.1	1459164	1459164	+	G	1704	MMAR_1204	cytidine deaminase	12.3198	13.6838	2.70631	11.8034	7.75794	10.602	0.95353	0.83992	AGGTGGTCTTGTACATCCGGCCCGAACCGCCGGTCGCCAGGACGATGGCCTTGGCGTGGAAGATGTGAATGTCGCCGGTCG
NC_010612.1	1460834	1460834	+	A	34	MMAR_1204	cytidine deaminase	10.5598	4.56126	1.54646	8.99306	8.72769	13.0486	0.542802	0.592409	ACCGCGATGCGCGCGATACCGCACTCGGCGATCCAGATCATGTGTCGGCTACCGGGAGTTAGGGTGACTTACCTGAAACAG
NC_010612.1	1461019	1461019	+	A	244	MMAR_1205	thymidine phosphorylase	0	3.04084	6.95908	8.71202	19.7181	6.93206	0.283091	0.324929	CCGGTCGGTGCCGCCGCGCTGGTCGACGACGGCAGGGTCGTTACCGGGTGCAATGTGGAAAATGTCTCATACGGGCTGGCC
NC_010612.1	1462301	1462301	+	A	260	MMAR_1206	adenosine deaminase family protein	170.717	194.614	244.341	223.983	244.375	229.166	0.875378	0.60393	GGCCAAACCGTTGCCGATTGGTGCGCATTCGGAAACCGTCCGGGCCGGCCGCGGCGGCACAATGGGCGACATCGATGCGAT
NC_010612.1	1469684	1469681	-	G	25	MMAR_1208	PE family protein	0	0	0	14.8947	9.37418	15.4952	0	0.000270718	GGCTTCAGCAAATCATATGAATCACAATCGAAACGCCCGGATGCCACCATGCGCTGTCGATCTTGTTGATGGGGAATCCGA
NC_010612.1	1473000		+	A	3139	MMAR_1214	alpha/beta hydrolase	109.118	82.863	108.252	0	0	0	#DIV/0!	2.15148e-17	GAGGTTCATCCGGCGCCAACCGGGTGATAGGGCGGTGCAATGGCGAGTCGGCCGCGGGTAGCCAACAGGTAGTAGACGACT
NC_010612.1	1474393		+	G	1746	MMAR_1214	alpha/beta hydrolase	80.9587	76.0211	76.5498	85.434	76.6097	156.991	0.733004	0.899691	AGGTGCCCCACGTCTGCTCGCGCAGCGGCGCCAGGTCGTCGTTGGTCAGCCGAGGGTGATAATCGGGCTTGATGTTGGCGG
NC_010612.1	1476012		-	G	0	MMAR_1213	DUF222 domain-containing protein	45.7593	53.2147	51.8065	23.0447	20.6879	33.0292	1.9673	0.00232969	GGTAGGCCGCGATGTGCGTGCTCAGGCGCTGCGCCCCACGGTGTCGGTGGACCAGCATATGATCGAACATGTGTTCGATAC
NC_010612.1	1476585		+	G	2892	MMAR_1217	uracil phosphoribosyltransferase	96.7984	40.2912	32.4757	19.9533	9.05094	37.9224	2.53783	0.0179983	TGGCGTTCATCGGCGCACTCGGCCCCTGGGGGCCGCTGGCGACGCCGGAAATCATGGGTAGCCTCAATTTGGCGGACCGGT
NC_010612.1	1478308		-	G	2296	MMAR_1213	DUF222 domain-containing protein	0	0	1.93308	7.02582	8.40444	15.0874	0.0633376	0.046768	CTGGCGTGACTCCGGGGACGAGTGGGAGGCGTTCCTGGGCAAGGACGAGGACCTCTACGTCTTCGACAGCGTCGCGGACCT
NC_010612.1	1478314		-	G	2302	MMAR_1213	DUF222 domain-containing protein	3.51994	2.28063	5.79923	19.6723	23.9203	17.534	0.190059	0.0224187	ACCGCGCTGGCGTGACTCCGGGGACGAGTGGGAGGCGTTCCTGGGCAAGGACGAGGACCTCTACGTCTTCGACAGCGTCGC
NC_010612.1	1478321		-	C	2309	MMAR_1213	DUF222 domain-containing protein	10.5598	3.80105	16.2378	71.1013	75.64	60.7575	0.147655	9.87442e-05	TGTGGGCACCGCGCTGGCGTGACTCCGGGGACGAGTGGGAGGCGTTCCTGGGCAAGGACGAGGACCTCTACGTCTTCGACA
NC_010612.1	1478449	1478449	-	A	0	MMAR_1215	hypothetical protein	86.2386	50.1739	95.1074	355.788	388.544	376.778	0.206819	1.30925e-08	CGCTGATATCTGGGGCGGCTAACCACTACCGGGCCGGGCCCGCCGGCGGGCCGTCGCTATTCTGTGCCGCATGGCTGCTGA
NC_010612.1	1478930		+	G	547	MMAR_1217	uracil phosphoribosyltransferase	3.51994	11.4032	1.54646	11.5224	8.40444	9.78644	0.555446	0.721811	ACGCGGAGAAGGGCATCGACAGCGTGGCCGGAACATTGCTGAAGTTCACCCAAGGCGCATGCTTGCGCCCGTACTTTCCGG
NC_010612.1	1479385	1479385	-	G	0	MMAR_1216	acid phosphatase	385.434	381.626	371.537	440.66	470.325	731.128	0.694398	0.694483	TCGGATTCAAGCCGCTGACACGCTCCCCCTCCTCGCGGCGCCGAGGCCGAGCCGCCCATATACTCCGGGCGTGTGTGGCCT
NC_010612.1	1479821		+	G	2755	MMAR_1220	amidohydrolase	0	0	6.95908	15.4568	20.0414	8.9709	0.156551	0.15875	AGGCGCGGGTCGGCTTTGTCGGTATCGCCCGCAATGAGCAGACCCACCAGCCCGTCCCATATCTTGAATCGCTGCCCGACG
NC_010612.1	1481248		+	A	1328	MMAR_1220	amidohydrolase	0	8.36232	2.31969	7.58789	8.08119	9.37867	0.427088	0.594478	TCGCGGCCTCGATCTTGCGGTCGGTGGGGGAGATGATCTGGATTCCGCCATCGAGGTAGACCTTGTAGCCATTATCGGTGG
NC_010612.1	1482493	1482493	-	G	0	MMAR_1219	purine-nucleoside phosphorylase	7.03989	25.0869	16.6245	64.3566	74.347	77.0682	0.226293	0.00115589	TCATCGACGCGCGCCCGGCCCCGCACAACAGCCATCTCAACGCCCGGCCACACTCGCTAGGCTCCCCAGTGTGACTGGCCC
NC_010612.1	1482566	1482566	-	A	73	MMAR_1219	purine-nucleoside phosphorylase	0	2.28063	8.50554	6.46376	15.1926	10.1942	0.338838	0.463173	CCAGATCACCGGCACGCCGTCGCACCAACTCTTCGACGGTGTCCAAGACGAGTGCGGGCATTCTGGCAGTATCTCATCGAC
NC_010612.1	1482576	1482576	+	A	0	MMAR_1220	amidohydrolase	54.5591	55.4954	51.0332	86.5582	69.175	127.224	0.570154	0.346856	AGCGAGTGTGGCCGGGCGTTGAGATGGCTGTTGTGCGGGGCCGGGCGCGCGTCGATGAGATACTGCCAGAATGCCCGCACT
NC_010612.1	1483239		+	G	515	MMAR_1221	amidohydrolase	5.27991	3.80105	3.47954	17.9861	9.37418	6.11652	0.375908	0.320182	GCAGGTGGCAATCGGATTGCTGCGGCAGCAACTGGCGCCGGGGCAGATGACCCATGGAATCGTTATCGACGGAGGTCAGGC
NC_010612.1	1486493	1486493	-	G	0	MMAR_1223	gamma-glutamylcyclotransferase	54.5591	38.7707	42.5277	42.998	30.062	78.2915	0.898925	0.754146	GAGCATGAAGAGCCAAGCATCACACCCAGGGATGAGCCGCATCCGTTTACGTGACGTTTAAGATTTCTGCGTGCCGCTCTA
NC_010612.1	1486635	1486633	+	G	0	MMAR_1224	NAD(P)H-quinone dehydrogenase	35.1994	22.0461	41.7545	207.683	202.03	242.214	0.152073	1.16997e-10	GGCGCGCCCGGTCGGGCTCTCACGGCGGCACGCGAGGCAGTTCGGAGCCCCTCAAGCTAGGTTATTGCGTGTGGTGACCCG
NC_010612.1	1486665		+	G	1467	MMAR_1225	glycerol-3-phosphate dehydrogenase/oxidase	0	6.08168	9.66538	44.6842	43.6384	68.505	0.100471	0.000150096	CGCGAGGCAGTTCGGAGCCCCTCAAGCTAGGTTATTGCGTGTGGTGACCCGCATCGTGATCCTCGGTGGAGGCCCAGCCGG
NC_010612.1	1486671		+	G	1461	MMAR_1225	glycerol-3-phosphate dehydrogenase/oxidase	0	0	1.15985	8.43099	10.0207	4.07768	0.0514728	0.060183	GCAGTTCGGAGCCCCTCAAGCTAGGTTATTGCGTGTGGTGACCCGCATCGTGATCCTCGGTGGAGGCCCAGCCGGTTACGA
NC_010612.1	1486736		-	G	243	MMAR_1223	gamma-glutamylcyclotransferase	93.2785	103.389	58.3789	102.015	105.379	144.758	0.725524	0.8492	TGGACGCGATGAACGTCTTGGACGGCACACAGTCGTCCAGAACGGCGGCACCACCGATACCGTCGGAGTCGATCACTGTGA
NC_010612.1	1488378		+	G	1919	MMAR_1226	FMN-binding glutamate synthase family protein	0	0.760211	3.09292	10.6793	12.9299	11.0097	0.111303	0.0565502	GAAGGTGGCCCTGATCGAAGCCCGCGATCTGGCCTCTGGCACGTCGAGCCGTTCGTCGAAGATGTTCCACGGTGGACTGCG
NC_010612.1	1490584		-	G	499	MMAR_RS06070	hypothetical protein	3.51994	1.52042	1.15985	6.46376	2.90923	10.602	0.31106	0.317362	CGGGATCCGGATGAGCGGGCTCGCCGTCCGGGGCCGATACCGGAAATGCCGCGTGCTTGATGATGGGGTAGTTGTGGGCCC
NC_010612.1	1495034		-	G	2547	MMAR_1227	hypothetical protein	0	0	2.31969	14.0516	14.8694	8.56313	0.0618974	0.0265602	GCACCGCGGCACCGCAGCATCGTTGCGCCTGGTTCGTGATTTCGCCGCCGAGATGCGCGACGATCTGTCCGATCCGATCAC
NC_010612.1	1497040		-	T	4553	MMAR_1227	hypothetical protein	56.3191	46.3728	83.8955	60.7031	72.0842	28.136	1.1616	0.333905	ACCAATCGGGAATCGGTGCTAGGTAACGTGAACAACTCGATCACGCGGTATCTGCCCGGTTTCGGCCTGGTGACGGCGCCG
NC_010612.1	1497185	1497185	-	G	102	MMAR_1228	cation-translocating P-type ATPase	663.509	561.796	652.993	454.43	389.19	221.01	1.76747	0.000851273	ACGAAAGACCCGCGGATCCGGGCCTGAATGGCTCCTGCGCATGTCGTCGCGCCCGACTAGTGTTCCCAGTGAGAGCAGCGG
NC_010612.1	1498110	1498110	+	G	0	MMAR_1230	magnesium transporter	0	0	0.773231	5.90169	6.46495	7.74759	0.0384739	0.049875	CTTCCGAGGACGAGATATCCACGTATTAGGTCGGCGCGCCGCATCTGCTCTGGGCTGACAAGATGACCTCGTGCAGGTAGC
NC_010612.1	1498858		-	A	1775	MMAR_1228	cation-translocating P-type ATPase	12.3198	19.7655	7.73231	10.9603	8.08119	12.233	1.27542	0.416964	CATGACGGCGTTGAGCCGGGCGTCCTGCAGCGAGAGGTTGGTTTCGAAAATGGTTGAGATCATGTCGCGTAACGACTCTGT
NC_010612.1	1499514		-	A	2431	MMAR_1228	cation-translocating P-type ATPase	24.6396	53.2147	42.5277	3.93446	7.75794	6.11652	6.76442	8.04185e-08	ACGATGTCCTCGTCCTGGTGGAGCACCGGCATCTCGAAGGGCACCGGCACTTCTTCGGGAAGATCACGGTAGAGGTACACA
NC_010612.1	1500348		+	A	3359	MMAR_1234	phosphate ABC transporter substrate-binding protein PstS	40.4793	11.4032	23.9702	22.4826	22.3041	39.1457	0.905188	0.825612	GACCGGTCGGGCCAACGCCAAGACTCTGCCGCTGCAAGGCGCGGTGCTGGTCGGCAAGGACAATGAGGGCAATCCCGTCCT
NC_010612.1	1500894		+	G	2813	MMAR_1234	phosphate ABC transporter substrate-binding protein PstS	14.0798	0	11.9851	9.55512	2.58598	10.602	1.14803	0.739437	CGACGCACCCAACTTGCTCATCGTGCTCATCGACGACGCCGGATTCGGGGGACCGGATACCTTCGGAGGCGGCATCAGAAC
NC_010612.1	1504593		-	G	1147	MMAR_1233	DUF732 domain-containing protein	0	5.32147	22.0371	2.81033	3.55572	5.30099	2.34646	0.236519	GCACACGATCTCATAGGTCGCCAGCACGATCGGGTAAGCGCCCGGTTGGTTTGGCCGGTAGAACGAGAGGGTATCGAAAGC
NC_010612.1	1506088	1506088	+	A	0	MMAR_1236	esterase	12.3198	12.1634	14.3048	13.4896	12.2834	15.0874	0.950792	0.706893	CCGCCATCGGCGGGCTGAACGGCGGGGAGGCCGTCAAGCACGTTGGGGCAGCGGTCGGTAACTTTGCGTCATGCTCGGGGT
NC_010612.1	1513114	1513114	-	A	0	MMAR_1239	TetR/AcrR family transcriptional regulator	24.6396	37.2503	23.1969	81.4996	57.2148	61.573	0.425605	0.080408	CCAGGGCGTGCAGTTTGGGTGAGCCTGCGCGCTAGCGGAGGGCGTTGGCCGCGTGAGTAGTATCTTCCCCATGGCGACAGC
NC_010612.1	1516060	1516060	+	A	0	MMAR_1242	Lrp/AsnC family transcriptional regulator	21.1197	19.0053	30.9292	119.72	104.409	87.2624	0.228524	4.86511e-05	GCAGTTCCCAGGTAGCCAGCTTATTCGTCGAACTCATGGTGTGCCCTGGCTGCTGCGATAGTCTGCGCCCATGGGTGAGAC
NC_010612.1	1516297		-	G	271	MMAR_1241	DUF1338 domain-containing protein	51.0392	45.6126	38.6615	55.6445	76.2865	63.6118	0.69329	0.729077	TCACCGGCCACCGAATGACACGACTCAACCTCATGGATGTGTTCCAGACGGGCGGGCGCATCATCGGGTTGGGAAGGATCA
NC_010612.1	1516416		-	C	390	MMAR_1241	DUF1338 domain-containing protein	96.7984	133.037	239.315	4.77756	2.26273	6.52429	34.6339	6.94352e-27	AAAAAGTGTTCAAAATGATGGTGCTTCGCGTGCGCACGTTAGCGGTTGCCCGGATCCGCTGCAGCAGGTCCTCCAGCGCCC
NC_010612.1	1516541		-	A	515	MMAR_1241	DUF1338 domain-containing protein	2659.32	3947.01	4644.41	146.699	167.119	117.437	26.1302	1.54131e-68	CTATTTGCTGGCATGCAGGCACGGTGGATCTCACGGCGGCGGTCATGCCGACCATGCTAGCGTGTTATTTACGAAAACATG
NC_010612.1	1516566	1516566	+	A	0	MMAR_1243	L-lysine 6-transaminase	491.032	457.647	481.336	9.55512	5.81846	9.37867	57.8751	2.32386e-90	GGCAGTTCATACCATAATCTTTCCGGCCCAAGGGTCATGTTTTCGTAAATAACACGCTAGCATGGTCGGCATGACCGCCGC
NC_010612.1	1517951	1517953	+	C	35	MMAR_1244	hypothetical protein	153.118	209.058	301.56	1.96723	1.93949	2.85438	98.093	1.36445e-46	GTAGCGCATTATCGGCTATGACCTGAGCCGCGCGCTGTTTATCCCAGCTCCCGGCGGGGTATTCGGTTTGCTGTGTATCCG
NC_010612.1	1518430		+	A	1	MMAR_1245	UsfY protein	140.798	84.3834	136.089	189.697	199.121	103.165	0.735663	0.885924	ACTGGCACTTTGACAAATAATTTGCCCTGATCACTCCACATCCTGTTCGGGGAGTTCTACCGTTGAAGGTAATGCCTGGTA
NC_010612.1	1518989		+	A	3	MMAR_1246	hypothetical protein	5.27991	32.6891	33.2489	0.562066	4.52547	2.03884	10.0163	0.000232504	CGCGAAGAATCACGCAATCGAAAATCGATTCGCGGTTTTACCGGCGGTAGCGACTGGGTATCAGGTCTAAACCATGATGAG
NC_010612.1	1519194	1519194	+	G	88	MMAR_1247	anti-sigma factor RsbW	5.27991	10.6429	18.9442	31.7567	42.6687	38.738	0.308448	0.069732	TTGCTCGAGCCGGCGCGTCCGGACTGTGTCGGTCCCGCCCGCCTCGCCGGTAGCTGGTTGAATACCCGGTGGCGATCATGA
NC_010612.1	1519262		+	C	20	MMAR_1247	anti-sigma factor RsbW	0	9.88274	18.1709	28.9464	19.0716	28.136	0.368586	0.344294	GTGGCGATCATGACCAACCGGCTGCAACGCTGGGCCCAAAGCGGGACTCAAAGCGAGAGTACTGTCGGTGCAAAATTGCCG
NC_010612.1	1524849		+	A	12429	MMAR_1257	biotin--[acetyl-CoA-carboxylase] ligase	0	9.88274	1.54646	5.62066	6.7882	10.1942	0.506767	0.745014	GTGCTGCCGATGCTGACGCCGATGTGCGCGATGTGCCGCAGCGACTGATCGGACTGGCCAGAATCTGGGAAGAGATCCTCG
NC_010612.1	1532973		-	G	11838	MMAR_1249	TetR family transcriptional regulator	0	3.80105	5.026	14.3327	14.5461	23.2428	0.169523	0.0517055	TCACGCCAGCTCCAGGATCTCCAAGGTTCTCGTGGCCAATCGCGGCGAGATCGCAGTCCGAGTGATCCGGGCGGCCCGGGA
NC_010612.1	1532981		-	T	11846	MMAR_1249	TetR family transcriptional regulator	0	15.9644	6.95908	28.9464	30.3853	22.835	0.279469	0.141237	GTGGCCAGTCACGCCAGCTCCAGGATCTCCAAGGTTCTCGTGGCCAATCGCGGCGAGATCGCAGTCCGAGTGATCCGGGCG
NC_010612.1	1533096		-	A	45	MMAR_1251	acetyl/propionyl/methylcrotonyl-CoA carboxylase subunit alpha	7.03989	0	3.86615	10.6793	17.7786	4.07768	0.335797	0.370606	TGTGAAAGGGGAACCGCGTGACCGAGCTTCCGGCGCGCCGCTTAAACTTCCCCGGACAAGACTTGTAAGAAATTCTCTTAA
NC_010612.1	1533112	1533112	-	G	61	MMAR_1251	acetyl/propionyl/methylcrotonyl-CoA carboxylase subunit alpha	197.117	173.328	223.077	617.711	978.147	727.458	0.255873	1.33526e-07	CGGCTGCGCGAGACCGTGTGAAAGGGGAACCGCGTGACCGAGCTTCCGGCGCGCCGCTTAAACTTCCCCGGACAAGACTTG
NC_010612.1	1533767		+	G	3511	MMAR_1257	biotin--[acetyl-CoA-carboxylase] ligase	1.75997	1.52042	1.93308	4.77756	4.84872	14.2719	0.218384	0.193596	CCAACAGATGGGTGAGCACGAACCAGGTGTGGCTGGAGCGCTCGCCGATGCGGCAGTACACGATGGTCTTGTCATCGGGGT
NC_010612.1	1534483	1534483	-	G	0	MMAR_1253	sulfurtransferase	0	0	1.54646	3.65343	5.49521	9.37867	0.0834384	0.14712	CGCACTTTGGGCGTCGAATCCGCTCCCCTGATGCTGCTTGACCTGATAGTGCGATGGGTAGGCTGACACCGTGCCGTTGCC
NC_010612.1	1535490		-	G	0	MMAR_1255	acyl-CoA carboxylase subunit epsilon	5.27991	4.56126	4.63938	36.2533	11.3137	48.9322	0.150257	0.0053083	GAACCGCGTTGCGTCTGCTGGAACGCAAGATCGCCCAGCAGCCCCCCAAGAAGCATGGGAACATCCCCCTGTGAGCGACGT
NC_010612.1	1537070		+	G	208	MMAR_1257	biotin--[acetyl-CoA-carboxylase] ligase	28.1595	31.1686	11.2118	66.3238	51.3964	96.6411	0.329681	0.0368667	CCCTCGCCGACCGGATGCAGCGACTCGGCGCGGCGCTTGTGTAGCTCTGCGAGCTTGCCCGCGGTGGTGTGGATATCGATG
NC_010612.1	1537127		-	A	0	MMAR_1256	acyl-CoA carboxylase subunit beta	3.51994	25.8472	28.6095	72.2255	62.0636	107.243	0.240289	0.0136634	CGCGCGACCGTCGGGTGCTCAGGCACGCCCGGGCCAACCGATGCGGGTGCGGCCGATACCATCAACTCCCATGACCAGCGT
NC_010612.1	1537278	1537278	+	G	0	MMAR_1257	biotin--[acetyl-CoA-carboxylase] ligase	75.6788	47.1331	81.9625	184.077	153.219	180.234	0.39627	0.00955284	ATGTGCGCCGCGGCGAACCGTCCGACAATTGATCTCCCACGGCCGGCCCGGCGTTCTCTAGGCTTGTGCCGTGACGGACCG
NC_010612.1	1538171	1538171	+	A	0	MMAR_1258	membrane protein	0	17.4848	24.7434	98.0805	114.753	82.7769	0.142998	0.0008017	TGCGCTAGTGCGGCGCGGCCATCCGTCCAACTTCAGCAAACAGCAGCCAACGGGGGATAGGGTCGCCACCATGGGCTATCC
NC_010612.1	1539208	1539208	-	G	2081	MMAR_1256	acyl-CoA carboxylase subunit beta	12.3198	14.444	8.89215	37.3774	50.7499	48.1166	0.262167	0.00454879	CCTTTGCGCAGCGTCATCATGAACTGATCAAATTTGCCATCGTCGGCGGCACTACTTTTATCATCGACTCGGCAATTTTCT
NC_010612.1	1539209	1539208	+	G	158	MMAR_1260	5-(carboxyamino)imidazole ribonucleotide synthase	0	0	2.31969	9.27409	8.08119	6.11652	0.0988363	0.128512	TCCGGCGATCACCTTGGCCGTCACCGGCTTGGGTTCCAGAATCGTCAACTTCAGCGTGTAGAAAATTGCCGAGTCGATGAT
NC_010612.1	1539214		+	G	153	MMAR_1260	5-(carboxyamino)imidazole ribonucleotide synthase	38.7194	38.7707	23.1969	12.6465	6.7882	7.74759	3.7129	0.000154581	CGATCACCTTGGCCGTCACCGGCTTGGGTTCCAGAATCGTCAACTTCAGCGTGTAGAAAATTGCCGAGTCGATGATAAAAG
NC_010612.1	1539293		+	G	74	MMAR_1260	5-(carboxyamino)imidazole ribonucleotide synthase	0	1.52042	0.386615	8.43099	25.8598	24.0583	0.0327293	0.000766653	AGTAGTGCCGCCGACGATGGCAAATTTGATCAGTTCATGATGACGCTGCGCAAAGGGCTGAACCACCCTGGGAAGGCGCGC
NC_010612.1	1539327		-	G	0	MMAR_1259	GtrA family protein	38.7194	13.6838	13.5315	31.1947	26.5063	31.3981	0.741375	0.87417	GCGGCTGCAACACCAAATCGTTATGTATCATTTTGCGTCTATTTCGTGTCAATCCGTACACTGACTTGTTGTGTCCTTTGC
NC_010612.1	1539361	1539361	-	G	34	MMAR_1259	GtrA family protein	12.3198	46.3728	13.5315	32.3188	48.4872	28.5438	0.661734	0.812783	ATCATGGTGTCATGGCCCATGACCGGCGTGTTTGGCGGCTGCAACACCAAATCGTTATGTATCATTTTGCGTCTATTTCGT
NC_010612.1	1539450	1539450	-	G	123	MMAR_1259	GtrA family protein	292.155	301.043	209.932	142.203	118.309	243.845	1.59487	0.00870021	CCAGGGCGATAGCGGCCTGATGGGTCATCCGGGCGAGCTGGCCACCACCGACCATGGCAACCTGGGGGGTGCGAGAACTTG
NC_010612.1	1540602	1540600	+	A	32	MMAR_1261	5-(carboxyamino)imidazole ribonucleotide mutase	35.1994	29.6482	28.6095	78.9703	50.7499	63.2041	0.485227	0.145105	TCCTCGGTTTCGACCCGGCGGCCGTTGCCGGGCTGCGAGAGCGGGCCGAGCTGGCGGCACACTGGTTGTCACACGGACAGT
NC_010612.1	1540673	1540673	+	G	501	MMAR_1262	acyl-CoA dehydrogenase	7.03989	7.60211	12.7583	47.7756	16.4856	38.738	0.266365	0.0496173	CACGGACAGTGGACGGACGGATGGGATCCCCATGGCTGAACAGCCCCGGGTCGCGGTGATCATGGGCAGCGACAGTGACTG
NC_010612.1	1541144	1541144	+	G	30	MMAR_1262	acyl-CoA dehydrogenase	40.4793	117.833	141.888	801.506	1046.68	722.157	0.116954	2.54333e-10	AGACCAGCTGGCGCAGACCGTGCAGGCCAAGGATGCGGAACTTCAGAAACTTGCGGGTAAGTTAACCCGCGACTAGAAGCC
NC_010612.1	1542400		+	A	137	MMAR_1263	fused response regulator/phosphatase	1.75997	0	0.386615	11.2413	3.23248	1.63107	0.133477	0.13613	CATTGCTGCGCTGAGGTACCGAACCGCAGATTCGCTTCATCACATCCGATCCGCCAGTACAGTCAAGGTCACGGCACCGCC
NC_010612.1	1542474		+	G	63	MMAR_1263	fused response regulator/phosphatase	3.51994	0	11.5985	14.0516	11.9602	11.8253	0.399779	0.542557	CACCGCCAATCAATCGGGTGGGCAGGCAGGTGGCCGAAATAAGCTGGCGCGCCGAGTATCGTCGGCCTTCGTCTGACTCGA
NC_010612.1	1548133		-	C	42	MMAR_1266	carbonic anhydrase	0	0	3.86615	12.0844	13.5764	11.4175	0.104285	0.0778443	GGCGGACACTTGATTTGACAGACCACATTCCAGCCGGTGTCGAAGGGGTGTCAGGTCTCGATTGCCGGCCCGCCCGGGATG
NC_010612.1	1548272	1548272	-	A	181	MMAR_1266	carbonic anhydrase	17.5997	34.9697	38.2749	274.85	200.737	226.719	0.129533	1.03712e-11	CTTGTGAGTTGTCAATGAATCAGTGCGGGGGTTTGCCGCACGGGCCGGTGAAGCGTGGAGGATTTTGGATATAAAACCTGC
NC_010612.1	1548382		+	A	2080	MMAR_1269	hydrolase	35.1994	9.12253	13.9182	11.2413	10.0207	9.78644	1.87889	0.136877	CCCCCGCACTGATTCATTGACAACTCACAAGAAAGTTTCCGGTGCTGACCGCGAAAATTAGGATTCGCCCAGAAGTGTTTC
NC_010612.1	1548896		+	G	1566	MMAR_1269	hydrolase	35.1994	29.6482	16.6245	0.843099	0.323248	2.44661	22.6076	1.134e-08	CGTTTGCGGCGCGCGCCCGCGGGTGTCTGCTCGGGCCTTTTCGGCGCGTCCGAACTGGGACGATTGAGGTGCATGGTGAGC
NC_010612.1	1549838		+	G	624	MMAR_1269	hydrolase	8.79986	4.56126	8.50554	10.9603	19.7181	10.602	0.530655	0.563095	TTTGCAAGGTGGTGGTGAGCCAGGCTTCAAAGCGCTGCAAGGTGAACCCGCCGTGGGTAACCATGATCTCGTGGCTGGCTG
NC_010612.1	1550415		+	A	47	MMAR_1269	hydrolase	7.03989	21.2859	24.7434	32.0378	22.6273	52.1943	0.497182	0.465446	CCGGGTTGTATTTCGCTGCCGCTTTCTTTCCATCGAAGTCAGCATACTTCAGCGTGCTAGATTGTAACTCAATCAGGATTG
NC_010612.1	1552247	1552247	+	A	0	MMAR_1270	hypothetical protein	114.398	99.5876	91.2412	328.528	378.523	362.914	0.28576	1.24739e-07	ACCGCCCAGCTCAACCGCGCCGCGCGCCAACCTGTCCGAGGGTCACAGAAACTTGACCTACCATCGCCTGATGAACACTTC
NC_010612.1	1555335		-	G	145	MMAR_1271	copper-translocating P-type ATPase	0	0	10.4386	27.8223	16.4856	24.4661	0.151804	0.111265	ACGTGGTCCGCAAGGCCGCGAAGAAGGCACCACTGCGCCAGACCGCGGTGTCGGCAGCGGAGCTGAGCTTGCGCGGAACCC
NC_010612.1	1555341		-	G	151	MMAR_1271	copper-translocating P-type ATPase	1.75997	7.60211	14.6914	37.3774	18.7484	23.2428	0.303435	0.16474	CCTATGACGTGGTCCGCAAGGCCGCGAAGAAGGCACCACTGCGCCAGACCGCGGTGTCGGCAGCGGAGCTGAGCTTGCGCG
NC_010612.1	1555478		-	A	0	MMAR_1272	DUF1490 domain-containing protein	207.677	112.511	131.449	322.907	262.8	276.875	0.524551	0.135645	GATATCGCGATATTTAGATGTTAGCGTCGAGGGCCCAAGGCGAGAACACGACGGAAGGTAGGTTCAGGTAATGGTGGCGTA
NC_010612.1	1555485		+	A	2344	MMAR_1275	dTDP-4-dehydrorhamnose reductase	10.5598	6.08168	3.09292	5.90169	4.84872	6.93206	1.11919	0.729771	CCGCCCCGACCACACCGTGGACCACGAGTGTGCCTAGCTTCGCGAACAATCCGTACGCCACCATTACCTGAACCTACCTTC
NC_010612.1	1555492		-	G	14	MMAR_1272	DUF1490 domain-containing protein	107.358	71.4598	72.2971	0	0	1.2233	205.245	2.82571e-17	GCCCAATACATGTTGATATCGCGATATTTAGATGTTAGCGTCGAGGGCCCAAGGCGAGAACACGACGGAAGGTAGGTTCAG
NC_010612.1	1555512		-	A	34	MMAR_1272	DUF1490 domain-containing protein	105.598	112.511	139.955	7.58789	12.6067	11.0097	11.4819	2.99207e-24	ATCAGCGCCGCACTCGGCACGCCCAATACATGTTGATATCGCGATATTTAGATGTTAGCGTCGAGGGCCCAAGGCGAGAAC
NC_010612.1	1555538		+	A	2291	MMAR_1275	dTDP-4-dehydrorhamnose reductase	19.3597	18.2451	43.3009	1.96723	3.23248	1.2233	12.5906	1.78478e-07	TACGCCACCATTACCTGAACCTACCTTCCGTCGTGTTCTCGCCTTGGGCCCTCGACGCTAACATCTAAATATCGCGATATC
NC_010612.1	1557742		-	T	1468	MMAR_1273	TIGR03089 family protein	58.0791	41.8116	68.0443	100.329	122.511	174.933	0.422776	0.0481887	CGCCGGAGCGGGCTAACAGGAAAGCGGCTGTTACACAAGTAACCTACAGTGATGCCTGTGCAACGTGTGGTTCGTGCGGTC
NC_010612.1	1557755		-	G	0	MMAR_1274	LytR family transcriptional regulator	87.9986	95.7865	119.078	184.077	194.272	250.37	0.482392	0.0494126	TTCGAGTCTGGCACGCCGGAGCGGGCTAACAGGAAAGCGGCTGTTACACAAGTAACCTACAGTGATGCCTGTGCAACGTGT
NC_010612.1	1557761		-	A	0	MMAR_1274	LytR family transcriptional regulator	131.998	185.491	271.404	281.595	310.964	466.895	0.556488	0.288391	CATGCGTTCGAGTCTGGCACGCCGGAGCGGGCTAACAGGAAAGCGGCTGTTACACAAGTAACCTACAGTGATGCCTGTGCA
NC_010612.1	1557779	1557779	+	G	50	MMAR_1275	dTDP-4-dehydrorhamnose reductase	19.3597	31.9288	8.11892	17.9861	18.4251	30.9904	0.882751	0.853915	ACCACGACGGCCAATGCGGTAGCGACCGCACGAACCACACGTTGCACAGGCATCACTGTAGGTTACTTGTGTAACAGCCGC
NC_010612.1	1557829		+	A	0	MMAR_1275	dTDP-4-dehydrorhamnose reductase	59.839	48.6535	69.2042	266.981	222.071	234.467	0.245978	1.03828e-07	CATCACTGTAGGTTACTTGTGTAACAGCCGCTTTCCTGTTAGCCCGCTCCGGCGTGCCAGACTCGAACGCATGGTTGGCAG
NC_010612.1	1558186	1558186	-	G	425	MMAR_1274	LytR family transcriptional regulator	0	8.36232	2.70631	25.293	14.5461	12.6408	0.211374	0.107841	CCGGCGAACTTGCTGCGCGCGTACACGCCCTGTGGCGCCGTTTTGTCGCCGGGCTCGTAGGGTTGCGGCTGCGCCCCGTCG
NC_010612.1	1558748	1558748	+	G	0	MMAR_1276	glycosyltransferase family 2 protein	128.478	183.211	168.178	481.128	663.304	499.108	0.292457	3.14154e-06	AGTGCCCTGGTCGCCGCGTTGGCCGCGGCTTCGGACCGGGCGTTGGCCGGTCGACCGGTACCCTCGACGAGTGACTGACGT
NC_010612.1	1559363		+	G	271	MMAR_1277	GDP-mannose pyrophosphorylase	45.7593	43.332	51.4198	15.1758	11.3137	17.1263	3.22674	4.67318e-06	GTTGGTGCGCCGCTCCGCGTTCCGCCAGATCGGCGGTTTCGACGAGCGCTACTTCATGTATATGGAAGACGTGGACCTCGG
NC_010612.1	1559587	1559586	+	G	47	MMAR_1277	GDP-mannose pyrophosphorylase	28.1595	15.9644	24.3568	42.998	53.0126	49.3399	0.47189	0.163947	GCCATGCCGGCTGGTGGCGGGCCCCATTGCGCTGGACTTTGCGGGGATCGCTGGCGGTACGCTCCCGTCTGATGGTGCGCA
NC_010612.1	1562442	1562442	-	G	1155	MMAR_1278	NUDIX domain-containing protein	1568.13	1026.28	1028.4	90.2116	102.47	97.4566	12.5087	9.52809e-47	CTTTGGAACTCATGCGACAGGTCGGACTGAACCCCACCAGATTGACCAACGCATGGGTACCGTTCGTTGTGGCGAGCACCA
NC_010612.1	1562870		-	A	0	MMAR_1279	class I SAM-dependent methyltransferase	102.078	32.6891	59.1522	52.8342	46.2244	79.5148	1.0877	0.454398	CGCGACCCGGTGCACCCCGGGGACCTGCTGATCCGCAAGTGAGCCGACGGCTGCGACGATACTTGGAGCTATGAAGACGTT
NC_010612.1	1563210		-	G	6	MMAR_1280	coenzyme F420-0:L-glutamate ligase	0	12.1634	11.5985	44.6842	49.1336	51.3788	0.163827	0.00322848	CGGCGACGGCAGGTCGGCTGATTCGATCGAACGCCGAGTCACGCGCGGTCAGATTCTCTACGATGCGCCCGAGGTCGTGAT
NC_010612.1	1565120		-	A	857	MMAR_1280	coenzyme F420-0:L-glutamate ligase	0	0	2.31969	6.46376	5.17196	7.33983	0.122169	0.209816	GCGTCTGCTCGGCCTGGGCCAGTTTGCCACACCCGACGACAACGCGCGCCACGAACTGACCGCAGTGGTCAACATCGGCGA
NC_010612.1	1565178	1565176	+	G	491	MMAR_1282	WhiB family transcriptional regulator	0	9.12253	5.79923	36.5343	28.4458	24.4661	0.167093	0.0123962	CATCGCCGATGTTGACCACTGCGGTCAGTTCGTGGCGCGCGTTGTCGTCGGGTGTGGCAAACTGGCCCAGGCCGAGCAGAC
NC_010612.1	1565249		-	G	0	MMAR_1281	2-phospho-L-lactate transferase	87.9986	141.399	150.393	351.291	390.483	537.031	0.297379	6.41917e-05	CCCGCCCGACTAATCCCGCGTACCTGACCCCGCCCGACCCTGCCTTAGCCAACAGGTACTGTCCTGCGTTGTGAAGCTCAC
NC_010612.1	1565332	1565332	+	G	337	MMAR_1282	WhiB family transcriptional regulator	0	10.6429	17.0111	81.4996	64.9728	96.6411	0.113834	0.000101117	TACCTGTTGGCTAAGGCAGGGTCGGGCGGGGTCAGGTACGCGGGATTAGTCGGGCGGGTAGTCTGTCGCCGCACATCGTGA
NC_010612.1	1565443	1565443	-	A	194	MMAR_1281	2-phospho-L-lactate transferase	1.75997	3.04084	6.18585	15.1758	15.1926	17.534	0.229671	0.0907808	CACTGATGTGATTAGACACGGGTTGGGCAGCCTGGTCAAGCACTACGGCGCATTTCCATATCATCTCGTGATGAAAATTCG
NC_010612.1	1565510	1565510	+	A	159	MMAR_1282	WhiB family transcriptional regulator	70.3989	120.113	98.9735	116.348	136.734	169.632	0.68586	0.735524	TCATCACGAGATGATATGGAAATGCGCCGTAGTGCTTGACCAGGCTGCCCAACCCGTGTCTAATCACATCAGTGTCATTTC
NC_010612.1	1566028		+	A	659	MMAR_1284	DUF3499 domain-containing protein	5.27991	11.4032	5.79923	46.9325	52.6894	52.1943	0.148342	4.51426e-05	AACGCTTCGGCATCTGGGGCGGCCTGTCCGAGCGCGAACGCCGCCGCCTCAAGCGCGGCATCATCTGATCAGAGGTGAGTC
NC_010612.1	1566687	1566686	+	G	0	MMAR_1284	DUF3499 domain-containing protein	788.467	842.313	938.316	838.04	928.367	979.459	0.937061	0.295862	GACATCGTGGCTAGAGCGGATGCGCGTGTCCGCCCCTTCGGCGGCGTTTCCGCACGATAGCCTTTGCCTCGTGAACGTACC
NC_010612.1	1567242	1567242	+	A	38	MMAR_1285	phosphomannomutase/phosphoglucomutase	58.0791	76.0211	71.9105	111.008	69.8215	112.136	0.704241	0.809204	GTCGGCGGCCCCGGCAACTCGACACCGTTCGGGTCCCCGGCTGATTCGGCGGGCCGATAGGCTGGCGGCCAAGAGTCCAAC
NC_010612.1	1567913		+	G	764	MMAR_1286	hypothetical protein	7.03989	9.88274	6.95908	7.02582	5.17196	8.15536	1.17469	0.548346	CGGGCACACCGCGCCGGCCGTGCTCGGTGCGATCGATTCGGTCACGCTGTTGCCGTTGTATTTTGAGCTCGACGGCACCTT
NC_010612.1	1568492	1568492	+	A	185	MMAR_1286	hypothetical protein	40.4793	12.1634	39.8214	52.8342	48.1639	45.2623	0.633204	0.674418	TTTCACCGTGGCTGACGCGCCGGCGTGTGTCGAGGGCGTCTTGAAGTCATTTGGTAGCAGGATTGTGTCCATCGACCACCT
NC_010612.1	1570917		-	G	4404	MMAR_RS06355	hypothetical protein	219.996	265.313	203.36	21.0775	46.8709	49.3399	5.87982	2.36238e-13	GGGCTCCTGGGCAAGCAACCGGATCGGGCCGTCGTCAGCCGCCACCCAAGCGGCATTACCGTGTTCGAGCGTGAGCGACTG
NC_010612.1	1571085		+	G	2816	MMAR_1290	amino acid permease	22.8796	22.0461	4.63938	23.6068	24.2436	9.37867	0.868338	0.924714	CTGTGAGGGTTCGGCCGCGGCTGCTGGCCGATTGCCGGCGTTCGCGCAACCACAGTCCTACATTGTGGGCGATGGTGCGAC
NC_010612.1	1572419	1572419	-	A	0	MMAR_1288	oxidoreductase	0	22.8063	11.2118	0.281033	0	1.2233	22.7161	0.00255415	TCGGCAGCGCCGGCCGAAACCATCGGCTACATCACGGTAGTAACGGCATGGCAATGGGTACCCTGCGCAGATGAGGGGGAC
NC_010612.1	1573117	1573116	-	G	698	MMAR_1288	oxidoreductase	7.03989	7.60211	3.86615	15.1758	19.7181	26.9127	0.299991	0.0847942	CTCCGTATCCCGGACGGCCTGATGCGGGAAAAGATCGTGGTCACCGGTGTCGGCCCAGGACAATCACTGGGGTTGGGCATG
NC_010612.1	1573844	1573844	-	A	0	MMAR_1289	hypothetical protein	3.51994	3.04084	15.8512	31.4757	42.3454	19.9806	0.239182	0.0808088	AAACGACCGGCCATCAATTTGTCCCTCTCATCAACGGATGTGAACGCACAGTACTGGGTACGCTTCCGGGATGGGCGCGAG
NC_010612.1	1573876	1573874	+	A	25	MMAR_1290	amino acid permease	35.1994	7.60211	5.41262	59.579	45.9012	50.5633	0.309743	0.0797175	GGCGGGATTTACGGCGCGCTTCTCTACGCTCGCGCCCATCCCGGAAGCGTACCCAGTACTGTGCGTTCACATCCGTTGATG
NC_010612.1	1574048	1574048	+	A	1448	MMAR_1291	alkane 1-monooxygenase	0	6.8419	7.73231	19.9533	16.4856	18.3496	0.26635	0.156413	GGACCTCACCTGGCGTGATTTGGTGGTCTTTGGTGTCTCGGTGGTGATCGGGGCGGGTATTTTCACGGTTACGGCGTCGAC
NC_010612.1	1575465		+	A	31	MMAR_1291	alkane 1-monooxygenase	10.5598	23.5665	5.79923	6.74479	5.17196	1.63107	2.95244	0.0694661	GATAATTAACTGGACAAAATAGGCAGCTGTGTCTAGACAGCTGACGAATAGGTGCGTATTGTCCAAGCCTACGTGGTGTGA
NC_010612.1	1576911		+	A	6	MMAR_1293	rubredoxin	0	0	0.773231	8.99306	5.81846	10.1942	0.0309176	0.0240694	GATTCCCGACGACTGGTGCTGTCCGGACTGCTCAGTGCGCGAGAAAGTTGATTTCGAAAGGATGGGAGGCAAGTAAGTGAG
NC_010612.1	1577141	1577141	+	G	0	MMAR_1294_new	TetR/AcrR family transcriptional regulator, C-terminal	40.4793	35.7299	49.8734	85.9961	121.541	70.1361	0.454813	0.102931	TCGTGATGGTGGAGGTGGCTCGACCGTGATCGACACCAACTCCTTCGCCAAAAGAGATATCGTCGGCCCTGTGAAGCGCGT
NC_010612.1	1577784	1577783	+	A	67	MMAR_1295	adenosylhomocysteinase	22.8796	0	6.95908	8.43099	5.17196	14.2719	1.07174	0.80317	GCCGAGCGTCATGGTGTGATTAACGTCCCCTGACCTGCGCGGCTTGGGGGCCGAGGGATACAGTGGCGCGAGAGCATTTAT
NC_010612.1	1577792		-	A	3948	MMAR_1289	hypothetical protein	22.8796	57.776	59.9254	62.1083	44.2849	82.7769	0.743997	0.979546	GGTAGTCGTCATACGGGTTACATCCTTACTTAGGGGACCTATGAAAAACTGAGCAGACTACTTTGGCTATAAATGCTCTCG
NC_010612.1	1577831		-	A	3987	MMAR_1289	hypothetical protein	93.2785	104.909	90.8546	0	0.323248	0	904.8	1.48153e-14	ATCGATGCCGTTCTTCGTGTCGGCAGATAGCGAAGTTTCGGTAGTCGTCATACGGGTTACATCCTTACTTAGGGGACCTAT
NC_010612.1	1577849		+	G	2	MMAR_1295	adenosylhomocysteinase	1.75997	0	0.773231	8.71202	7.11145	6.11652	0.115641	0.0598509	GCGCGAGAGCATTTATAGCCAAAGTAGTCTGCTCAGTTTTTCATAGGTCCCCTAAGTAAGGATGTAACCCGTATGACGACT
NC_010612.1	1578700		+	G	973	MMAR_1296	hypothetical protein	31.6795	12.1634	28.2229	64.6376	46.2244	39.5535	0.479929	0.255448	CGGCATCAACCGCGGCACCGATGCGCTGATCGGTGGCAAGAAGGTGTTGATCTGTGGTTACGGTGACGTCGGCAAGGGTTG
NC_010612.1	1579724		+	A	949	MMAR_1297	PPE family protein	61.599	68.419	68.0443	34.5671	22.6273	42.8157	1.983	0.00146037	CGGTGTTGAGACGGGTTTGGTGGTTGCCGGTGGTTGTTTGTGCAGTTCGGGTTGGGGTAGCCTACTGATCATTGCCCTGAG
NC_010612.1	1580514		+	G	159	MMAR_1297	PPE family protein	22.8796	4.56126	10.052	1.96723	0	4.48545	5.81693	0.0305614	CAAGAACTCCGGTTAATTTCACCAAATGGAGTGTTGGCGACATTTCATCGCGTTATGAAATAATCTAAGCGACAATCTATT
NC_010612.1	1582212		+	G	609	MMAR_1298	thymidylate kinase	22.8796	23.5665	3.47954	14.8947	31.0318	22.835	0.727715	0.90793	GTTCAACTCCGGTGACACCAACACCGGCTTCTTCAACGCCGGCACCGCCAACTTCGGTAGCTTCAACGGCGGCAGCACCAA
NC_010612.1	1582821	1582821	+	G	0	MMAR_1298	thymidylate kinase	52.7991	98.0672	90.0814	523.002	689.164	517.866	0.139493	4.37889e-14	TCACTGACCGTGCGGATGGGCACCGACATGCTCCGCAGAAGTGCCGCACGGCGCGCAATAGGCTGATGCCGTGCTGATCGC
NC_010612.1	1583554	1583554	+	A	0	MMAR_1299	DNA-binding response regulator	5705.83	6302.15	8396.51	7997.08	6924.94	7050.31	0.930029	0.381098	GCCCTAATCAAGCGCGAAACGCCCGTGTGGTGCGCCAGTTTTGTCCCAATCTGGTGCCACCATGGACACCATGAGGCAAAG
NC_010612.1	1583564		+	G	717	MMAR_1300	sensor histidine kinase	80.9587	28.888	134.542	146.418	114.43	115.806	0.649666	0.730435	AGCGCGAAACGCCCGTGTGGTGCGCCAGTTTTGTCCCAATCTGGTGCCACCATGGACACCATGAGGCAAAGGATTCTGGTT
NC_010612.1	1583625		+	G	656	MMAR_1300	sensor histidine kinase	52.7991	71.4598	110.185	139.673	80.1654	100.719	0.732347	0.925315	TGAGGCAAAGGATTCTGGTTGTCGACGACGACGCTTCGTTGGCGGAGATGCTCACCATTGTGTTGCGTGGGGAGGGTTTCG
NC_010612.1	1584073	1584073	+	G	208	MMAR_1300	sensor histidine kinase	72.1588	69.9394	57.9923	92.7409	123.481	95.4177	0.643236	0.51363	GCTCACGCCGCTGGAGTTCGACCTGCTCGTTGCGTTGGCACGCAAACCGCGCCAGGTGTTTACTCGTGATGTGCTGCTCGA
NC_010612.1	1587503	1587503	+	G	296	MMAR_1302	hypothetical protein	0	0	1.15985	5.62066	23.2738	9.78644	0.0299804	0.00961395	CTGGGTTTTGGGCTTGGTACCTCGGTGGTCTCGTTGTCCTGGCGAACCGGCGATGACATCGTGGTGACCCGTAACGACGTC
NC_010612.1	1587546		+	A	253	MMAR_1302	hypothetical protein	8.79986	28.1278	22.0371	29.7895	47.1942	48.5244	0.470463	0.318931	GAACCGGCGATGACATCGTGGTGACCCGTAACGACGTCGGCCATCCGGTGTCGTATGTGAACCTGGACGGAGTGAATTCCG
NC_010612.1	1587784	1587783	+	A	15	MMAR_1302	hypothetical protein	3.51994	15.2042	4.63938	1.96723	11.3137	10.1942	0.996729	0.789322	GGCGGCGCCGGTGTTGCCGGGATAACCGCTGGGCTGCGCCGGGCCGGGCGGGCCAACTACCCTCGTAGTGAGGAGTCGCTT
NC_010612.1	1587880		+	G	792	MMAR_1303	ComF family protein	0	0	3.86615	11.2413	24.5668	6.93206	0.0905014	0.0615385	AGTTCCTTTCCTGCGTTGGGATGATCCGTTCCGCGCGCTGGAAATGCTGGGCTCGCTATGGTCATCAACCGGTTTGCAGTC
NC_010612.1	1589418	1589418	+	C	246	MMAR_1304	ribosomal subunit interface protein	31.6795	9.88274	6.95908	38.2205	36.2037	42.4079	0.416227	0.193719	AACCCGATGAATCTGCCAAGAGACGGTGAAGAACACACAACACGTGTGCCAATTAGGTGGCACGGTAGGGCAAACACCAGC
NC_010612.1	1589442		+	A	222	MMAR_1304	ribosomal subunit interface protein	223.516	226.543	194.081	338.364	369.795	357.205	0.60567	0.215709	GGTGAAGAACACACAACACGTGTGCCAATTAGGTGGCACGGTAGGGCAAACACCAGCTAACGTCGAGAGCAGATTTCAGAC
NC_010612.1	1589646	1589646	-	G	15802	MMAR_1289	hypothetical protein	5.27991	15.9644	13.1449	20.5154	23.2738	25.2816	0.498569	0.465232	TCCGGTTGACCGGATTGTGCCGGCGCCTGGTCCAGAACCTGGTCGGAATCCACAGTTAGCCTTGTCATTCGTGACAACTCG
NC_010612.1	1590395	1590394	+	G	40	MMAR_1305	preprotein translocase subunit SecA	290.395	176.369	137.635	227.356	160.977	320.098	0.854646	0.803364	TCCGACTGTCGTGACCGGGCTCGACTGACGATCACCGGCCATTACCGCGTCGTCACCTACGATGGGAGTCGCCTAACCGAA
NC_010612.1	1591034		-	G	17190	MMAR_1289	hypothetical protein	31.6795	4.56126	3.09292	17.424	26.8296	4.89322	0.802489	0.979994	GACCGGAGATGATCAGCGGGGTGCGGGCCTCGTCGATCAAGATGGAGTCGACCTCGTCGACAATGGCGAAGTTGTGCCCGC
NC_010612.1	1591511		-	G	17667	MMAR_1289	hypothetical protein	80.9587	114.032	130.289	1.12413	0.323248	2.85438	75.4552	3.05573e-28	AGATCTCGTGCAGCTCGGCCGCCTCGGTCTGGGCGGTACCGGTCATGCCGGCAAGCTTGTTGTACAGGCGGAAGTAGTTCT
NC_010612.1	1593612		-	G	19768	MMAR_1289	hypothetical protein	52.7991	53.975	44.4608	9.27409	13.8997	22.0195	3.35294	3.69536e-05	ACCAGGAAAGCGGCGAAGACGATGTTGTAGGCGTTGAGGATCCAGGACAGGCTGCCGAGATCATAGGAGGGGAACGATTTC
NC_010612.1	1596137		+	G	522	MMAR_1307	membrane protein	0	16.7246	17.0111	0.281033	0	0	123.211	0.000296339	CGCTGCTCGAAGCTGCGTTCGGAGATCGGCTGGTGGAAGAGCTTCCGAAGGAATTCCGTTGTGTCAGCGTGGATCTCATTG
NC_010612.1	1596659	1596659	+	A	0	MMAR_1307	membrane protein	73.9188	47.1331	63.4049	45.8084	44.6082	42.8157	1.387	0.0497185	ATCAGCGGCGTTAGGCGGCGACACCGGAAATTGTGGGTGCAATTGCTACTGCGGGGAGCACAATCGAGTAATGAAGCGTTA
NC_010612.1	1596677		+	A	809	MMAR_1308	potassium transporter TrkA	47.5192	17.4848	46.7805	1.6862	4.52547	0.815536	15.9772	3.63028e-08	CGACACCGGAAATTGTGGGTGCAATTGCTACTGCGGGGAGCACAATCGAGTAATGAAGCGTTATCTGATCATCGGGTATGG
NC_010612.1	1597463	1597463	+	G	23	MMAR_1308	potassium transporter TrkA	24.6396	20.5257	25.5166	35.4102	29.4155	41.1846	0.667654	0.735524	TAAAACGGTTGGTCAGCACTGATTTTCGGCCGCCGGCTATGAGTTTGGTCGTTGCCACTATGATCTTGACGGCATTTCGTT
NC_010612.1	1597486		+	A	0	MMAR_1308	potassium transporter TrkA	1096.46	931.258	1048.11	258.55	110.874	245.069	5.01307	1.63984e-14	TTTCGGCCGCCGGCTATGAGTTTGGTCGTTGCCACTATGATCTTGACGGCATTTCGTTAAGTATTGGGGTATGGATGTCAA
NC_010612.1	1599046		-	A	25202	MMAR_1289	hypothetical protein	3.51994	12.1634	12.3717	8.99306	20.0414	11.0097	0.701372	0.946512	AGGCGGTGGTTGCCACCGGCCCGCCGGTATAGCGGGCTAGCACCGGTCCGGCGACCGCCATGATGAAGACATACGCGGTCG
NC_010612.1	1599762	1599762	-	A	87	MMAR_1310	hypothetical protein	66.8789	57.776	59.5388	87.9633	92.7721	111.728	0.630822	0.457511	CCGTAACCGCTAGTGTGGCCACCTGCGGGCGCGGGTACGCGCCGCCGTCATTTGTGCGATGATGGCCCGCAGTTTGTCTGC
NC_010612.1	1599841	1599841	+	A	41	MMAR_1311	wax ester/triacylglycerol synthase family O-acyltransferase	43.9993	30.4084	49.4868	91.3357	66.9123	90.5245	0.498763	0.165973	TCATCGCACAAATGACGGCGGCGCGTACCCGCGCCCGCAGGTGGCCACACTAGCGGTTACGGTGACCCACATCGGTTGACG
NC_010612.1	1601343	1601341	+	G	0	MMAR_1312	polyphosphate kinase 2	0	2.28063	3.86615	10.6793	6.7882	8.9709	0.232817	0.253478	CGAGGAGCTGCTGGAAGCTTCTCGGTAGTCGCCGGGGCAAAGGTGCTGCTTAGAGATAGCATTCGTTGATGTGAGCACCGC
NC_010612.1	1602032		-	A	2357	MMAR_1310	hypothetical protein	10.5598	0.760211	9.66538	5.90169	10.9904	7.74759	0.85307	0.946779	TCTCCACCGGGCGGTAGTCGATCGTCGACAACAGATGCGCCATCATGTTCAGCCGCGCATGCTTCTTGATATCGGATTCGA
NC_010612.1	1602854	1602854	+	A	68	MMAR_1314	ferredoxin reductase	8.79986	9.88274	11.5985	3.3724	0	0	8.98565	0.0259849	CCGCGGATGTGACGTAATCAGCACCGCCGGGGTCTAGCTACGCAACCGTAACCTACGCTACCGTAGCTTCATCGCAAGGGC
NC_010612.1	1605632		+	G	49	MMAR_1316	stearoyl-CoA 9-desaturase	8.79986	0	2.70631	10.6793	23.5971	10.602	0.256931	0.167156	CGCGCCCGGATCGCATCAGGTGCTCGCGGGCGAGACATGATCCAGTTACCCGTAGGTAACCTACGGGGTCGAAGATTAGCA
NC_010612.1	1605650		+	G	31	MMAR_1316	stearoyl-CoA 9-desaturase	22.8796	3.80105	18.1709	17.143	16.4856	26.0972	0.751998	0.952428	GGTGCTCGCGGGCGAGACATGATCCAGTTACCCGTAGGTAACCTACGGGGTCGAAGATTAGCATTGTCGTGGCTGATGGCT
NC_010612.1	1606491		+	G	1784	MMAR_1318	transcriptional regulator	0	6.8419	1.93308	12.9275	4.52547	2.03884	0.451442	0.694943	CTGGTCCAACGCCGTTATTTTCTGTGGGCATTTCCCGGACGGCGCAGAGAAATTCACCAAGACTGATTTGGTAGACGAGAC
NC_010612.1	1608251	1608251	+	A	24	MMAR_1318	transcriptional regulator	21.1197	7.60211	21.2638	19.6723	30.7085	31.3981	0.612116	0.668664	GGACATGGCTCCTCCTTGAGCTGAGTATTGGTAACTATACTCAGCTATAACAGCTGGGTATACTCAACGCAACCTGGAGCG
NC_010612.1	1611074	1611074	+	A	0	MMAR_1321	SOS response-associated peptidase	181.277	123.914	94.3342	64.0755	102.47	70.1361	1.69129	0.0108847	GCTCGATGCTGCTCACCGCTTCATCCTGCCGTGTCGGCGGGTGTCGTGGATACCAGGCACCATGGGAGTCATGTGTGGACG
NC_010612.1	1612894	1612894	+	G	0	MMAR_1323	PucR family transcriptional regulator	0	0	9.66538	7.58789	12.9299	13.0486	0.287785	0.458115	ACGTAGCTGCGCGAATCCGGGACCGTCTTGCTGGCACCGAAACGTGACGGCAAGGGCTAACGTCGAGGACGTGGAGAATCC
NC_010612.1	1614370	1614370	+	A	615	MMAR_1324	helix-turn-helix transcriptional regulator	0	3.04084	5.026	4.49653	8.08119	13.0486	0.315008	0.434307	CGGCACGATCAGCGGGAACAAGACAAGAGCAAGCATTCCGGCGATGGTCAGGTACGGCAGGATGACGGTCATGATCTACTC
NC_010612.1	1614967		+	G	18	MMAR_1324	helix-turn-helix transcriptional regulator	15.8397	1.52042	20.104	3.65343	4.20222	4.89322	2.94219	0.0890844	GCGCGCTTGCTGGCAGGTAGCTGTCAGTTCACTGGCAAGTCGCTGCCGTACTCGCGGATCATCGGTCTTTGGTTGCTGAAA
NC_010612.1	1614985		+	G	0	MMAR_1324	helix-turn-helix transcriptional regulator	47.5192	83.6232	87.3751	261.361	331.006	164.738	0.289096	0.000980639	AGCTGTCAGTTCACTGGCAAGTCGCTGCCGTACTCGCGGATCATCGGTCTTTGGTTGCTGAAATGAATTTGTGGACTTGGG
NC_010612.1	1615012		+	G	3490	MMAR_1325	hypothetical protein	124.958	188.532	358.006	25.0119	37.82	24.8739	7.66547	2.36238e-13	CCGTACTCGCGGATCATCGGTCTTTGGTTGCTGAAATGAATTTGTGGACTTGGGTGGTTGTCGTCTTATCGAAAGGGTCGA
NC_010612.1	1617018		+	A	1484	MMAR_1325	hypothetical protein	0	10.6429	7.34569	7.86892	4.84872	7.33983	0.898155	0.839333	CCGAGCCGCGGCGGGTCGGCTTCCTCACCGGGGCCGTCGCGCAGATCGCGATCCTGTGTAGCTTTGCCGAAGGCGACTACG
NC_010612.1	1617849		+	A	653	MMAR_1325	hypothetical protein	0	0	0	4.77756	10.3439	23.2428	0	0.000811525	GCCGACCATGACGGGCCGCACTTGTGGCAAAACGCCTGACAAACGAGTAGATCGGTGCAAAGCTGCGTCTATCGCAACGCA
NC_010612.1	1627016		+	A	476	MMAR_1334	RNA polymerase sigma factor RpoE	15.8397	19.7655	35.182	29.7895	24.2436	30.1748	0.841674	0.82142	ATCAGGTCGAACCGCTTCATCGGCACTTCGGTGATGGACCCGAGGTTGATGGCGGAGGCATTGTTGACGCAGATGTCGATG
NC_010612.1	1627292	1627292	-	A	0	MMAR_1333	short chain dehydrogenase	22.8796	15.9644	31.7025	85.153	66.2658	87.6702	0.295475	0.00394824	GCCCGCTATTTCCCGACCGATCCGCGATCCCGCAATCCTCGCTGATCCAGGGTGGCGTTAGTGTGACGCCATGTCCCTTAA
NC_010612.1	1627377		+	G	115	MMAR_1334	RNA polymerase sigma factor RpoE	7.03989	32.6891	44.8474	90.7737	86.3071	58.7186	0.359147	0.111265	GCCACCCTGGATCAGCGAGGATTGCGGGATCGCGGATCGGTCGGGAAATAGCGGGCGAGAAAATGCCGTTGATTGATTGCG
NC_010612.1	1627387		+	G	105	MMAR_1334	RNA polymerase sigma factor RpoE	14.0798	21.2859	25.5166	2.24826	1.29299	0.407768	15.4765	6.12347e-07	ATCAGCGAGGATTGCGGGATCGCGGATCGGTCGGGAAATAGCGGGCGAGAAAATGCCGTTGATTGATTGCGGTCTCATCAA
NC_010612.1	1627482	1627480	+	A	10	MMAR_1334	RNA polymerase sigma factor RpoE	183.037	204.497	197.56	191.383	226.597	165.146	1.00514	0.260406	GGGATGAGGGAGCCGAAGGAAAGGGCGGACTGACGCGGACATTGTCAGTCGTGGCCTTTAGATTGGGAGGAGGGAGCTTGG
NC_010612.1	1627848		+	G	408	MMAR_1335	mycothiol system anti-sigma-R factor	10.5598	19.0053	7.73231	2.81033	0.323248	3.26215	5.84645	0.00706397	TGCTGCAGGAGACCATGGTCAAGGCCTACGCGGGTTTTCGTTCTTTCCGGGAGGGCACCAATCTCAAAGCGTGGCTGTACC
NC_010612.1	1628325	1628325	+	G	6	MMAR_1335	mycothiol system anti-sigma-R factor	52.7991	52.4545	53.3529	143.327	142.552	163.107	0.353818	0.000401533	CATGAGCGAAGTTCCCGGCTCACCCGACTCGTTGCCGGACAATGAGGATTCGCACGGCTACTTTGGCTGTGCGGAGGTGAT
NC_010612.1	1628783	1628783	-	A	51	MMAR_RS29155	hypothetical protein	1.75997	9.12253	21.6505	58.4549	34.5875	56.272	0.21805	0.0273845	TAAGGCCACCCGGGGTCGCGGCGCGCGGGCTAGTGCGGTGGCACTGACTCCCGCGTGAGACACTTGCGACAACCCGGGCGG
NC_010612.1	1628865	1628865	+	A	58	MMAR_1336	acetyl-CoA carboxylase biotin carboxyl carrier protein subunit	45.7593	7.60211	38.2749	114.38	137.38	101.127	0.260112	0.0118196	CTCACGCGGGAGTCAGTGCCACCGCACTAGCCCGCGCGCCGCGACCCCGGGTGGCCTTATGGTTCGATATACATGAGCCGA
NC_010612.1	1628874		+	G	49	MMAR_1336	acetyl-CoA carboxylase biotin carboxyl carrier protein subunit	28.1595	25.0869	29.3828	54.5204	49.1336	59.9419	0.505852	0.191899	GAGTCAGTGCCACCGCACTAGCCCGCGCGCCGCGACCCCGGGTGGCCTTATGGTTCGATATACATGAGCCGATAGACCAGC
NC_010612.1	1628905		+	G	18	MMAR_1336	acetyl-CoA carboxylase biotin carboxyl carrier protein subunit	0	0	4.63938	5.62066	10.9904	6.52429	0.200545	0.338084	GCGACCCCGGGTGGCCTTATGGTTCGATATACATGAGCCGATAGACCAGCAGCCGGCATGTGCAATGGCCGAACCGAGTGG
NC_010612.1	1628931		+	G	257	MMAR_1337	ATPase	5.27991	0	6.95908	5.62066	7.75794	8.56313	0.558142	0.778116	ATATACATGAGCCGATAGACCAGCAGCCGGCATGTGCAATGGCCGAACCGAGTGGGGTGAAGATGTCCGAGGATGTTCGCG
NC_010612.1	1630989		-	A	2257	MMAR_RS29155	hypothetical protein	66.8789	60.0566	59.1522	43.2791	57.2148	31.8059	1.40903	0.065607	CCAAGGAAAAATCGGCTGTGCGCATTGCTGCGCACTTAGTGAGGAGTAGTGACTAATGGATTGGCGCCACAAGGCGGTCTG
NC_010612.1	1631088		-	A	84	MMAR_1338	WhiB family transcriptional regulator	8.79986	19.7655	14.3048	24.1688	10.6672	24.4661	0.724035	0.956276	AACACTATTGACATCTGCGAAGCCTGTGAAACGATCAAAAGGTTGCATGCGAAGACATGTAGGGCTACAGAAACCTTTTCT
NC_010612.1	1631117		-	G	113	MMAR_1338	WhiB family transcriptional regulator	1108.78	1344.05	1273.12	1584.46	1449.77	1388.86	0.843785	0.667218	CCAAAGTGAGATAGCCCACGCGCTCACGTAACACTATTGACATCTGCGAAGCCTGTGAAACGATCAAAAGGTTGCATGCGA
NC_010612.1	1631208	1631208	-	A	204	MMAR_1338	WhiB family transcriptional regulator	325.595	145.96	100.133	98.9236	149.987	77.4759	1.75542	0.0373086	AACCAAGTCGTGACAAGGTTGCGACAGCCAATCTACCCTCAACCGACGGGGCAGTGTAGTACAACTGTATAAGGGCTTTGG
NC_010612.1	1631222		+	A	1156	MMAR_1340	hypothetical protein	0	33.4493	28.9962	12.3655	8.72769	12.233	1.87617	0.235665	TAGTGTTACGTGAGCGCGTGGGCTATCTCACTTTGGTGATCTCTTACCAAAGCCCTTATACAGTTGTACTACACTGCCCCG
NC_010612.1	1631235		+	G	1143	MMAR_1340	hypothetical protein	15.8397	0	9.27877	22.2016	19.3949	16.7185	0.431446	0.469562	GCGCGTGGGCTATCTCACTTTGGTGATCTCTTACCAAAGCCCTTATACAGTTGTACTACACTGCCCCGTCGGTTGAGGGTA
NC_010612.1	1632378	1632378	+	G	0	MMAR_1340	hypothetical protein	733.908	685.71	522.317	441.784	636.475	941.537	0.962981	0.468617	TTAGCCGCGCTATCGGGCGCCCCGGCGCCGTGAGTGCGCCTCGGCGTGGCCCCACGGCTACGCTGAGGCTGTGACTGTGCC
NC_010612.1	1633563	1633565	-	A	320	MMAR_1341	N-acetyltransferase	100.318	177.889	171.657	215.833	85.9839	238.137	0.834273	0.848436	GGAACCCGAACTGACCGGTACCGCCGCGGTCTGGCATCTGTGCACTCCAGTCATTGGTAAACTGCGCGATACCGCAACTAC
NC_010612.1	1634936	1634938	-	A	0	MMAR_1343	acid phosphatase	0	0	1.54646	7.30686	8.72769	8.56313	0.0628872	0.0608794	ATCCTGGCATGTACTCGTCAGTCTGGCTGGGGCGATGGGTCCGGCATGTCGTCCGGCACAATCGTTCGGCATGGGCGTGCA
NC_010612.1	1634994		-	A	58	MMAR_1343	acid phosphatase	0	11.4032	15.8512	16.0189	18.4251	36.6991	0.383282	0.3966	TGGCCACTCCGCCCTTCTGGTTGGCCACCGCCAGTACCCGGATCTCTGTCACAGTGTCATCCTGGCATGTACTCGTCAGTC
NC_010612.1	1635013	1635013	+	G	0	MMAR_1344	ParA family protein	297.435	208.298	262.898	919.54	694.336	694.837	0.333499	2.25451e-05	CGATTGTGCCGGACGACATGCCGGACCCATCGCCCCAGCCAGACTGACGAGTACATGCCAGGATGACACTGTGACAGAGAT
NC_010612.1	1638500		-	A	1450	MMAR_1345	hypothetical protein	42.2393	3.80105	7.34569	25.855	51.3964	14.6797	0.582281	0.685502	GAACTTGGAGTTCGCGACGAAATAGTACGCGCACTGGGCGAACGGGACATCGAGTGTCCTTTCGCCATCCAAGAACTCACC
NC_010612.1	1638556		+	G	325	MMAR_1347	hydroxylase	10.5598	18.2451	8.50554	13.2086	12.2834	14.2719	0.939781	0.761658	GCAGGGTGAGTTCTTGGATGGCGAAAGGACACTCGATGTCCCGTTCGCCCAGTGCGCGTACTATTTCGTCGCGAACTCCAA
NC_010612.1	1638587		+	G	294	MMAR_1347	hydroxylase	47.5192	15.9644	14.6914	3.65343	6.14171	6.52429	4.80325	0.000796535	CTCGATGTCCCGTTCGCCCAGTGCGCGTACTATTTCGTCGCGAACTCCAAGTTCAGCAAATGTTTTTGGGGTTGTTTCGGT
NC_010612.1	1638592		-	A	1542	MMAR_1345	hypothetical protein	0	3.04084	3.86615	7.58789	6.46495	11.4175	0.271433	0.325167	CCAATAAATACCGATACTGTCACCGAAAGGCTCTTTACTCCCGTATGACTGCGCTGAAAAGCACAACCGAAACAACCCCAA
NC_010612.1	1638635		-	A	17	MMAR_1346	ATP-dependent helicase	42.2393	46.3728	34.7954	179.018	190.07	108.059	0.259154	9.65216e-05	TCGGAAACTCGTGCGCGCGATGAACCGCGATTGAGATGACCGACCAATAAATACCGATACTGTCACCGAAAGGCTCTTTAC
NC_010612.1	1638658	1638658	+	A	223	MMAR_1347	hydroxylase	14.0798	6.8419	23.9702	24.1688	14.5461	39.1457	0.577196	0.677522	TTGTTTCGGTTGTGCTTTTCAGCGCAGTCATACGGGAGTAAAGAGCCTTTCGGTGACAGTATCGGTATTTATTGGTCGGTC
NC_010612.1	1638811	1638812	-	A	193	MMAR_1346	ATP-dependent helicase	2163.01	2286.71	1564.25	305.202	409.878	347.826	5.66844	4.52652e-26	TGGCAACACTCTAGTCGGCGAGAACGACGGAAAGCCGGTGGCCGTGAGCCGACCAGCTATGATGAAGGTTAGGTAGCGGCC
NC_010612.1	1638865		-	G	247	MMAR_1346	ATP-dependent helicase	0	0	1.54646	21.3585	21.6576	11.4175	0.0284197	0.00142628	ATAGCTGTGGCCCGGTCGAATCGGCCACCTGATCGGCGGATGAGGGCGAAGTCATGGCAACACTCTAGTCGGCGAGAACGA
NC_010612.1	1638881	1638881	+	A	0	MMAR_1347	hydroxylase	15.8397	28.888	20.8772	66.3238	46.5477	79.107	0.342268	0.025558	TAACCTTCATCATAGCTGGTCGGCTCACGGCCACCGGCTTTCCGTCGTTCTCGCCGACTAGAGTGTTGCCATGACTTCGCC
NC_010612.1	1639218	1639218	+	A	1366	MMAR_1349	DUF3107 domain-containing protein	8.79986	6.08168	10.052	23.0447	10.9904	29.3593	0.393774	0.256062	AAGTACGTCTCGCCGCTGGAGAATTACCACCGGCTGACCACGCCGAGTACGTGGCTGGAAGCCTTGGTGAAGACCTATGTG
NC_010612.1	1640383	1640383	-	A	1765	MMAR_1346	ATP-dependent helicase	95.0385	76.7813	112.892	87.6823	65.6193	85.6313	1.19332	0.103044	TGGGTCTAACCTGGCCCGACACGCCATCGCAGCCCTGAAGCGGCACCGTCGCGTAGATACCATCGGCCCCATCAGCAACTC
NC_010612.1	1640546		+	G	38	MMAR_1349	DUF3107 domain-containing protein	378.394	376.304	499.507	1662.59	1914.27	1258.37	0.259813	4.3059e-08	GCCGTGACCTGCTGGTACGGGCCGACAGGCCGATGTGCGGCGCCTCGAACGCGTCTACTAGCCTGCTGCTGATACGTCGAC
NC_010612.1	1640558		+	A	26	MMAR_1349	DUF3107 domain-containing protein	0	0	0.773231	16.0189	13.2532	6.93206	0.0213666	0.00502434	TGGTACGGGCCGACAGGCCGATGTGCGGCGCCTCGAACGCGTCTACTAGCCTGCTGCTGATACGTCGACGACGGAGTAGCA
NC_010612.1	1640903		+	A	792	MMAR_1351	DUF3152 domain-containing protein	47.5192	25.8472	11.2118	7.30686	4.84872	4.48545	5.09895	0.000456542	CGAGCCAGCGGCACGTGCGACAGTCCGCCCCAGGCGAACTGCACGGTGCCTTCGATGGCATCCGACTTGGAGATCGGCCTG
NC_010612.1	1640920	1640920	-	A	351	MMAR_1348	threonine and proline rich protein	218.236	126.955	104	24.7309	4.84872	51.3788	5.55639	4.99548e-05	CCGCACCGAGCGCGGATGATCGCGGTAGCCCTGGTCAGCATGAGCGTCGACTGCGCCCGATACTGGCTGGACTCCGACAGG
NC_010612.1	1641418		-	G	849	MMAR_1348	threonine and proline rich protein	12.3198	4.56126	12.3717	28.1033	21.6576	27.3205	0.380047	0.163418	GCGCAGCACCGCGCCGTCAGATCAGCCGACCGCGTGCGGTCGACTGAGGGCGCGACCCCCAAAGCGCGCGGTAACCGACTG
NC_010612.1	1641426		-	A	857	MMAR_1348	threonine and proline rich protein	0	0	7.34569	23.3257	13.2532	11.4175	0.153064	0.145846	CCAAGGCGGCGCAGCACCGCGCCGTCAGATCAGCCGACCGCGTGCGGTCGACTGAGGGCGCGACCCCCAAAGCGCGCGGTA
NC_010612.1	1641435		-	G	866	MMAR_1348	threonine and proline rich protein	26.3996	6.08168	35.182	50.867	24.8901	29.7671	0.642125	0.782414	GCGATCTCGCCAAGGCGGCGCAGCACCGCGCCGTCAGATCAGCCGACCGCGTGCGGTCGACTGAGGGCGCGACCCCCAAAG
NC_010612.1	1641528		-	G	19	MMAR_1350	TetR/AcrR family transcriptional regulator	0	1.52042	7.73231	12.3655	4.84872	17.1263	0.269643	0.354135	GATCGACCCGGCGGCGCGGGTAGTAATGTCGTTGCGACAAACAGTGCGGCCGCGGGGTTGGCAAGTGGCCGACAAGCAGAT
NC_010612.1	1641562		-	A	53	MMAR_1350	TetR/AcrR family transcriptional regulator	195.357	174.088	344.088	643.004	486.811	417.147	0.461906	0.0678248	CTACTATCCACCGGCACCGATAGCGTCCAGTAAGGATCGACCCGGCGGCGCGGGTAGTAATGTCGTTGCGACAAACAGTGC
NC_010612.1	1641617	1641619	-	A	108	MMAR_1350	TetR/AcrR family transcriptional regulator	0	9.12253	3.47954	21.3585	10.6672	16.7185	0.25895	0.183456	GGATGGCACAGCCATCGCTGAGTAGACCCCTGGCACGCCCGAATGGACCGTCCGACTACTATCCACCGGCACCGATAGCGT
NC_010612.1	1641695	1641695	+	A	0	MMAR_1351	DUF3152 domain-containing protein	15.8397	12.9236	14.3048	9.55512	13.5764	19.9806	1.00045	0.666619	GATAGTAGTCGGACGGTCCATTCGGGCGTGCCAGGGGTCTACTCAGCGATGGCTGTGCCATCCTGGGAAAATGACGCATCC
NC_010612.1	1642804	1642804	+	A	88	MMAR_1352	adenylyltransferase/sulfurtransferase MoeZ	42.2393	19.7655	11.9851	6.46376	5.49521	6.93206	3.92431	0.00200351	TCACCGTCCTTCGGCGCCGATCCGCGTGCCGAAATTGCGCCGACAGTTTGGCTGTTGAACACTGTTGCGCATCGTTGCCGC
NC_010612.1	1642969	1642969	-	G	1460	MMAR_1350	TetR/AcrR family transcriptional regulator	51.0392	196.895	35.5686	26.9792	15.1926	45.67	3.23246	0.00505045	CGATCACCAGGACCCGCGCGTTCTTGAGTCGCTTCTGCCCGTCAACGCCCAGATCGGGGATGATCAGGTGGCGACTGTAGC
NC_010612.1	1643276		+	G	863	MMAR_1353	TIGR02569 family protein	0	0.760211	0.386615	7.30686	9.05094	8.56313	0.0460669	0.0198739	GATCGTCGCGATCAACCCCCTGATCGAGGTCCGGTTGCACGAGTTCCGGCTGGAATCCGACAATGCGGTCGACCTGTTTGG
NC_010612.1	1644139	1644139	+	G	0	MMAR_1353	TIGR02569 family protein	364.314	347.416	388.548	868.111	836.242	745.4	0.449891	0.00110026	ACTAAGCCGGATGTCTTCTAAGCCGGATACAGGCCCAGCGCCCCGCGGGGCCTCCACTAGGCTGACTGCCGTGAGTGTCGA
NC_010612.1	1646086	1646086	-	G	0	MMAR_1355	alpha/beta hydrolase	8.79986	0	1.93308	11.8034	10.3439	15.0874	0.288828	0.219526	CGCTGATCGGTGTTTTTGCCGCGCACCTCCCTCGAGGGGCGACTCGGGCTCGACCTGGCACCATCGACACGTGAGCACCGA
NC_010612.1	1646364		+	A	178	MMAR_1357	hypothetical protein	0	1.52042	6.95908	19.9533	27.7993	14.6797	0.135924	0.0376167	TGCTCTGTTCGGCGGCATCACCTTCAGGCACGGGATCGGGTGTACCTACTACTTCGGCATTGTTGTCGGCATTGTTCATGA
NC_010612.1	1646389	1646389	+	G	153	MMAR_1357	hypothetical protein	0	9.88274	1.15985	2.5293	1.61624	13.8641	0.613598	0.904149	AGGCACGGGATCGGGTGTACCTACTACTTCGGCATTGTTGTCGGCATTGTTCATGATCGATACTCCTGCCGTAGACATCCG
NC_010612.1	1646403	1646401	-	A	31	MMAR_1356	hypothetical protein	1.75997	1.52042	4.63938	14.0516	19.7181	6.93206	0.194819	0.0999256	GAACGGCTATCGTAGCCCGCGGCAACAGCAACGGCGACGGGCATCAGGTCAGGCCGATTAAGCTGGCTTGATGCCGGATGT
NC_010612.1	1646453	1646453	-	G	81	MMAR_1356	hypothetical protein	0	8.36232	2.70631	23.8878	39.4362	21.2039	0.131165	0.00837131	TCGGCCCGCTCCACGCCGTCAGACGTGAAAAGTTCGCTGGCGCGCACTGTGAACGGCTATCGTAGCCCGCGGCAACAGCAA
NC_010612.1	1654025	1654024	+	G	42	MMAR_1360	NAD-binding protein of Kef-type K+ transporter	22.8796	6.08168	22.8103	50.0239	47.1942	81.9614	0.28929	0.0305376	ATGGCGTTGGCCGAGTTGCTCGCCGACTCCGATCCGCCTTGCAGTTGCTAATCGTGGTTACATGTTTCTCGTGCCTGTGTC
NC_010612.1	1656397		-	G	0	MMAR_1362_C	sensor domain-containing protein	8.79986	18.2451	15.078	9.27409	14.5461	22.4272	0.91202	0.76607	TGCACTCGATCAGCTCGAAACGTCCCTGACGACGTGTGTGGCAATGCACGACCCCAATTACGATTTCGATGTGGACAAGTC
NC_010612.1	1656785		+	G	768	MMAR_1364	ATP-dependent DNA helicase UvrD2	190.077	242.507	92.4011	41.0308	77.9027	59.9419	2.94061	6.09476e-05	CAATGCGACGCACTTCTTCGACGCTGATGATCAATGCGTCGGCGCCGCTGGGAGGTGTAGAAGTGGTGGTGCTGGGCTTGG
NC_010612.1	1657042	1657042	-	A	0	MMAR_1362	sensor domain-containing protein	58.0791	28.888	36.7285	44.4032	23.9203	70.9517	0.889514	0.805668	TTCCGACACAGCTTGTCGCCCAATGCATGGGTGCCCGACAAAGAATGCAGCCGCCCGTACCATGGCCATTATGTCGTCGAG
NC_010612.1	1657052	1657053	+	G	501	MMAR_1364	ATP-dependent DNA helicase UvrD2	156.637	101.868	104.773	89.9306	52.3661	71.7672	1.70008	0.00513408	CTGCTGTCCGCGGTCGGAGTTGGCGTTGCTGTACCGGCGAGTCACCGGTACTCGACGACATAATGGCCATGGTACGGGCGG
NC_010612.1	1657295	1657295	-	G	253	MMAR_1362	sensor domain-containing protein	325.595	503.259	465.098	1282.07	1406.13	1122.18	0.340142	2.53263e-05	TTCATGGTGTGGTTATTGTCTTCGGCTCAAGACGGCCCTAAAAGCCGAAGGAATCGCCTACGATGAGATCGACATTGAACG
NC_010612.1	1657397		+	T	156	MMAR_1364	ATP-dependent DNA helicase UvrD2	249.916	189.292	230.423	34.005	21.3343	49.7477	6.38076	5.03602e-16	AGGGCCGTCTTGAGCCGAAGACAATAACCACACCATGAAGTTGTGTAGATGGTGAGCGCAGCATTGGTCATGGGACGTAAA
NC_010612.1	1657397		-	A	0	MMAR_1363	glutaredoxin-like protein	3.51994	1.52042	17.7843	46.6515	33.6178	88.4857	0.135301	0.00786519	CCCTAAGCCGTCCGCCGCTGATCAGCCCTGCCGCGCGCAGCCCCCGATCACCGGGCTACGTTTACGTCCCATGACCAATGC
NC_010612.1	1657553	1657552	+	A	0	MMAR_1364	ATP-dependent DNA helicase UvrD2	3.51994	8.36232	6.95908	7.86892	3.87897	12.233	0.786303	0.952428	GGGTGCCGGCCGCGTCTGGCGGCGTGGCGGGGCCCCCGGATTGTCAGCCCGCACTGTCAAGATGGAGACCATGCCGACGCT
NC_010612.1	1659717	1659716	+	G	366	MMAR_1365	WhiB family transcriptional regulator	65.1189	47.1331	60.312	338.364	380.463	252.408	0.177985	1.1429e-10	CGGTAAGCGGCAAAACCGCTGGTCAAAAAATCGGTTGTGATGTTCGGTCGCGACCGTTTAACCTCTAACAGGCTTATAGGT
NC_010612.1	1659792		+	G	291	MMAR_1365	WhiB family transcriptional regulator	3.51994	3.04084	15.078	2.24826	5.17196	10.1942	1.22896	0.599037	ATAGGTGCCGGCGCTGAACGCTGGCACGGCGGCGAGCAACACGAAAGGAGGCGGCCACGATGATGAACATGAATACGTTCG
NC_010612.1	1660704		+	G	1280	MMAR_1367	hypothetical protein	24.6396	15.9644	3.47954	5.33963	0	1.2233	6.74176	0.0273845	CAATCTGGCTCACGGTCATCCGCTGTAGCCACCTACGCGTGTAGTGGAAGACCTCGACTTGGATGGGTTCGACGTACTGGC
NC_010612.1	1661777	1661777	-	G	0	MMAR_1366	AarF/ABC1/UbiB kinase family protein	22.8796	50.9341	42.5277	44.6842	40.406	78.6993	0.711263	0.903238	TTGAATCAATTGAAATCAGTTGTAGCCAGATCAATACCCTGCGCACAGGTCCGTAATGGATGATGGGGGTGTGTCGGACAT
NC_010612.1	1661928	1661928	+	G	56	MMAR_1367	hypothetical protein	0	0	1.15985	5.33963	8.08119	11.4175	0.0467161	0.0424336	TGCGGCCGTCCCAGCGCTGACGTTGCGTCGAGACCGGCGCGATCAGCAGCGCATATGTAATCTCTTGCAGGTCGCAATGGT
NC_010612.1	1664455	1664455	-	A	0	MMAR_1369	zinc-dependent metalloprotease	3.51994	22.0461	34.4088	70.8203	76.6097	114.583	0.229087	0.0114601	GGTGCCGGTTCAGCTACAAGCATGACGGTGCCTCGCGCTTTCTGTTCCCCCGGTGGGTACCGTTGGGGTTATGGCTGACCT
NC_010612.1	1664515	1664515	+	G	37	MMAR_1370	PDZ domain-containing protein	21.1197	0	1.15985	9.27409	6.14171	1.63107	1.31033	0.743696	AGGTCAGCCATAACCCCAACGGTACCCACCGGGGGAACAGAAAGCGCGAGGCACCGTCATGCTTGTAGCTGAACCGGCACC
NC_010612.1	1664533	1664533	-	A	78	MMAR_1369	zinc-dependent metalloprotease	17.5997	22.8063	12.7583	25.855	41.3757	22.0195	0.596897	0.593121	ACACCACAATCGGTACCAGCGCCACCATCAACGTCAATATCCGCCTGTTCACGCCGCATACACTAGACGGACTTAGCAGGT
NC_010612.1	1664541		+	G	11	MMAR_1370	PDZ domain-containing protein	19.3597	15.9644	8.11892	14.6137	13.2532	22.4272	0.86502	0.907929	CACCGGGGGAACAGAAAGCGCGAGGCACCGTCATGCTTGTAGCTGAACCGGCACCTGCTAAGTCCGTCTAGTGTATGCGGC
NC_010612.1	1664552		+	G	0	MMAR_1370	PDZ domain-containing protein	153.118	103.389	93.5609	335.834	313.55	302.972	0.368268	0.000831663	CAGAAAGCGCGAGGCACCGTCATGCTTGTAGCTGAACCGGCACCTGCTAAGTCCGTCTAGTGTATGCGGCGTGAACAGGCG
NC_010612.1	1664602		+	G	1094	MMAR_1371	membrane protein	10.5598	25.0869	24.7434	16.5809	24.8901	48.9322	0.668694	0.858389	GTCCGTCTAGTGTATGCGGCGTGAACAGGCGGATATTGACGTTGATGGTGGCGCTGGTACCGATTGTGGTGTTCGGGGTGC
NC_010612.1	1664702	1664702	-	G	247	MMAR_1369	zinc-dependent metalloprotease	128.478	107.95	73.8435	37.0964	20.0414	55.4565	2.76039	0.000198729	CCATCGCGTTGAGACACGGTCGTCATATTGAGGTGACCCGTTGTCGGGTGCGTTTGGGTACCTTCGATCTGGACAACCTGC
NC_010612.1	1665064		-	G	609	MMAR_1369	zinc-dependent metalloprotease	15.8397	40.2912	6.57246	10.3982	19.0716	20.7962	1.2496	0.480639	GCGCCTCGTTCTTCCGGCGGAAGTCGATCACCACGACGTCGCCGGGCTTGGTGTCCTTCAAGATTGAGGTGAACTGCTCGA
NC_010612.1	1665602	1665602	+	G	94	MMAR_1371	membrane protein	14.0798	9.88274	6.95908	16.0189	12.2834	25.2816	0.578241	0.591873	ATTGCACGCCATGACCGCGGGGACTGCGACGCCGAGTTGCTAGCACCCGGGGATGCGTAGAGTTGTGACCGTCTAGACAAA
NC_010612.1	1665605	1665602	-	A	1150	MMAR_1369	zinc-dependent metalloprotease	19.3597	38.7707	28.6095	13.4896	24.5668	25.2816	1.37179	0.186013	TTTGGCTGGCGCCGTTTTGAAGGCCGTCGTTCCACGAGACGTTTCCCGACCGGCTGCTAGAGATTTGTCTAGACGGTCACA
NC_010612.1	1670065	1670062	+	A	343	MMAR_1373	IS481 family transposase ISMyma5	91.5185	169.527	141.888	199.533	106.025	375.962	0.591945	0.547707	TTTTCGGGCCGCGCGGGCCGCTGAGCGTGCGATTTGGAGAGCCCCGTACGTGTTCGGTAACCTTGCATTCACCAACGCGGG
NC_010612.1	1670124		+	T	284	MMAR_1373	IS481 family transposase ISMyma5	2562.52	1049.09	525.797	168.058	87.6001	392.681	6.3929	1.25807e-06	ACCTTGCATTCACCAACGCGGGGTGGAGCAGCTCGGTAGCTCGCTGGGCTCATAACCCAGAGGTCGCAGGTTCGAATCCTG
NC_010612.1	1672268	1672268	+	A	0	MMAR_1374	peptidyl-prolyl cis-trans isomerase	253.436	343.615	540.875	2120.68	2113.72	1914.47	0.185312	1.5961e-10	CCGCGCCAGAGCAACTCGCGACGGCACCCGCCGGCAAGTCCACCGGCGACCATCTGCCAGTGTGGTGGTCATGACTGCAAA
NC_010612.1	1672851		+	A	91	MMAR_1375	arylsulfatase	0	7.60211	6.57246	18.2671	16.1624	18.3496	0.268895	0.159281	ACCCCGGTGCACTCGTGCCGGCGAGCGCGCCTGACCCCGCAGCGGCGCGGCCGCTACCTACAATTGCCCAACAAGCCCGCC
NC_010612.1	1673295	1673295	-	G	1055	MMAR_RS06805	hypothetical protein	35.1994	31.1686	23.9702	20.2344	30.062	27.3205	1.166	0.331632	CGGCTACGGTCGCCGCCGATTTCGGGATGATGCAGTTGTAGCCGTCGTAGCCGGTGGCAAACTCGGTGATGGTTCCGGTGT
NC_010612.1	1675328	1675328	+	G	24	MMAR_1376	nuclear transport factor 2 family protein	7.03989	3.04084	5.026	52.5532	65.6193	61.573	0.0841879	2.03528e-08	TGCGGCCACTCCGGCGCGACTGTTGCGGAGTCCGCCACGGCCCGCAGGCCTGGCCGGTATTGTCGACGGCGTCCCTTTCCC
NC_010612.1	1675543		-	G	3303	MMAR_RS06805	hypothetical protein	91.5185	52.4545	23.5835	13.2086	16.4856	6.52429	4.63821	0.000137514	TCCCTTCGATGACGTAGAGGCTTTGCGCCACCAGGTGTACGGTGCGCGGGAAGCGTGCCACGATGGTGATGATCCCCGCTA
NC_010612.1	1677246		+	G	1079	MMAR_1379	2-methylcitrate dehydratase	0	6.08168	3.09292	6.46376	4.52547	5.70875	0.550539	0.818292	CGCCGACTCGGGAGAAGTGAAATGCCGTGGCGGATTGGCGTTTGGAGATGTTTCCGGCACTGTCGGTGCGGACGAAGATGA
NC_010612.1	1681988		+	G	298	MMAR_1382	hypothetical protein	139.038	151.282	119.851	250.119	285.751	298.079	0.492681	0.0298341	GGCGCCGGGCAGCGTCAATCAATACGGGATCCTGCGCCGTTGCAGCTGGCGACGGTGTAACGTCGGTCATGAATCCATTGG
NC_010612.1	1683199	1683197	+	A	0	MMAR_1384	DUF2652 domain-containing protein	58.0791	65.3781	57.2191	62.9514	34.2643	82.7769	1.00523	0.485217	CGGCGCCGTTATCACCCGATTGCCAGTGCCTCTACCTCGACCGGGATTGAGTCACTAGACTCCGGAGTTCATGGCCATTCG
NC_010612.1	1683633		+	G	1	MMAR_1384_C	DUF2652 domain-containing protein	0	0	3.47954	3.93446	8.40444	6.11652	0.188467	0.354485	TCAAGCGCCGACTTGAATTGGCCGGGGTCGACGTCATCCTGGTGCACCGGATGCTGAAAAACTCGGTGCCGGTGTCGGAGT
NC_010612.1	1683982	1683982	+	G	0	MMAR_1385	hypothetical protein	376.634	358.819	372.311	905.769	1319.5	1003.11	0.343716	1.89439e-05	CGAGGGACTGCCGGCGGCCTGACGTGGCGCCGCCGTCGTAAGCTCACCCGAGCCTGGCTAGGATCACGGGGTGTCGATTGC
NC_010612.1	1684027		+	G	402	MMAR_1386	nuclear transport factor 2 family protein	17.5997	27.3676	17.3977	33.1619	20.3646	28.5438	0.761086	0.984259	ACCCGAGCCTGGCTAGGATCACGGGGTGTCGATTGCGCTGCTTCGTGAGATGTTCGAGAAGATGGTCGTTGCCAAGAACGC
NC_010612.1	1686244		-	G	9	MMAR_1387	FAD-dependent oxidoreductase	7.03989	13.6838	11.5985	20.5154	17.4554	20.7962	0.550796	0.57144	CAATCCCCGAACACGGTCCGATAACGACCCCCGGGCCGCGGACCAGCCGCGATCGGGTGAAATATGAGACGCTGACGACGT
NC_010612.1	1686353	1686353	+	A	127	MMAR_1388	alpha/beta hydrolase	86.2386	60.8168	48.3269	141.641	166.796	60.7575	0.530356	0.330791	GGGGGTCGTTATCGGACCGTGTTCGGGGATTGTGATCGGCGGCACATTGCGCTCATGTAAACTTGCGCCCATCCAGAAGGC
NC_010612.1	1688576		-	A	2341	MMAR_1387	FAD-dependent oxidoreductase	0	0	0.773231	15.4568	18.1019	13.8641	0.0163133	0.000831617	CGACCTGGCGCGTCAAGGTCATGATGTGCTGGTACTAGAAGGTCGCGATCGCGTTGGCGGCCGCTCTTTCACCGGCTCCAT
NC_010612.1	1688717	1688717	-	G	0	MMAR_1389	flavin monoamine oxidase family protein	7.03989	39.531	17.0111	166.934	132.532	112.544	0.154602	4.40299e-05	CCGCCCGCCGGAATTTCGGGCAATCGAAATTTAGCGTACGGATGGGCTGAGATGCTGTTCACTGGAGGGCGTGACAAACCC
NC_010612.1	1688724		-	G	7	MMAR_1389	flavin monoamine oxidase family protein	7.03989	25.8472	27.4497	81.7806	74.0237	46.8933	0.298103	0.0307886	AGCGCCGCCGCCCGCCGGAATTTCGGGCAATCGAAATTTAGCGTACGGATGGGCTGAGATGCTGTTCACTGGAGGGCGTGA
NC_010612.1	1688763	1688762	+	G	58	MMAR_1390	TIGR03617 family F420-dependent LLM class oxidoreductase	10.5598	0	0.386615	16.2999	15.8391	6.11652	0.286903	0.307839	CGACAATCCACGATGGGTTTGTCACGCCCTCCAGTGAACAGCATCTCAGCCCATCCGTACGCTAAATTTCGATTGCCCGAA
NC_010612.1	1690047		-	G	1330	MMAR_1389	flavin monoamine oxidase family protein	0	4.56126	2.31969	11.8034	17.4554	10.602	0.172847	0.0760988	GGGGCCGGCGGCACCGGCGGAGTACTGCTGGGTACCGGCGGGGCCGGCGGTTCCGGCGCAGAATCGTTGGGTGTCGGCGAT
NC_010612.1	1692538	1692539	-	G	63	MMAR_1391	PE family protein	0	0	6.57246	6.74479	6.46495	4.07768	0.380351	0.680046	CGCCCGGCGTACGCGATCAGAGCGCCAAGAACCTGGTATTTCACACCGCATCCGCAGTAGGCTCCAGTTTGCCGAGCGTAT
NC_010612.1	1694927		-	A	38	MMAR_1393	phosphotransferase family protein	14.0798	10.6429	22.0371	16.5809	11.3137	17.1263	1.04005	0.573638	TGCGGGGATCCCGCGGCCGCCCGGCGCCGGGGGCCTTGTCAAGGGAAGAGGGGTCTGCTTTCATAACGCTACCTACCGTAT
NC_010612.1	1694931	1694931	+	G	3	MMAR_1394	TetR family transcriptional regulator	38.7194	59.2964	65.338	22.2016	30.3853	35.0681	1.86627	0.00553883	ACATCTTCGACCGGCGTTTCGTTGGCCACAGCTGCTTCCTTCAAGAGGCAATTACGATACGGTAGGTAGCGTTATGAAAGC
NC_010612.1	1698161	1698161	+	A	38	MMAR_1397	DUF4129 domain-containing protein	10.5598	15.2042	20.8772	18.5482	24.5668	11.0097	0.863086	0.839333	GCGCCGAGGCGGCCAGCGATAGTGTGCGTGTTCCTGGCGGCGCGGACTCCTGACGTGCAACTATGAACAAAGACCATGCCG
NC_010612.1	1698674	1698674	-	G	715	MMAR_1396	IS1380 family transposase	12.3198	2.28063	9.27877	17.143	7.11145	2.85438	0.882117	0.925193	CCACAGAACCGCCACCGCAGCCAGGATGGTCAGGAGCAACGGCGCTGTTGCTGCGAGCAGAATTTCGAGGGTATTGATGTT
NC_010612.1	1699631	1699631	+	G	76	MMAR_1399	MoxR family ATPase	0	0	3.47954	9.83615	15.5159	15.4952	0.0851591	0.0449916	GGGTCAATCCGAACAATGTCGCGCGCACCGGGGATCGCCAGGCCGGTCCCGGTCGTGCGACCCTCGAAGCGATACTGCAGC
NC_010612.1	1702393		+	G	245	MMAR_1402	PPE family protein	42.2393	29.6482	18.1709	37.3774	28.4458	30.5826	0.936136	0.746979	CCGCATTTCCGCTGCAGGTGCCGTGGTTGCCATTGGCGGCGCCGTTGGCGGTGCTGGCAATCTATGTATTGGCCACGCGTC
NC_010612.1	1702537	1702535	+	A	101	MMAR_1402	PPE family protein	66.8789	126.955	93.5609	571.902	620.959	345.38	0.187172	6.14311e-08	TTTCCGGCACGTAAAAGAAATTTCGCGAAACCCCGGATATCGGACTCCGATTTTCCTAGAGTCCTGTTCTACAGGCTGGGT
NC_010612.1	1702617		+	C	21	MMAR_1402	PPE family protein	26.3996	9.12253	3.47954	24.7309	25.2133	20.7962	0.552594	0.552177	TCCAGGGGCCGACCGTCTGAGCAGGGCCAGATGTGGACGTGTCCGGGTGCGGGGCCGCGGTCTGTAGCGACTTCGAGAAAG
NC_010612.1	1702672		-	G	4713	MMAR_1396	IS1380 family transposase	7.03989	12.9236	1.15985	18.8292	17.7786	19.1651	0.379565	0.324929	CGACAGCCCATCCCAGGCCACCGCTGCCTCCAACATCGGCGCGGACCCCGCGCCAGCGAAGATTCGCAATGAATTGATCTC
NC_010612.1	1702919	1702919	+	G	3346	MMAR_1404	DUF2637 domain-containing protein	0	0	1.15985	3.93446	7.11145	7.74759	0.0616829	0.0987429	CCTACTCCAGTTGGTTGAGTGCGGCGGCGGCCCGGGCGGCGGGGGCGGCCGGACAGGCCAAGATGGTGGCGTCTGCGTTTG
NC_010612.1	1703661		+	A	2604	MMAR_1404	DUF2637 domain-containing protein	24.6396	0	3.47954	16.2999	34.5875	8.56313	0.474237	0.606548	CATCGGTTTGTCCAACATCGGGTTGGCGAATATCGGAAATAACAACTTCGGATTCGGCAACGTGGGTAACAACAACATCGG
NC_010612.1	1707120		-	A	1024	MMAR_1403	IS1380 family transposase	3.51994	19.0053	14.3048	20.7964	13.5764	16.7185	0.72181	0.975304	ATTGGCGTTGCGAAATCCCGTGGCGTTGCGCGCGTTGACTGATGCCACTTACTCATGGAGCATGCTGATCAATACCCAGTT
NC_010612.1	1708673		+	A	1738	MMAR_1407	IS1380 family transposase	1.75997	7.60211	17.0111	24.1688	9.37418	30.5826	0.411458	0.454621	CGGTGGAATGAGCCTGTACGGGAGGCGACGCTGAGGTCGATGCTCCACTCGATCCGGATACACTGCCGCCAGAGACACCGC
NC_010612.1	1709617		-	G	1683	MMAR_RS27790	hypothetical protein	0	2.28063	15.4646	15.7378	21.0111	34.2525	0.249906	0.208973	AGCCCACACGTTCATTTCCGCTCGGCGAGACGAGATTCGGCTGCTCGCTGACCACACATACACTCAGGCTGATGGTGTGCC
NC_010612.1	1709768		+	G	643	MMAR_1407	IS1380 family transposase	12.3198	15.2042	21.2638	50.3049	35.5572	51.7866	0.354863	0.053985	TATCGGCAGGCTCAGTGGCGATCTCAGGTTCGAACACGTCGAGGGCGCGGGCTACGGCAGCATTGTGATTGCTGATGTAGA
NC_010612.1	1714327		+	G	2039	MMAR_1411	zinc ribbon domain-containing protein	75.6788	107.19	69.2042	143.608	151.926	162.699	0.551056	0.198327	TCGCCGCTACTCGCCGGTTGCCTCCATCCGGTGTCTATCGATGAGGGCCTTGAGGTCTAGAGTGACGGGCGACTGGCCGGA
NC_010612.1	1714812		-	G	4694	MMAR_1406	hypothetical protein	0	6.08168	3.09292	3.3724	14.5461	0.815536	0.490907	0.763749	TGCCACACGTGATGGACAGCAGCGTTTCGGCGGCCGGGCGCCACGAGGACGACCGGTTAGACTTCGACGCGCATGGCGCAT
NC_010612.1	1715070		+	G	1296	MMAR_1411	zinc ribbon domain-containing protein	89.7585	56.2556	34.7954	1.40516	0.969743	1.63107	45.2297	1.61579e-17	CGACCGGGTGCCTTGGTTCATTCGATCCCGGCGCGGGATTGGCCTTGATGGAAACTATCTTGCTGTGATTGTTGGGGCAGT
NC_010612.1	1715271		+	G	1095	MMAR_1411	zinc ribbon domain-containing protein	408.313	267.594	173.59	89.6495	103.116	57.9031	3.39631	6.72919e-07	CTGGCATTCCGTCGTCGAGTTTGCGGCAGACTTTGTGCGCTGCGGCGATGACGCGGGGTACGTTCGCGACGGCGGGGATTT
NC_010612.1	1715677		-	A	254	MMAR_1409	DUF732 domain-containing protein	7.03989	34.9697	44.0742	8.14996	5.49521	25.2816	2.21332	0.0970908	TCCCGCGCTGGGCTCATCTAAGGACTTTCGGCTCTACCCCTTCGAGGTATGGGTAAGACATGATGCGAAAAGCCTGCGACA
NC_010612.1	1715883		-	G	460	MMAR_1409	DUF732 domain-containing protein	181.277	102.628	192.534	20.5154	25.2133	17.534	7.54214	5.74421e-17	CCCAGGTCTTGCTACAAGTGTTCTTGCCCGATGACTATTCCGCAATACGATACACGGGTATGGTAAATAGGACGTGCGTGC
NC_010612.1	1715896		-	G	473	MMAR_1409	DUF732 domain-containing protein	464.632	434.84	757.38	68.5721	58.1846	40.7768	9.90533	5.98224e-27	AGGGACTAAGGCCCCCAGGTCTTGCTACAAGTGTTCTTGCCCGATGACTATTCCGCAATACGATACACGGGTATGGTAAAT
NC_010612.1	1715915		+	A	451	MMAR_1411	zinc ribbon domain-containing protein	156.637	157.364	229.65	34.286	39.113	39.9613	4.80216	1.26926e-16	CTCCTCTCTCGGCGGCGGAGCGTATCGCGCACGCACGTCCTATTTACCATACCCGTGTATCGTATTGCGGAATAGTCATCG
NC_010612.1	1716003		+	A	363	MMAR_1411	zinc ribbon domain-containing protein	256.956	220.461	266.765	34.286	34.9107	32.2137	7.35039	9.51077e-33	ACACTTGTAGCAAGACCTGGGGGCCTTAGTCCCTACCCCGGTCGGGTATATAAATGGCATTCTTCGAATCATGGCGGAAAC
NC_010612.1	1716025		+	G	341	MMAR_1411	zinc ribbon domain-containing protein	31.6795	44.0922	41.3678	3.09136	10.0207	1.63107	7.9604	5.72926e-06	GCCTTAGTCCCTACCCCGGTCGGGTATATAAATGGCATTCTTCGAATCATGGCGGAAACACCTGCTTCCGGGGGCGAACCG
NC_010612.1	1718034		-	G	2611	MMAR_1409	DUF732 domain-containing protein	29.9195	51.6943	54.8994	74.7548	78.2259	124.369	0.492847	0.209578	GTACTTTGAAGCGTTTTCGTCTTGGGCTCGCCCAACAAAGCGCTGTCGATCAAACCGTACGATGACCCGTGGAACAACTGG
NC_010612.1	1718092		-	G	2669	MMAR_1409	DUF732 domain-containing protein	168.957	66.1383	44.0742	28.6654	29.0923	35.8836	2.98746	0.000861593	TCCCTGCTGTGTCAACACTTGAGCGATGAAGTCAATAGAGGCGTACTGCTGGAAGTTGGTACTTTGAAGCGTTTTCGTCTT
NC_010612.1	1718552		+	G	1530	MMAR_1414	YHS domain-containing protein	12.3198	19.0053	19.3308	35.4102	33.941	17.1263	0.586809	0.618554	CGCTGGGAGCGCCGGTGGAGATTCCAGACGGCGAACACGAGCTGGTGATCGACCCGCTAAAGTTGCAGGCGGAGTCACCAC
NC_010612.1	1718590		+	G	1492	MMAR_1414	YHS domain-containing protein	36.9594	39.531	41.7545	40.7498	56.2451	41.5924	0.85473	0.800198	GAGCTGGTGATCGACCCGCTAAAGTTGCAGGCGGAGTCACCACACACGTGCAGCCGGTAAACTTATAGTGGCAAGATTCAG
NC_010612.1	1718595		+	A	1487	MMAR_1414	YHS domain-containing protein	35.1994	0	12.7583	25.0119	38.7897	22.835	0.554717	0.702064	GGTGATCGACCCGCTAAAGTTGCAGGCGGAGTCACCACACACGTGCAGCCGGTAAACTTATAGTGGCAAGATTCAGCTTCG
NC_010612.1	1718605		+	G	1477	MMAR_1414	YHS domain-containing protein	135.518	121.634	127.583	91.0547	127.683	50.971	1.42926	0.0632721	CCGCTAAAGTTGCAGGCGGAGTCACCACACACGTGCAGCCGGTAAACTTATAGTGGCAAGATTCAGCTTCGTTCATGGATA
NC_010612.1	1718623		-	G	3200	MMAR_1409	DUF732 domain-containing protein	12.3198	31.1686	13.5315	27.5412	31.6783	33.437	0.616469	0.682963	TATACGTAGGTGACCTTAGGCTTCCAGTCAGGAACGCACACAAAGCACATCAGCGAAGTACCCTACGGGGGCGCTGCATAT
NC_010612.1	1718643		+	G	1439	MMAR_1414	YHS domain-containing protein	0	18.2451	6.95908	25.0119	33.6178	5.30099	0.395112	0.480017	CCGGTAAACTTATAGTGGCAAGATTCAGCTTCGTTCATGGATATGCAGCGCCCCCGTAGGGTACTTCGCTGATGTGCTTTG
NC_010612.1	1718664		-	A	3241	MMAR_1409	DUF732 domain-containing protein	0	10.6429	6.57246	12.6465	20.6879	13.4563	0.36857	0.381445	GACGACTGGGCACGTCGATCTTGGCATCCAATAGTTCGAGCTATACGTAGGTGACCTTAGGCTTCCAGTCAGGAACGCACA
NC_010612.1	1718689		+	G	1393	MMAR_1414	YHS domain-containing protein	0	15.2042	0	11.8034	42.3454	20.3884	0.204425	0.236381	AGCGCCCCCGTAGGGTACTTCGCTGATGTGCTTTGTGTGCGTTCCTGACTGGAAGCCTAAGGTCACCTACGTATAGCTCGA
NC_010612.1	1719185		-	A	252	MMAR_1412	metal-sensitive transcriptional regulator	0	17.4848	10.4386	6.46376	14.5461	6.93206	1.00121	0.766959	CCGGTGTCGCCCGCTCGGCCATCCATCCCTTGCTGGAAGTCGATATCCACCCAGCTGTCATCGTTGATGCACAACCGCATC
NC_010612.1	1720061		-	A	0	MMAR_1413	TetR/AcrR family transcriptional regulator	14.0798	6.8419	15.078	9.55512	11.6369	20.3884	0.866736	0.873864	TAACGCGATGAAGCTATGATACTCGTGCGAATCGGATATGAGACGTTCATGTCTCAAGTATGATTTAGGAATGGCTCATGG
NC_010612.1	1720082		+	A	0	MMAR_1414	YHS domain-containing protein	0	41.0514	41.7545	37.6584	31.6783	40.7768	0.752795	0.995422	GGATCAATGCCCCCTGAGGAGATCGCGGACGTGTCTTGACCATGAGCCATTCCTAAATCATACTTGAGACATGAACGTCTC
NC_010612.1	1720105		-	G	44	MMAR_1413	TetR/AcrR family transcriptional regulator	10.5598	31.1686	11.2118	24.4499	12.2834	56.6798	0.567615	0.677617	TCCAGCCCGATTCCGCGGTCGTCCGTACCTCATGCGTGCGCCCATAACGCGATGAAGCTATGATACTCGTGCGAATCGGAT
NC_010612.1	1720123		+	A	704	MMAR_1415	class I SAM-dependent methyltransferase	0	2.28063	9.66538	31.1947	11.6369	22.0195	0.184284	0.0963897	ATGAGCCATTCCTAAATCATACTTGAGACATGAACGTCTCATATCCGATTCGCACGAGTATCATAGCTTCATCGCGTTATG
NC_010612.1	1721146		-	A	1085	MMAR_1413	TetR/AcrR family transcriptional regulator	91.5185	143.68	114.825	185.201	165.826	119.884	0.744592	0.920298	GGCGAGAACGCGGACGGCTTCGGCGAGGGTCTGTTCCCAGCGCACGGTGTGGTGCAGCATGATGAATGTCAGCACGGTGTC
NC_010612.1	1721945		+	A	192	MMAR_1418	PPE family protein	0	1.52042	4.25277	8.99306	9.05094	6.93206	0.231194	0.281121	GGTTCGCGACGATATCAGTGGGCCAACGCCGCCACTTGATACTGATAATCATATTCACTAGACTTTTGCGATACCCCCCCG
NC_010612.1	1724831		+	A	6758	MMAR_1427	hypothetical protein	19.3597	32.6891	22.8103	25.855	32.3248	32.6215	0.825873	0.877743	TCCCAGCGAGGCGGCCGCCGCGACGCACGCAGCCAACCCGCTGTCGGTTTTCACTACTACTCTCAAGACCACTGCCCCGAT
NC_010612.1	1724833		-	A	19	MMAR_1419	hypothetical protein	2583.64	2586.24	2859.79	7395.1	9163.43	5392.73	0.366438	0.000239485	TGATCAGTTGCCGCGCAGTGGTCAGCATTCAGTTGCTGTCGACATGGACAGACTGTGACATCATCGGGGCAGTGGTCTTGA
NC_010612.1	1725379		-	A	565	MMAR_1419	hypothetical protein	285.115	273.676	286.095	364.5	348.784	305.418	0.830805	0.765284	GGTGTGAGCGGGAGATTATCCTGATCTTCCGCCCTGGCGCCGGCTCGTTGAGGACGTAGACTACCAAAGCAGCGAGCGTCG
NC_010612.1	1725401		+	A	6188	MMAR_1427	hypothetical protein	1.75997	9.12253	23.5835	23.6068	24.8901	11.4175	0.575824	0.763821	CCCGCACCACCAGATGTAGTTCACCGTCCCGGACCGCTCGACGCTCGCTGCTTTGGTAGTCTACGTCCTCAACGAGCCGGC
NC_010612.1	1726654		-	A	375	MMAR_1420	YHS domain-containing protein	19.3597	42.5718	31.7025	48.0566	31.0318	30.9904	0.852113	0.813845	ACTGTTGGCCCACAGTGGCGGGGCGGAAATGCTCTTTGCTCGCGACGTGACTCAGTCGATTATCGTGGATAGAGGTACCAC
NC_010612.1	1726673		+	A	4916	MMAR_1427	hypothetical protein	12.3198	17.4848	12.7583	26.9792	25.5366	31.8059	0.505528	0.347401	AGCATCTGGCTGTTGACATGATCCTTCTCGCCTGATCGCTTGTGGTACCTCTATCCACGATAATCGACTGAGTCACGTCGC
NC_010612.1	1727125		-	G	22	MMAR_1421	hypothetical protein	0	3.04084	9.66538	17.424	11.9602	10.602	0.318043	0.367595	TATGGCACGTCGACGGCATACACCAGAGCAGGTAGTCTGCGAGCTGCGCGAGAGCGGGACGATGCTGGGTGAGGACAAAGA
NC_010612.1	1727150		-	G	47	MMAR_1421	hypothetical protein	36.9594	22.0461	15.078	45.2463	48.8104	46.0778	0.52976	0.303487	AGAATGGGGCGAGGTGGACTCCATTTATGGCACGTCGACGGCATACACCAGAGCAGGTAGTCTGCGAGCTGCGCGAGAGCG
NC_010612.1	1727358		-	G	255	MMAR_1421	hypothetical protein	77.4387	147.481	228.103	177.894	169.705	207.146	0.817556	0.876748	GGGTAGGGCCGCCATCATGTCGGCGTGTGAGATTAGGCTCTATGGCCGATAGGCGTAGTAGGTTGGAAGAGAAACACAATG
NC_010612.1	1727381		-	G	278	MMAR_1421	hypothetical protein	19.3597	26.6074	13.9182	37.0964	21.3343	17.9418	0.785593	0.994431	GCAGGGTCTGGCCCTAGCGACACGGGTAGGGCCGCCATCATGTCGGCGTGTGAGATTAGGCTCTATGGCCGATAGGCGTAG
NC_010612.1	1727833		-	G	730	MMAR_1421	hypothetical protein	0	50.9341	27.0631	52.2721	59.1543	33.437	0.539341	0.660178	GTCAGAGTGATGGGGGTGCCGAGTAGGTTGAAGGCGTGGCCGTGTTCGGGTGTGAGGTTACAGTTGGCACGGGTTTCCGGT
NC_010612.1	1727868		-	G	765	MMAR_1421	hypothetical protein	42.2393	104.149	46.0072	75.0358	93.0953	117.437	0.674872	0.769091	TGTTTGGTCGGCGTTGGGTGTCTGACTACATTGCGGTCAGAGTGATGGGGGTGCCGAGTAGGTTGAAGGCGTGGCCGTGTT
NC_010612.1	1727900		-	A	797	MMAR_1421	hypothetical protein	51.0392	15.2042	34.0222	50.0239	52.0429	26.9127	0.779033	0.974749	CGGCGAGCTAGTGCGTGTTCCGCGCTCAGCAATGTTTGGTCGGCGTTGGGTGTCTGACTACATTGCGGTCAGAGTGATGGG
NC_010612.1	1729908		-	A	0	MMAR_1423	serine/threonine protein kinase	0	9.12253	0.386615	8.99306	1.61624	10.1942	0.457832	0.734415	AGGGAAGGACGGATGTGCGGCGCTCGGCGCAGATTGGCCAGACGGCCTGCGGTGCACTTATGATTTTCCCATGCCGTTGGC
NC_010612.1	1729924		+	G	1665	MMAR_1427	hypothetical protein	70.3989	20.5257	7.34569	78.4082	64.6495	45.67	0.521983	0.504986	CGAGCACCCGCAGGATGGTATATCCCGCAAACACCTGGCCAGCCGCCAACGGCATGGGAAAATCATAAGTGCACCGCAGGC
NC_010612.1	1729973		-	A	65	MMAR_1423	serine/threonine protein kinase	80.9587	57.776	74.6168	55.3635	95.0348	59.5341	1.01808	0.449353	TTTGGGAGTCTCAGCTTCTCAGATCACTACCGGGGACCGGTATTCGTCCGCTTGCCGGAGACTCTAGGGAAGGACGGATGT
NC_010612.1	1730948		-	A	497	MMAR_1425	hypothetical protein	15.8397	3.80105	6.18585	20.5154	35.234	12.233	0.380868	0.224576	GCCCATCTCTATGATGATTCGATAACTGGTCGCATTGTCGCTCCGATTACCTACTATGGTGCGATCGCTTATGGCCCGAAC
NC_010612.1	1730955		-	A	504	MMAR_1425	hypothetical protein	58.0791	103.389	86.6018	345.671	490.69	234.467	0.232081	2.21043e-05	CGCAGGCGCCCATCTCTATGATGATTCGATAACTGGTCGCATTGTCGCTCCGATTACCTACTATGGTGCGATCGCTTATGG
NC_010612.1	1730995		-	A	544	MMAR_1425	hypothetical protein	265.756	263.793	300.4	272.883	342.966	230.797	0.981909	0.322623	TGGCAGCTGCTCTCGGGCTGGGTCTGCTGCTGCTTTCGCCCGCAGGCGCCCATCTCTATGATGATTCGATAACTGGTCGCA
NC_010612.1	1731564		+	A	25	MMAR_1427	hypothetical protein	158.397	208.298	200.267	263.047	216.576	84.8158	1.00636	0.504704	CCCGTCCTCGACGGCCAGCCGGGGACTATCGGCCCTAGGAAAAACAACCGCCAACGCGCACGATCCAAGCAACTGCGACTC
NC_010612.1	1731601		+	G	431	MMAR_1428	hypothetical protein	124.958	60.0566	65.7246	103.139	149.34	89.3012	0.735111	0.870976	GGAAAAACAACCGCCAACGCGCACGATCCAAGCAACTGCGACTCCAGGTGGTGAGGCGATGATGTACCCCGGTGACGGCTG
NC_010612.1	1731852		+	T	180	MMAR_1428	hypothetical protein	66.8789	31.1686	17.0111	3.93446	0.646495	0.815536	21.3888	7.45295e-08	CGCGCGCTGAGCGCTTCGCCCACCGTGAAGTCGGTGCGGACGGGTATCGCCGTCGTGTGACAGTTCTGAGTAAACACTGCT
NC_010612.1	1731906		-	G	795	MMAR_1426	DUF4189 domain-containing protein	793.747	827.869	862.926	264.171	309.995	245.884	3.03482	2.5155e-17	GTGTGGGTCCTCCAAAACTAGTGGATCACGGGCATCTACTGTTTATACCTATGAGTGGTAGGGTAATAAGGTATACCCGTA
NC_010612.1	1731925		+	A	107	MMAR_1428	hypothetical protein	47.5192	50.9341	52.1931	25.574	30.062	23.6506	1.90309	0.00212506	ACACTGCTGATCCTCCTTGGATCGAGCACCTATGTACCCTATACGGGTATACCTTATTACCCTACCACTCATAGGTATAAA
NC_010612.1	1731926		-	A	815	MMAR_1426	DUF4189 domain-containing protein	56.3191	42.5718	74.2302	82.0616	88.2466	108.466	0.621869	0.524366	GGTTCGATCCGATTGTTCCTGTGTGGGTCCTCCAAAACTAGTGGATCACGGGCATCTACTGTTTATACCTATGAGTGGTAG
NC_010612.1	1731942		+	A	90	MMAR_1428	hypothetical protein	17.5997	28.888	20.4906	16.2999	15.5159	26.9127	1.142	0.392607	TGGATCGAGCACCTATGTACCCTATACGGGTATACCTTATTACCCTACCACTCATAGGTATAAACAGTAGATGCCCGTGAT
NC_010612.1	1731969		+	A	63	MMAR_1428	hypothetical protein	7.03989	34.2095	25.5166	115.786	74.6702	89.3012	0.239016	0.00347039	GGGTATACCTTATTACCCTACCACTCATAGGTATAAACAGTAGATGCCCGTGATCCACTAGTTTTGGAGGACCCACACAGG
NC_010612.1	1731992		+	G	40	MMAR_1428	hypothetical protein	278.076	336.013	380.043	642.722	371.088	506.04	0.655093	0.543079	CTCATAGGTATAAACAGTAGATGCCCGTGATCCACTAGTTTTGGAGGACCCACACAGGAACAATCGGATCGAACCCATCAA
NC_010612.1	1732017		-	G	906	MMAR_1426	DUF4189 domain-containing protein	1855.01	1450.48	679.67	131.804	183.928	190.02	7.89546	3.66446e-17	CGATCCTCCGGGGTCGAACCGGAAGGTTGCGTGGGAGATTCAGGTGATTCAGTCATGTTTTGATTTCCTCGCTAGTGCGGA
NC_010612.1	1732534		+	A	5	MMAR_1429	hypothetical protein	12.3198	13.6838	23.9702	1.12413	0.323248	2.85438	11.5905	4.26701e-05	TCCAAGACCCCTCGGAGGCCGATAAATTGGATCGGTTCCCGGCCCGCTGAGTGCCGGTTTTACTGTCTGCAGCTGGTGTTG
NC_010612.1	1732911		+	G	103	MMAR_1430	DUF1490 domain-containing protein	10.5598	17.4848	14.3048	0.281033	0.323248	0	71.3964	5.25072e-06	CCGGCGAACAGCCGCGGTGGACATGTTCCCGGCCCGGGACCTTTGGCCCTACCCGGTATGGGTATATGGTGTGTGACTATG
NC_010612.1	1732919		+	A	95	MMAR_1430	DUF1490 domain-containing protein	290.395	351.217	505.693	87.9633	59.1543	46.8933	5.92273	2.84123e-16	CAGCCGCGGTGGACATGTTCCCGGCCCGGGACCTTTGGCCCTACCCGGTATGGGTATATGGTGTGTGACTATGTAGGTGAG
NC_010612.1	1732927		+	G	87	MMAR_1430	DUF1490 domain-containing protein	181.277	181.69	251.687	12.0844	9.05094	15.4952	16.7952	2.88826e-37	GTGGACATGTTCCCGGCCCGGGACCTTTGGCCCTACCCGGTATGGGTATATGGTGTGTGACTATGTAGGTGAGAGCACGTC
NC_010612.1	1735635		-	G	4524	MMAR_1426	DUF4189 domain-containing protein	68.6389	71.4598	37.1151	126.184	91.8023	48.9322	0.665399	0.726862	TTCGGGCTGCTGTTGAGCGTCGCGGCCGAAGCGGCGTAGCCGCAGCGAGTTGGTCACTACACTGACCGAGGAGAGCCCCAT
NC_010612.1	1736137		+	A	589	MMAR_1433	integrase	7.03989	0	3.47954	17.424	12.2834	20.3884	0.210345	0.0771252	GGGCGGGGGGTGTACGTATATCACGCCCTGATGATGCTGGCATCGTCTTGGATGTATGCCATCATGAGCGATCATCTGCTA
NC_010612.1	1736726		+	A	0	MMAR_1433	integrase	22.8796	52.4545	59.5388	93.865	69.175	80.3303	0.554926	0.416323	ATCGTGCGCGACACGCCGTTTTCCTGCGGTTCTTGACCCGTGGCGGATTGGGATGCGATGAGTACATCTCATGACGAAGGA
NC_010612.1	1737134		+	A	637	MMAR_RS07100	integrase	193.597	426.478	344.861	494.056	529.803	607.575	0.592338	0.353595	GTTGGCGGCGATTTCGAGTTTGTTTGCGTTTCGGGAGATGCGTGACCCGGATGCGCGTAGCCTAGTCGGTAGCAGTCGGGC
NC_010612.1	1737181		+	G	590	MMAR_RS07100	integrase	1.75997	0	3.47954	12.3655	4.84872	2.85438	0.261486	0.390415	CGGATGCGCGTAGCCTAGTCGGTAGCAGTCGGGCGGCCCGATTACGTTCGCGCGGTGAGCGTTCCGGGCTGTTGGCGCACA
NC_010612.1	1738212		+	A	1059	MMAR_RS07105	integrase	0	15.9644	12.3717	12.0844	8.08119	16.7185	0.768949	0.960418	CGCGGCCGCATCGCAGGTGATCGGCAGGCTACTGATTCAGACCGGCCGACGGTTGGATATGTTGACCGACAACGATTTCGA
[truncated: 4,971 more rows]
