# Supplementary material for: Genome-scale analyses of transcriptional start sites in Mycobacterium marinum under normoxic and hypoxic conditions
Source: BMC Genomics. 2021 Apr 6;22:235. doi: 10.1186/s12864-021-07572-8 (PMC8022548; doi:10.1186/s12864-021-07572-8)
Supplement: Supplementary file 3 — Additional file 3. [file 12864_2021_7572_MOESM3_ESM.xlsx]

## Sheet: Table S3
Table S3 TSSs specifically identified under normoxic or hypoxic conditions
#chr	Position	Strand	TSS	distance to down-stream gene	locus	product	H_1_RRS	H_2_RRS	H_3_RRS	N_1_RRS	N_2_RRS	N_3_RRS	FDR p-value	promoter_sequence (-70 to +11)
NC_010612.1	38935	+	A	136	MMAR_0036	cold shock domain-containing protein	0	0	0	14.3327	24.2436	15.903	3.19831e-05	GATGGGTGCGGCGCGACGGCTCGCGTGCTCGGCTTCCAGGCGGGAGGGATCTACGCTGGTACGGTTGCGGATCCGCTGGGT
NC_010612.1	410086	+	A	62	MMAR_0360	KR domain-containing protein	0	0	0	6.18273	13.5764	20.7962	0.000405541	AACATCATCTACCCGCCCTACACCGAGCGGGCCTTCAAGCTGGCTCGCCGGCTGTTCTAGCCTGACGCCCATGCCCAACGG
NC_010612.1	947266	-	A	99	MMAR_0789	carboxymuconolactone decarboxylase family protein	0	0	0	6.46376	28.4458	14.2719	0.000167672	AAGGACTCGATTTGTCCGGCGATCCGAATATCGCGGCCACGCCGATCGGCGCCGGTTGCAGAGTCTGCGAACGCGACAACT
NC_010612.1	1083631	-	G	75	MMAR_0891	inorganic phosphate transporter	0	0	0	3.3724	15.5159	17.534	0.00114584	CCGTTGCGCAGGGACACCCGAAGTGAACGACAACGAACGCAAGGTTAACTGCTAGGTAACATCTGGCGACGAGTCGCAGCC
NC_010612.1	1208431	+	C	50	MMAR_0991	50S ribosomal protein L7/L12	0	0	0	20.5154	25.2133	12.6408	2.16106e-05	CTGAAGCCTCCGAAGCCCCCGAGGCGACTGACACGGCGACCGACGCCGAATAGCCACCTGTATCGAGAAACCACCAAATAA
NC_010612.1	1469684	-	G	25	MMAR_1208	PE family protein	0	0	0	14.8947	9.37418	15.4952	0.000270718	GGCTTCAGCAAATCATATGAATCACAATCGAAACGCCCGGATGCCACCATGCGCTGTCGATCTTGTTGATGGGGAATCCGA
NC_010612.1	1617849	+	A	653	MMAR_1325	hypothetical protein	0	0	0	4.77756	10.3439	23.2428	0.000811525	GCCGACCATGACGGGCCGCACTTGTGGCAAAACGCCTGACAAACGAGTAGATCGGTGCAAAGCTGCGTCTATCGCAACGCA
NC_010612.1	2016724	-	G	463	MMAR_1669	alpha/beta hydrolase	0	0	0	14.6137	8.40444	13.8641	0.000453586	GCGCCGCGGTGGGCCTGATGGCCAGCGCCGGCGCCTGTTCCTGTTCGATCGGAACCGGATCGCATTCGGTGAGCAAAAGCG
NC_010612.1	2117443	+	G	224	MMAR_1761	p-hydroxybenzoic acid--AMP ligase FadD22	0	0	0	14.3327	7.11145	22.0195	0.000245401	TGCCGCCGAAAGTTGTCGGCCGTCAGTACCGTGTGATCGCGGAAGGCCGGCCGGTGATTATCATCACCGAGTATTTTCTCC
NC_010612.1	2148760	-	G	282	MMAR_1772	polyketide synthase	0	0	0	7.58789	19.7181	9.37867	0.000637064	AGGCACGTCAAGTCGTGACCGAGCGGTTGCACACGCGCATCGCCGCGGTGATGGGCTACGCTGACCGGTCGGCTGTCGATG
NC_010612.1	2280513	-	G	22	MMAR_1873	HoxN/HupN/NixA family nickel/cobalt transporter	0	0	0	17.7051	10.9904	6.93206	0.000699938	CGCGGCGGCGTTCTTGCAATTGACTTGCATCCAGCTCGGGGACGAACCTACAGTCTGATTGTTGCGTCGTGCCCAGTGCCG
NC_010612.1	2283021	+	A	75	MMAR_1876	long-chain acyl-CoA synthetase	0	0	0	41.0308	39.4362	16.7185	6.31415e-07	TCCCAAGTCGCGGTACCGAGAATCTTGGTTTGGCCGCCGAGGCGATCGGCGAACTGTTACCGTTCAACGCAGTGGAGCGCC
NC_010612.1	2407174	+	G	4	MMAR_1988	GTPase HflX	0	0	0	12.9275	16.1624	25.6894	3.47514e-05	GGAATGGTGGCGCGATCAACGGCGTTAATTCAGGTGCGCGACACCCATCCACCGTGCACTATTGCTAATTGCCTATGACAT
NC_010612.1	2783585	+	G	116	MMAR_2315	class I SAM-dependent methyltransferase	0	0	0	15.7378	5.17196	13.4563	0.00100132	CTGGGTGAAACAACGGAGCCAAGCTTTGCGATACGGTGACAGGAGCGACTACCTAAGATAAAGTATTGGCGCGTCCGCCGC
NC_010612.1	3028265	-	A	2472	MMAR_2486	ABC transporter ATP-binding protein	0	0	0	97.2374	80.1654	82.7769	3.19822e-11	GGAACAGAATACTAAAATACCATTCTGTTTTAGGCAATTCACACCGAAGATTGGGAATTTTGACGTGGCCATTGAACTGCT
NC_010612.1	3184589	+	G	1537	MMAR_2612	ABC transporter ATP-binding protein	0	0	0	29.5085	8.72769	10.1942	0.000170618	TACGGCAAGGACCTGTCCATGTACGGGTTCGAGGACTACACCCGGATCAAGCACGTGATGCACTATCACGGATTCGAGGGC
NC_010612.1	3223749	+	G	1226	MMAR_2647	hypothetical protein	0	0	0	12.0844	11.3137	13.0486	0.000411881	GTCGCGAGCAACGCTCGGACGAGATGGCCAGGCTAGATGAGCAGAATCGGTTGCAGCGGTACGAGGAAGCGTTTGCCGACC
NC_010612.1	3297639	+	G	32	MMAR_2701	DUF1290 domain-containing protein	0	0	0	49.1808	67.2355	40.7768	5.19314e-09	CCATTCGAGATGTCAAGTTCGCCAAGCAGATTGGGCCCTAGTGAGAGAAGCTCTGGTATTAGTGGTGTGCGGGGGAGAGAA
NC_010612.1	4775841	-	G	863	MMAR_3838	cobyric acid synthase CobQ	0	0	0	11.8034	15.8391	11.4175	0.000278966	CACACGGCCAATTCGCCCCAACCCCATCGACCGCCAGGGCAGTAGCCCTTGGTCATGTCCGGCTGGTGTGGGTCGGGCGGA
NC_010612.1	4931937	+	G	633	MMAR_3995	hypothetical protein	0	0	0	3.09136	23.2738	8.9709	0.00173701	GCGCGCGGGCCCGCGCCGCGCAATTGAAGCGTGAGGCGTTGGCACTTGCCGAAGATGAAGAATACGACGAGTACGAAGACG
NC_010612.1	5407996	+	G	46	MMAR_4398	PE family protein	0	0	0	13.4896	10.3439	11.8253	0.000487076	CCCCACTCAACTTTTCACGATGCCACCCATTCCGCACATACGGCCCTGACCTGCAGATTAACGTGGCCCAGTTCGTCTGGG
NC_010612.1	6324733	+	G	431	MMAR_5236	methyltransferase domain-containing protein	0	0	0	13.4896	20.3646	19.5729	3.35241e-05	CGGAATCGCCGACCGGATCGAGAAGCGCCACGGGCGCCCCCCGCGAGAGCGAGTGGTGCAGGATGTCGAGGTTCCCATCGA
NC_010612.1	6444233	+	G	528	MMAR_5336	ABC transporter ATP-binding protein	0	0	0	8.43099	17.7786	23.2428	9.64356e-05	CCGAATTTACGAGTGGAGCGGCAAGACCGCACAGACGCACTCCAAGTAGGTACGTAAGAGGATGGTGACTGGATTGAGTAC
NC_010612.1	1473000	+	A	3139	MMAR_1214	alpha/beta hydrolase	109.118	82.863	108.252	0	0	0	2.15148e-17	GAGGTTCATCCGGCGCCAACCGGGTGATAGGGCGGTGCAATGGCGAGTCGGCCGCGGGTAGCCAACAGGTAGTAGACGACT
NC_010612.1	3102213	-	A	3478	MMAR_2546	YHS domain-containing protein	65.1189	83.6232	56.8325	0	0	0	2.49172e-15	GCGCCGCGGGTTCGTCTCACGCAGACGCCAGAGCAGTGACGACAAGCTGATATCGGGGAAGACAGATCTCAGGGGTAAGAA
NC_010612.1	3355978	-	A	22	MMAR_2751	endopeptidase La	3.51994	27.3676	25.9032	0	0	0	9.64622e-08	CGAGTTCGGCGGAATCAGCCATCGGCGGGCACCGGGGAACAAAACTCCCGACAGCTGGGTTAAGCGCAATAGACCTAGCTA
NC_010612.1	3617672	-	T	1557	MMAR_2990	MerR family DNA-binding transcriptional regulator	2170.04	0	0	0	0	0	NA	GTGTCTGGCGGTGATGATGCACATGGCTCCGGAGGGGTTGAGCCTGCGCATTATTCCGTCCACCGCTTGCTGTCCGATGCG
NC_010612.1	3962436	+	A	3627	MMAR_3257	adenylate/guanylate cyclase domain-containing protein	54.5591	9.88274	24.3568	0	0	0	1.14439e-09	GCGCCGTGGTTCTGCCGGTCATTTGTGCGCATCAGGGACTTACTTGGGTGGCCGGGCTGTTGTTTCCGGCATTCAGCATCG
NC_010612.1	4129322	+	A	24	MMAR_3346	hypothetical protein	8.79986	16.7246	32.0891	0	0	0	2.03528e-08	GCCAATTCTCGGGCGACCTGTCGACGCCCCTTCCTGTAACACGTAATGCACCGAATACGACATCTTTCTCAGAGCCGCTCA
NC_010612.1	5112766	+	A	34	MMAR_4151	DUF732 domain-containing protein	0	15.2042	28.9962	0	0	0	0.0671603	CGGACGGGCGCCAAGAACTTGCCAAGAACTTATTTAGAATCCGCCAAGGCGCCGGCCTCAAGGTGAAATCACCAACGGAAA
NC_010612.1	6103503	+	G	5723	MMAR_5033	acetyl-CoA C-acyltransferase	473.432	0	0	0	0	0	NA	CCACAGCTGCTGGCCCACCAAACCCATCTCCGGCAACCCGTCCAGCTCCGGGCGGTAATAGCTGACCATCGTGTACTGGTC
NC_010612.1	6175933	-	G	104	MMAR_5096	histidine phosphatase family protein	29.9195	22.0461	24.3568	0	0	0	2.29127e-10	AGATACCCCAGGGCTTTCCCGCCGATGTCCTCTACGAGTTCAGGTTGGTCTCGTTGGGAACCCAACTGGTGTTGTGGGCAT
